# Supplementary material for: Mol* Volumes and Segmentations: visualization and interpretation of cell imaging data alongside macromolecular structure data and biological annotations
Source: Nucleic Acids Res. 2023 May 17;51(W1):W326–30. doi: 10.1093/nar/gkad411 (PMC10320116; doi:10.1093/nar/gkad411)
Supplement: gkad411_Supplemental_Files [file gkad411_supplemental_files.zip]

Archive with 286 entries (219 files):
- molstar-volseg-master/
- molstar-volseg-master/.gitattributes
- molstar-volseg-master/.github/
- molstar-volseg-master/.github/workflows/
- molstar-volseg-master/.github/workflows/deploy_action.yml
- molstar-volseg-master/.github/workflows/deploy_action_api.yml
- molstar-volseg-master/.github/workflows/deploy_action_build_db.yml
- molstar-volseg-master/.github/workflows/deploy_action_frontend.yml
- molstar-volseg-master/.gitignore
- molstar-volseg-master/.vscode/
- molstar-volseg-master/.vscode/launch.json
- molstar-volseg-master/.vscode/settings.json
- molstar-volseg-master/LICENSE
- molstar-volseg-master/README.md
- molstar-volseg-master/db/
- molstar-volseg-master/db/__init__.py
- molstar-volseg-master/db/file_system/
- molstar-volseg-master/db/file_system/__init__.py
- molstar-volseg-master/db/file_system/constants.py
- molstar-volseg-master/db/file_system/db.py
- molstar-volseg-master/db/file_system/models.py
- molstar-volseg-master/db/file_system/read_context.py
- molstar-volseg-master/db/models.py
- molstar-volseg-master/db/protocol.py
- molstar-volseg-master/db/utils/
- molstar-volseg-master/db/utils/__init__.py
- molstar-volseg-master/db/utils/box.py
- molstar-volseg-master/db/utils/quantization.py
- molstar-volseg-master/docs/
- molstar-volseg-master/docs/embedded_volseg.html
- molstar-volseg-master/docs/hosting.md
- molstar-volseg-master/environment.yaml
- molstar-volseg-master/frontend/
- molstar-volseg-master/frontend/.eslintrc.json
- molstar-volseg-master/frontend/.gitignore
- molstar-volseg-master/frontend/README.md
- molstar-volseg-master/frontend/docs/
- molstar-volseg-master/frontend/docs/create-react-app.md
- molstar-volseg-master/frontend/docs/running.md
- molstar-volseg-master/frontend/package.json
- molstar-volseg-master/frontend/public/
- molstar-volseg-master/frontend/public/emd-99999.png
- molstar-volseg-master/frontend/public/favicon.ico
- molstar-volseg-master/frontend/public/img/
- molstar-volseg-master/frontend/public/img/examples/
- molstar-volseg-master/frontend/public/img/examples/emd-1014.png
- molstar-volseg-master/frontend/public/img/examples/emd-9094.png
- molstar-volseg-master/frontend/public/img/examples/empiar-10819.png
- molstar-volseg-master/frontend/public/img/examples/ex-emd-1181.png
- molstar-volseg-master/frontend/public/img/examples/ex-empiar-10070.png
- molstar-volseg-master/frontend/public/img/examples/ex-idr-6001240.png
- molstar-volseg-master/frontend/public/img/intro.mp4
- molstar-volseg-master/frontend/public/img/molstar-logo.png
- molstar-volseg-master/frontend/public/index.html
- molstar-volseg-master/frontend/public/manifest.json
- molstar-volseg-master/frontend/public/robots.txt
- molstar-volseg-master/frontend/public/serve.json
- molstar-volseg-master/frontend/public/snapshots/
- molstar-volseg-master/frontend/public/snapshots/emd-1014.molj
- molstar-volseg-master/frontend/public/snapshots/emd-9094.molj
- molstar-volseg-master/frontend/public/snapshots/empiar-10070.molj
- molstar-volseg-master/frontend/public/snapshots/empiar-10819.molj
- molstar-volseg-master/frontend/public/snapshots/idr-6001240.molj
- molstar-volseg-master/frontend/public/terms-of-use.html
- molstar-volseg-master/frontend/src/
- molstar-volseg-master/frontend/src/Dev.tsx
- molstar-volseg-master/frontend/src/DevViewer.tsx
- molstar-volseg-master/frontend/src/Landing.tsx
- molstar-volseg-master/frontend/src/index.css
- molstar-volseg-master/frontend/src/index.tsx
- molstar-volseg-master/frontend/src/logo.svg
- molstar-volseg-master/frontend/src/mesh-extension/
- molstar-volseg-master/frontend/src/mesh-extension/choice.ts
- molstar-volseg-master/frontend/src/mesh-extension/examples.ts
- molstar-volseg-master/frontend/src/mesh-extension/mesh-cif-schema.ts
- molstar-volseg-master/frontend/src/mesh-extension/mesh-extension.ts
- molstar-volseg-master/frontend/src/mesh-extension/mesh-streaming/
- molstar-volseg-master/frontend/src/mesh-extension/mesh-streaming/behavior.ts
- molstar-volseg-master/frontend/src/mesh-extension/mesh-streaming/server-info.ts
- molstar-volseg-master/frontend/src/mesh-extension/mesh-streaming/transformers.ts
- molstar-volseg-master/frontend/src/mesh-extension/mesh-utils.ts
- molstar-volseg-master/frontend/src/mesh-extension/metadata.ts
- molstar-volseg-master/frontend/src/mesh-extension/molstar-lib-imports.ts
- molstar-volseg-master/frontend/src/model/
- molstar-volseg-master/frontend/src/model/external-api.ts
- molstar-volseg-master/frontend/src/model/helpers.ts
- molstar-volseg-master/frontend/src/model/lattice-segmentation.ts
- molstar-volseg-master/frontend/src/model/model.ts
- molstar-volseg-master/frontend/src/model/session.ts
- molstar-volseg-master/frontend/src/model/subject-session-manager.ts
- molstar-volseg-master/frontend/src/react-app-env.d.ts
- molstar-volseg-master/frontend/src/reportWebVitals.ts
- molstar-volseg-master/frontend/src/setupTests.ts
- molstar-volseg-master/frontend/src/volume-api-client-lib/
- molstar-volseg-master/frontend/src/volume-api-client-lib/data.ts
- molstar-volseg-master/frontend/src/volume-api-client-lib/i-volume-api-client.ts
- molstar-volseg-master/frontend/src/volume-api-client-lib/volume-api.ts
- molstar-volseg-master/frontend/tsconfig.json
- molstar-volseg-master/frontend/yarn.lock
- molstar-volseg-master/preprocessor/
- molstar-volseg-master/preprocessor/TODO
- molstar-volseg-master/preprocessor/__init__.py
- molstar-volseg-master/preprocessor/_old/
- molstar-volseg-master/preprocessor/_old/__init__.py
- molstar-volseg-master/preprocessor/_old/__mesh_decimation_vedo.py
- molstar-volseg-master/preprocessor/_old/_convolve_magic_kernel_experimental.py
- molstar-volseg-master/preprocessor/_old/_deprecated_preprocessor.py
- molstar-volseg-master/preprocessor/_old/_magic_kernel_methods_benchmarking.py
- molstar-volseg-master/preprocessor/_old/_slicing_benchmarking.py
- molstar-volseg-master/preprocessor/_old/check_internal_zarr.py
- molstar-volseg-master/preprocessor/main.py
- molstar-volseg-master/preprocessor/params_for_storing_db.py
- molstar-volseg-master/preprocessor/src/
- molstar-volseg-master/preprocessor/src/__init__.py
- molstar-volseg-master/preprocessor/src/preprocessors/
- molstar-volseg-master/preprocessor/src/preprocessors/__init__.py
- molstar-volseg-master/preprocessor/src/preprocessors/i_data_preprocessor.py
- molstar-volseg-master/preprocessor/src/preprocessors/implementations/
- molstar-volseg-master/preprocessor/src/preprocessors/implementations/__init__.py
- molstar-volseg-master/preprocessor/src/preprocessors/implementations/sff/
- molstar-volseg-master/preprocessor/src/preprocessors/implementations/sff/__init__.py
- molstar-volseg-master/preprocessor/src/preprocessors/implementations/sff/downsampling_level_dict.py
- molstar-volseg-master/preprocessor/src/preprocessors/implementations/sff/preprocessor/
- molstar-volseg-master/preprocessor/src/preprocessors/implementations/sff/preprocessor/__init__.py
- molstar-volseg-master/preprocessor/src/preprocessors/implementations/sff/preprocessor/_deprecated_methods.py
- molstar-volseg-master/preprocessor/src/preprocessors/implementations/sff/preprocessor/_hdf5_to_zarr.py
- molstar-volseg-master/preprocessor/src/preprocessors/implementations/sff/preprocessor/_metadata_methods.py
- molstar-volseg-master/preprocessor/src/preprocessors/implementations/sff/preprocessor/_process_X_data_methods.py
- molstar-volseg-master/preprocessor/src/preprocessors/implementations/sff/preprocessor/_segmentation_methods.py
- molstar-volseg-master/preprocessor/src/preprocessors/implementations/sff/preprocessor/_sfftk_methods.py
- molstar-volseg-master/preprocessor/src/preprocessors/implementations/sff/preprocessor/_volume_map_methods.py
- molstar-volseg-master/preprocessor/src/preprocessors/implementations/sff/preprocessor/_zarr_methods.py
- molstar-volseg-master/preprocessor/src/preprocessors/implementations/sff/preprocessor/constants.py
- molstar-volseg-master/preprocessor/src/preprocessors/implementations/sff/preprocessor/downsampling/
- molstar-volseg-master/preprocessor/src/preprocessors/implementations/sff/preprocessor/downsampling/__init__.py
- molstar-volseg-master/preprocessor/src/preprocessors/implementations/sff/preprocessor/downsampling/_category_set_downsampling_methods.py
- molstar-volseg-master/preprocessor/src/preprocessors/implementations/sff/preprocessor/downsampling/downsampling.py
- molstar-volseg-master/preprocessor/src/preprocessors/implementations/sff/preprocessor/numpy_methods.py
- molstar-volseg-master/preprocessor/src/preprocessors/implementations/sff/preprocessor/sff_preprocessor.py
- molstar-volseg-master/preprocessor/src/preprocessors/implementations/sff/segmentation_set_table.py
- molstar-volseg-master/preprocessor/src/service/
- molstar-volseg-master/preprocessor/src/service/__init__.py
- molstar-volseg-master/preprocessor/src/service/i_preprocessor_service.py
- molstar-volseg-master/preprocessor/src/service/implementations/
- molstar-volseg-master/preprocessor/src/service/implementations/__init__.py
- molstar-volseg-master/preprocessor/src/service/implementations/preprocessor_service.py
- molstar-volseg-master/preprocessor/src/tools/
- molstar-volseg-master/preprocessor/src/tools/__init__.py
- molstar-volseg-master/preprocessor/src/tools/convert_app_specific_segm_to_sff/
- molstar-volseg-master/preprocessor/src/tools/convert_app_specific_segm_to_sff/convert_app_specific_segm_to_sff.py
- molstar-volseg-master/preprocessor/src/tools/convert_sff_to_json/
- molstar-volseg-master/preprocessor/src/tools/convert_sff_to_json/convert_sff_to_json.py
- molstar-volseg-master/preprocessor/src/tools/create_fake_ccp4_map/
- molstar-volseg-master/preprocessor/src/tools/create_fake_ccp4_map/create_fake_ccp4_map.py
- molstar-volseg-master/preprocessor/src/tools/create_fake_db_entries_from_input_volumes/
- molstar-volseg-master/preprocessor/src/tools/create_fake_db_entries_from_input_volumes/_create_fake_segmentation_from_real_volume.py
- molstar-volseg-master/preprocessor/src/tools/create_fake_db_entries_from_input_volumes/_helper_methods.py
- molstar-volseg-master/preprocessor/src/tools/create_fake_db_entries_from_input_volumes/_write_fake_segmentation_to_sff.py
- molstar-volseg-master/preprocessor/src/tools/create_fake_db_entries_from_input_volumes/create_fake_db_entries_from_input_volumes.py
- molstar-volseg-master/preprocessor/src/tools/deploy_db/
- molstar-volseg-master/preprocessor/src/tools/deploy_db/_deploy_db_old.py
- molstar-volseg-master/preprocessor/src/tools/deploy_db/build.py
- molstar-volseg-master/preprocessor/src/tools/deploy_db/build_and_deploy.py
- molstar-volseg-master/preprocessor/src/tools/deploy_db/deploy.py
- molstar-volseg-master/preprocessor/src/tools/deploy_db/deploy_api.py
- molstar-volseg-master/preprocessor/src/tools/deploy_db/deploy_frontend.py
- molstar-volseg-master/preprocessor/src/tools/deploy_db/deploy_process_helper.py
- molstar-volseg-master/preprocessor/src/tools/downsample_map/
- molstar-volseg-master/preprocessor/src/tools/downsample_map/downsample_map.py
- molstar-volseg-master/preprocessor/src/tools/get_dir_size/
- molstar-volseg-master/preprocessor/src/tools/get_dir_size/get_dir_size.py
- molstar-volseg-master/preprocessor/src/tools/magic_kernel_downsampling_3d/
- molstar-volseg-master/preprocessor/src/tools/magic_kernel_downsampling_3d/__init__.py
- molstar-volseg-master/preprocessor/src/tools/magic_kernel_downsampling_3d/_helper_methods.py
- molstar-volseg-master/preprocessor/src/tools/magic_kernel_downsampling_3d/magic_kernel_downsampling_3d.py
- molstar-volseg-master/preprocessor/src/tools/magic_kernel_downsampling_3d/test.py
- molstar-volseg-master/preprocessor/src/tools/measure_compression_effect_on_storage/
- molstar-volseg-master/preprocessor/src/tools/measure_compression_effect_on_storage/measure_compression_effect_on_storage.py
- molstar-volseg-master/preprocessor/src/tools/open_zarr_zip/
- molstar-volseg-master/preprocessor/src/tools/open_zarr_zip/open_zarr_zip.py
- molstar-volseg-master/preprocessor/src/tools/parse_pytest_benchmark_results/
- molstar-volseg-master/preprocessor/src/tools/parse_pytest_benchmark_results/parse_pytest_benchmark_results.py
- molstar-volseg-master/preprocessor/src/tools/plot_db_size_vs_db_name/
- molstar-volseg-master/preprocessor/src/tools/plot_db_size_vs_db_name/plot_db_size_vs_db_name.py
- molstar-volseg-master/preprocessor/src/tools/plot_query_time_vs_entry_size/
- molstar-volseg-master/preprocessor/src/tools/plot_query_time_vs_entry_size/plot_query_time_vs_entry_size.py
- molstar-volseg-master/preprocessor/src/tools/prepare_input_for_preprocessor/
- molstar-volseg-master/preprocessor/src/tools/prepare_input_for_preprocessor/prepare_input_for_preprocessor.py
- molstar-volseg-master/preprocessor/src/tools/quantize_data/
- molstar-volseg-master/preprocessor/src/tools/quantize_data/quantize_data.py
- molstar-volseg-master/preprocessor/src/tools/remove_files_or_folders_by_pattern/
- molstar-volseg-master/preprocessor/src/tools/remove_files_or_folders_by_pattern/remove_files_or_folders_by_pattern.py
- molstar-volseg-master/preprocessor/src/tools/write_dict_to_file/
- molstar-volseg-master/preprocessor/src/tools/write_dict_to_file/write_dict_to_json.py
- molstar-volseg-master/preprocessor/src/tools/write_dict_to_file/write_dict_to_txt.py
- molstar-volseg-master/preprocessor/tests/
- molstar-volseg-master/preprocessor/tests/__init__.py
- molstar-volseg-master/preprocessor/tests/performance_measurements/
- molstar-volseg-master/preprocessor/tests/performance_measurements/gold_standard.json
- molstar-volseg-master/preprocessor/tests/sample_arr_plots/
- molstar-volseg-master/preprocessor/tests/sample_arr_plots/average_2x2x2_blocks_scipy.ndimage.convolve_constant_(32, 32, 32)-grid_adjust_then_negative_to_zero.png
- molstar-volseg-master/preprocessor/tests/sample_arr_plots/average_2x2x2_blocks_scipy.ndimage.convolve_mirror_(32, 32, 32)-grid_adjust_then_negative_to_zero.png
- molstar-volseg-master/preprocessor/tests/sample_arr_plots/average_2x2x2_blocks_scipy.ndimage.convolve_reflect_(32, 32, 32)-grid_adjust_then_negative_to_zero.png
- molstar-volseg-master/preprocessor/tests/sample_arr_plots/average_2x2x2_blocks_scipy.signal.convolve_direct_(32, 32, 32)-grid_adjust_then_negative_to_zero.png
- molstar-volseg-master/preprocessor/tests/sample_arr_plots/average_2x2x2_blocks_scipy.signal.convolve_fft_(32, 32, 32)-grid_adjust_then_negative_to_zero.png
- molstar-volseg-master/preprocessor/tests/sample_arr_plots/original_(64, 64, 64)-grid_adjust_then_negative_to_zero.png
- molstar-volseg-master/preprocessor/tests/sample_arr_plots/regular_scipy.ndimage.convolve_constant_(32, 32, 32)-grid_adjust_then_negative_to_zero.png
- molstar-volseg-master/preprocessor/tests/sample_arr_plots/regular_scipy.ndimage.convolve_mirror_(32, 32, 32)-grid_adjust_then_negative_to_zero.png
- molstar-volseg-master/preprocessor/tests/sample_arr_plots/regular_scipy.ndimage.convolve_reflect_(32, 32, 32)-grid_adjust_then_negative_to_zero.png
- molstar-volseg-master/preprocessor/tests/sample_arr_plots/regular_scipy.signal.convolve_direct_(32, 32, 32)-grid_adjust_then_negative_to_zero.png
- molstar-volseg-master/preprocessor/tests/sample_arr_plots/regular_scipy.signal.convolve_fft_(32, 32, 32)-grid_adjust_then_negative_to_zero.png
- molstar-volseg-master/preprocessor/tests/test_benchmark_read_slice.py
- molstar-volseg-master/preprocessor/tests/test_compute_number_of_downsampling_steps.py
- molstar-volseg-master/preprocessor/tests/test_normalize_axis_mrcfile.py
- molstar-volseg-master/preprocessor/tests/test_quantize_encoding_decoding.py
- molstar-volseg-master/preprocessor/tests/test_slicing_methods_benchmarking.py
- molstar-volseg-master/requirements.txt
- molstar-volseg-master/scripts/
- molstar-volseg-master/scripts/build.sh
- molstar-volseg-master/scripts/build_db.sh
- molstar-volseg-master/scripts/deploy_api.sh
- molstar-volseg-master/scripts/deploy_frontend.sh
- molstar-volseg-master/scripts/run_api_pipeline.sh
- molstar-volseg-master/scripts/run_frontend_pipeline.sh
- molstar-volseg-master/scripts/run_pipeline.sh
- molstar-volseg-master/scripts/run_pipeline_build_db.sh
- molstar-volseg-master/scripts/start_api.sh
- molstar-volseg-master/server/
- molstar-volseg-master/server/README.md
- molstar-volseg-master/server/app/
- molstar-volseg-master/server/app/__init__.py
- molstar-volseg-master/server/app/api/
- molstar-volseg-master/server/app/api/__init__.py
- molstar-volseg-master/server/app/api/requests.py
- molstar-volseg-master/server/app/api/v1.py
- molstar-volseg-master/server/app/api/v2.py
- molstar-volseg-master/server/app/core/
- molstar-volseg-master/server/app/core/__init__.py
- molstar-volseg-master/server/app/core/models.py
- molstar-volseg-master/server/app/core/service.py
- molstar-volseg-master/server/app/core/timing.py
- molstar-volseg-master/server/app/serialization/
- molstar-volseg-master/server/app/serialization/cif.py
- molstar-volseg-master/server/app/serialization/data/
- molstar-volseg-master/server/app/serialization/data/__init__.py
- molstar-volseg-master/server/app/serialization/data/meshes_for_cif.py
- molstar-volseg-master/server/app/serialization/data/segment_set_table.py
- molstar-volseg-master/server/app/serialization/data/volume_info.py
- molstar-volseg-master/server/app/serialization/json_numpy_response.py
- molstar-volseg-master/server/app/serialization/volume_cif_categories/
- molstar-volseg-master/server/app/serialization/volume_cif_categories/__init__.py
- molstar-volseg-master/server/app/serialization/volume_cif_categories/encoders.py
- molstar-volseg-master/server/app/serialization/volume_cif_categories/meshes.py
- molstar-volseg-master/server/app/serialization/volume_cif_categories/segmentation_data_3d.py
- molstar-volseg-master/server/app/serialization/volume_cif_categories/segmentation_table.py
- molstar-volseg-master/server/app/serialization/volume_cif_categories/volume_data_3d.py
- molstar-volseg-master/server/app/serialization/volume_cif_categories/volume_data_3d_info.py
- molstar-volseg-master/server/app/settings.py
- molstar-volseg-master/server/app/tests/
- molstar-volseg-master/server/app/tests/_run_all_tests.py
- molstar-volseg-master/server/app/tests/_test_server_runner.py
- molstar-volseg-master/server/app/tests/get_cell.py
- molstar-volseg-master/server/app/tests/get_entries.py
- molstar-volseg-master/server/app/tests/get_meshes.py
- molstar-volseg-master/server/app/tests/get_metadata.py
- molstar-volseg-master/server/app/tests/get_volume.py
- molstar-volseg-master/server/app/tests/start_server.py
- molstar-volseg-master/server/main.py
- molstar-volseg-master/server/pyproject.toml
- molstar-volseg-master/server/serve.py
- molstar-volseg-master/setup.py
- molstar-volseg-master/test-data/
- molstar-volseg-master/test-data/preprocessor/
- molstar-volseg-master/test-data/preprocessor/db_building_parameters_all_entries.csv
- molstar-volseg-master/test-data/preprocessor/db_building_parameters_custom_entries.csv
- molstar-volseg-master/test-data/preprocessor/fake_raw_input_files/
- molstar-volseg-master/test-data/preprocessor/fake_raw_input_files/.gitkeep
- molstar-volseg-master/test-data/preprocessor/real_volumes_for_conversion_to_fake_sff/
- molstar-volseg-master/test-data/preprocessor/real_volumes_for_conversion_to_fake_sff/.gitkeep
- molstar-volseg-master/test-data/preprocessor/sample_segmentations/
- molstar-volseg-master/test-data/preprocessor/sample_segmentations/emdb_sff/
- molstar-volseg-master/test-data/preprocessor/sample_segmentations/emdb_sff/emd_1832.hff
- molstar-volseg-master/test-data/preprocessor/sample_volumes/
- molstar-volseg-master/test-data/preprocessor/sample_volumes/emdb_sff/
- molstar-volseg-master/test-data/preprocessor/sample_volumes/emdb_sff/EMD-1832.map
- molstar-volseg-master/yarn.lock
