# Supplementary material for: Mol* Volumes and Segmentations: visualization and interpretation of cell imaging data alongside macromolecular structure data and biological annotations
Source: Nucleic Acids Res. 2023 May 17;51(W1):W326–30. doi: 10.1093/nar/gkad411 (PMC10320116; doi:10.1093/nar/gkad411)
Supplement: gkad411_Supplemental_Files [file gkad411_supplemental_files.zip › molstar-volseg-master/.github/workflows/deploy_action_frontend.yml]

name: Deploy frontend

on: 
  workflow_dispatch:
    inputs:
      args:
        description: 'Arguments to the remote script'
        required: false
        type: string

jobs:
  build:
    name: Deploy frontend
    runs-on: ubuntu-latest
    steps:
    - name: executing remote ssh command in the background using SSH key
      uses: appleboy/ssh-action@master
      with:
        host: ${{ secrets.HOST }}
        username: ${{ secrets.USERNAME }}
        key: ${{ secrets.DEPLOY_KEY }}
        script: /sw/deploy_frontend.sh ${{ inputs.args }} &
