# Supplementary material for: Mol* Volumes and Segmentations: visualization and interpretation of cell imaging data alongside macromolecular structure data and biological annotations
Source: Nucleic Acids Res. 2023 May 17;51(W1):W326–30. doi: 10.1093/nar/gkad411 (PMC10320116; doi:10.1093/nar/gkad411)
Supplement: gkad411_Supplemental_Files [file gkad411_supplemental_files.zip › molstar-volseg-master/README.md]

[![License](http://img.shields.io/badge/license-MIT-blue.svg?style=flat)](./LICENSE)

# Mol* Volumes & Segmentations

Mol* Volumes & Segmentations is a [Mol*](https://molstar.org) extension which adds the support for large scale volumetric data & their segmentations. Building on the existing Mol* ecosystem, it allows seamless integration of biomolecular data ranging from whole cell 3D reconstructions from light miscroscopy, all the way down to atomic level.

- [Landing Page](https://molstarvolseg.ncbr.muni.cz/)
- [Documentation](https://molstar.org/viewer-docs/volumes_and_segmentations/overview/)
- [Available Data Overview](http://molstar.org/viewer-docs/volumes_and_segmentations/database-contents/)
- [API Docs](https://molstarvolseg.ncbr.muni.cz/docs/)
- [Hosting Documentation](/docs/hosting.md)
- [Mol* Volumes and Segmentations UI Extension](https://github.com/molstar/molstar/tree/master/src/extensions/volumes-and-segmentations)


## Funding

The research and development of this tool was funded by Czech Science Foundation Grant No. 22-30571M.
