# Supplementary material for: Mol* Volumes and Segmentations: visualization and interpretation of cell imaging data alongside macromolecular structure data and biological annotations
Source: Nucleic Acids Res. 2023 May 17;51(W1):W326–30. doi: 10.1093/nar/gkad411 (PMC10320116; doi:10.1093/nar/gkad411)
Supplement: gkad411_Supplemental_Files [file gkad411_supplemental_files.zip › molstar-volseg-master/db/file_system/constants.py]

QUANTIZATION_DATA_DICT_ATTR_NAME = "quantization_data_dict"
SEGMENTATION_DATA_GROUPNAME = "_segmentation_data"
VOLUME_DATA_GROUPNAME = "_volume_data"

# TODO: the namespaces should NOT be hardcoded
DB_NAMESPACES = ("emdb", "empiar")

ZIP_STORE_DATA_ZIP_NAME = "data.zip"

# TODO: update VolumeServerDB to store the data directly??
ANNOTATION_METADATA_FILENAME = "annotations.json"
GRID_METADATA_FILENAME = "metadata.json"
