# Supplementary material for: Mol* Volumes and Segmentations: visualization and interpretation of cell imaging data alongside macromolecular structure data and biological annotations
Source: Nucleic Acids Res. 2023 May 17;51(W1):W326–30. doi: 10.1093/nar/gkad411 (PMC10320116; doi:10.1093/nar/gkad411)
Supplement: gkad411_Supplemental_Files [file gkad411_supplemental_files.zip › molstar-volseg-master/db/file_system/read_context.py]

from fastapi import HTTPException
import logging
from pathlib import Path
from timeit import default_timer as timer
from typing import Tuple, Union

import dask.array as da
import numpy as np
import tensorstore as ts
import zarr

from db.file_system.constants import (
    QUANTIZATION_DATA_DICT_ATTR_NAME,
    SEGMENTATION_DATA_GROUPNAME,
    VOLUME_DATA_GROUPNAME,
)
from db.models import VolumeSliceData, MeshesData
from db.protocol import DBReadContext, VolumeServerDB
from db.utils.box import normalize_box
from db.utils.quantization import decode_quantized_data


class FileSystemDBReadContext(DBReadContext):
    async def read_slice(
        self,
        down_sampling_ratio: int,
        box: Tuple[Tuple[int, int, int], Tuple[int, int, int]],
        mode: str = "dask",
        timer_printout=False,
        lattice_id: int = 0,
    ) -> VolumeSliceData:
        """
        Reads a slice from a specific (down)sampling of segmentation and volume data
        from specific entry from DB based on key (e.g. EMD-1111), lattice_id (e.g. 0),
        downsampling ratio (1 => original data, 2 => downsampled by factor of 2 etc.),
        and slice box (vec3, vec3)
        """
        try:

            box = normalize_box(box)

            root: zarr.hierarchy.group = zarr.group(self.store)

            segm_arr = None
            segm_dict = None
            if SEGMENTATION_DATA_GROUPNAME in root and (lattice_id is not None):
                segm_arr = root[SEGMENTATION_DATA_GROUPNAME][lattice_id][
                    down_sampling_ratio
                ].grid
                assert (
                    np.array(box[1]) <= np.array(segm_arr.shape)
                ).all(), f"requested box {box} does not correspond to arr dimensions"
                segm_dict = root[SEGMENTATION_DATA_GROUPNAME][lattice_id][
                    down_sampling_ratio
                ].set_table[0]
            else:
                raise HTTPException(status_code=404, detail="No segmentation data is available for the the given entry or lattice_id is None")

            if VOLUME_DATA_GROUPNAME in root and (down_sampling_ratio is not None):
                volume_arr: zarr.core.Array = root[VOLUME_DATA_GROUPNAME][
                    down_sampling_ratio
                ]
            else:
                raise HTTPException(status_code=404, detail="No volume data is available for the the given entry or down_sampling_ratio is None")

            assert (
                np.array(box[0]) >= np.array([0, 0, 0])
            ).all(), f"requested box {box} does not correspond to arr dimensions"
            assert (
                np.array(box[1]) <= np.array(volume_arr.shape)
            ).all(), f"requested box {box} does not correspond to arr dimensions"

            segm_slice: np.ndarray
            volume_slice: np.ndarray

            start = timer()
            volume_slice = self._do_slicing(arr=volume_arr, box=box, mode=mode)
            if segm_arr:
                segm_slice = self._do_slicing(arr=segm_arr, box=box, mode=mode)
            end = timer()

            # check if volume_arr was originally quantized data (e.g. some attr on array, e.g. data_dict attr with data_dict)
            # if yes, decode volume_slice (reassamble data dict from data_dict attr, just add 'data' key with volume_slice)
            # do .compute on output of decode_quantized_data function if output is da.Array

            if QUANTIZATION_DATA_DICT_ATTR_NAME in volume_arr.attrs:
                data_dict = volume_arr.attrs[QUANTIZATION_DATA_DICT_ATTR_NAME]
                data_dict["data"] = volume_slice
                volume_slice = decode_quantized_data(data_dict)
                if isinstance(volume_slice, da.Array):
                    volume_slice = volume_slice.compute()

            if timer_printout == True:
                print(f"read_slice with mode {mode}: {end - start}")
            if segm_arr:
                d = {
                    "segmentation_slice": {
                        "category_set_ids": segm_slice,
                        "category_set_dict": segm_dict,
                    },
                    "volume_slice": volume_slice,
                }
            else:
                d = {
                    "segmentation_slice": {
                        "category_set_ids": None,
                        "category_set_dict": None,
                    },
                    "volume_slice": volume_slice,
                }
        except Exception as e:
            logging.error(e, stack_info=True, exc_info=True)
            raise e

        return d

    async def read_meshes(self, segment_id: int, detail_lvl: int) -> MeshesData:
        """
        Returns list of meshes for a given segment, entry, detail lvl
        """
        try:
            mesh_list = []
            root: zarr.hierarchy.group = zarr.group(self.store)
            mesh_list_group = root[SEGMENTATION_DATA_GROUPNAME][segment_id][detail_lvl]
            for mesh_name, mesh in mesh_list_group.groups():
                mesh_data = {"mesh_id": int(mesh_name)}
                for mesh_component_name, mesh_component_arr in mesh.arrays():
                    mesh_data[f"{mesh_component_name}"] = mesh_component_arr[...]
                assert 'vertices' in mesh_data
                assert 'triangles' in mesh_data
                mesh_list.append(mesh_data)
        except Exception as e:
            logging.error(e, stack_info=True, exc_info=True)
            raise e

        return mesh_list

    async def read_volume_slice(
        self,
        down_sampling_ratio: int,
        box: Tuple[Tuple[int, int, int], Tuple[int, int, int]],
        mode: str = "dask",
        timer_printout=False,
    ) -> VolumeSliceData:
        try:
            box = normalize_box(box)

            root: zarr.hierarchy.group = zarr.group(self.store)

            if VOLUME_DATA_GROUPNAME in root and (down_sampling_ratio is not None):
                volume_arr: zarr.core.Array = root[VOLUME_DATA_GROUPNAME][
                    down_sampling_ratio
                ]

                assert (
                    np.array(box[0]) >= np.array([0, 0, 0])
                ).all(), f"requested box {box} does not correspond to arr dimensions"
                assert (
                    np.array(box[1]) <= np.array(volume_arr.shape)
                ).all(), f"requested box {box} does not correspond to arr dimensions"

                start = timer()
                volume_slice = self._do_slicing(arr=volume_arr, box=box, mode=mode)
                end = timer()

                # check if volume_arr was originally quantized data (e.g. some attr on array, e.g. data_dict attr with data_dict)
                # if yes, decode volume_slice (reassamble data dict from data_dict attr, just add 'data' key with volume_slice)
                # do .compute on output of decode_quantized_data function if output is da.Array

                if QUANTIZATION_DATA_DICT_ATTR_NAME in volume_arr.attrs:
                    data_dict = volume_arr.attrs[QUANTIZATION_DATA_DICT_ATTR_NAME]
                    data_dict["data"] = volume_slice
                    volume_slice = decode_quantized_data(data_dict)
                    if isinstance(volume_slice, da.Array):
                        volume_slice = volume_slice.compute()

                if timer_printout == True:
                    print(f"read_volume_slice with mode {mode}: {end - start}")

                return {"volume_slice": volume_slice}
            else:
                raise HTTPException(status_code=404, detail="No volume data is available for the the given entry or down_sampling_ratio is None")

        except Exception as e:
            logging.error(e, stack_info=True, exc_info=True)
            raise e

    async def read_segmentation_slice(
        self,
        lattice_id: int,
        down_sampling_ratio: int,
        box: Tuple[Tuple[int, int, int], Tuple[int, int, int]],
        mode: str = "dask",
        timer_printout=False,
    ) -> VolumeSliceData:
        try:

            box = normalize_box(box)

            root: zarr.hierarchy.group = zarr.group(self.store)

            segm_arr = None
            segm_dict = None
            if SEGMENTATION_DATA_GROUPNAME in root and (lattice_id is not None):
                segm_arr = root[SEGMENTATION_DATA_GROUPNAME][lattice_id][
                    down_sampling_ratio
                ].grid
                assert (
                    np.array(box[1]) <= np.array(segm_arr.shape)
                ).all(), f"requested box {box} does not correspond to arr dimensions"
                segm_dict = root[SEGMENTATION_DATA_GROUPNAME][lattice_id][
                    down_sampling_ratio
                ].set_table[0]
            else:
                raise HTTPException(status_code=404, detail="No segmentation data is available for the the given entry or lattice_id is None")
            

            start = timer()
            segm_slice = self._do_slicing(arr=segm_arr, box=box, mode=mode)
            end = timer()

            if timer_printout == True:
                print(f"read_segmentation_slice with mode {mode}: {end - start}")

            return {
                "segmentation_slice": {
                    "category_set_ids": segm_slice,
                    "category_set_dict": segm_dict,
                }
            }

        except Exception as e:
            logging.error(e, stack_info=True, exc_info=True)
            raise e

    def _do_slicing(
        self,
        arr: zarr.core.Array,
        box: Tuple[Tuple[int, int, int], Tuple[int, int, int]],
        mode: str,
    ) -> np.ndarray:

        if mode == "zarr_colon":
            # 2: zarr slicing via : notation
            arr_slice = self.__get_slice_from_zarr_three_d_arr(arr=arr, box=box)
        elif mode == "zarr_gbs":
            arr_slice = self.__get_slice_from_zarr_three_d_arr_gbs(arr=arr, box=box)
        elif mode == "dask":
            arr_slice = self.__get_slice_from_zarr_three_d_arr_dask(arr=arr, box=box)
        elif mode == "dask_from_zarr":
            arr_slice = self.__get_slice_from_zarr_three_d_arr_dask_from_zarr(
                arr=arr, box=box
            )
        elif mode == "tensorstore":
            arr_slice = self.__get_slice_from_zarr_three_d_arr_tensorstore(
                arr=arr, box=box
            )
        else:
            raise Exception("Slicing mode is not supported: {mode}")

        return arr_slice

    def __get_slice_from_zarr_three_d_arr(
        self,
        arr: zarr.core.Array,
        box: Tuple[Tuple[int, int, int], Tuple[int, int, int]],
    ):
        """
        Based on (vec3, vec3) tuple (coordinates of corners of the box)
        returns a slice of 3d array
        """
        sliced = arr[
            box[0][0] : box[1][0] + 1,
            box[0][1] : box[1][1] + 1,
            box[0][2] : box[1][2] + 1,
        ]
        return sliced

    def __get_slice_from_zarr_three_d_arr_gbs(
        self,
        arr: zarr.core.Array,
        box: Tuple[Tuple[int, int, int], Tuple[int, int, int]],
    ):
        # TODO: check if slice is correct and equal to : notation slice
        sliced = arr.get_basic_selection(
            (
                slice(box[0][0], box[1][0] + 1),
                slice(box[0][1], box[1][1] + 1),
                slice(box[0][2], box[1][2] + 1),
            )
        )
        return sliced

    def __get_slice_from_zarr_three_d_arr_dask(
        self,
        arr: zarr.core.Array,
        box: Tuple[Tuple[int, int, int], Tuple[int, int, int]],
    ):
        # TODO: check if slice is correct and equal to : notation slice
        # 4: dask slicing: https://github.com/zarr-developers/zarr-python/issues/478#issuecomment-531148674
        zd = da.from_array(arr, chunks=arr.chunks)
        sliced = zd[
            box[0][0] : box[1][0] + 1,
            box[0][1] : box[1][1] + 1,
            box[0][2] : box[1][2] + 1,
        ]
        return sliced.compute()

    def __get_slice_from_zarr_three_d_arr_dask_from_zarr(
        self,
        arr: zarr.core.Array,
        box: Tuple[Tuple[int, int, int], Tuple[int, int, int]],
    ):
        zd = da.from_zarr(arr, chunks=arr.chunks)
        sliced = zd[
            box[0][0] : box[1][0] + 1,
            box[0][1] : box[1][1] + 1,
            box[0][2] : box[1][2] + 1,
        ]
        return sliced.compute()

    def __get_slice_from_zarr_three_d_arr_tensorstore(
        self,
        arr: zarr.core.Array,
        box: Tuple[Tuple[int, int, int], Tuple[int, int, int]],
    ):
        # TODO: check if slice is correct and equal to : notation slice
        # TODO: await? # store - future object, result - ONE of the ways how to get it sync (can be async)
        # store.read() - returns everything as future object. again result() or other methods
        # can be store[1:10].read() ...
        print("This method is MAY not work properly for ZIP store. Needs to be checked")
        path = self.__get_path_to_zarr_object(arr)
        store = ts.open(
            {
                "driver": "zarr",
                "kvstore": {
                    "driver": "file",
                    "path": str(path.resolve()),
                },
            },
            read=True,
        ).result()
        sliced = (
            store[
                box[0][0] : box[1][0] + 1,
                box[0][1] : box[1][1] + 1,
                box[0][2] : box[1][2] + 1,
            ]
            .read()
            .result()
        )
        return sliced

    def __get_path_to_zarr_object(
        self, zarr_obj: Union[zarr.hierarchy.Group, zarr.core.Array]
    ) -> Path:
        """
        Returns Path to zarr object (array or group)
        """
        path: Path = Path(zarr_obj.store.path).resolve() / zarr_obj.path
        return path

    def close(self):
        if hasattr(self.store, "close"):
            self.store.close()
        else:
            pass

    def __enter__(self):
        return self

    def __exit__(self, exc_type, exc_value, traceback):
        if hasattr(self.store, "close"):
            self.store.close()
        else:
            pass

    async def __aenter__(self):
        return self

    async def __aexit__(self, *args, **kwargs):
        if hasattr(self.store, "aclose"):
            await self.store.aclose()
        if hasattr(self.store, "close"):
            self.store.close()
        else:
            pass

    def __init__(self, db: VolumeServerDB, namespace: str, key: str):
        self.db = db
        self.path = db.path_to_zarr_root_data(namespace=namespace, key=key)
        assert self.path.exists(), f"Path {self.path} does not exist"
        self.key = key
        self.namespace = namespace
        if self.db.store_type == "directory":
            self.store = zarr.DirectoryStore(path=self.path)
        elif self.db.store_type == "zip":
            self.store = zarr.ZipStore(
                path=self.path, compression=0, allowZip64=True, mode="r"
            )
