# Supplementary material for: Mol* Volumes and Segmentations: visualization and interpretation of cell imaging data alongside macromolecular structure data and biological annotations
Source: Nucleic Acids Res. 2023 May 17;51(W1):W326–30. doi: 10.1093/nar/gkad411 (PMC10320116; doi:10.1093/nar/gkad411)
Supplement: gkad411_Supplemental_Files [file gkad411_supplemental_files.zip › molstar-volseg-master/docs/hosting.md]

# Hosting

This page goes over setting up a local instance of Mol* Volumes and Segmentations server and frontend. As this involves cloning the Mol\*VS and Mol\* repositories, it is necessary to create a GitHub account and install a GitHub client.

# Requirements for local hosting

Recommended technical requirements:
 - 16GB RAM or more
 - 8 cores CPU or more
 - At least 2GB of available storage (can be more, depending on the number of entries in the database and size of input data to be processed)
 - Latest version of modern web-browser (e.g. Chrome)

Other requirements:
 - [Node.js and npm](https://docs.npmjs.com/downloading-and-installing-node-js-and-npm)

# Obtaining the code & setting up the environment

Clone this GitHub repository: 

```
git clone https://github.com/molstar/molstar-volseg
cd molstar-volseg
```

Create a Conda environment from `environment.yaml` using [Conda](https://conda.io/projects/conda/en/latest/user-guide/install/index.html)

```
conda env create -f environment.yaml
```


or [Mamba](https://mamba.readthedocs.io/en/latest/installation.html)

```
mamba env create -f environment.yaml
```

All subsequent commands need to be run in the created Conda environment after activating it:

```
conda activate cellstar-volume-server
```

# Setting up the database

## Supported formats

- [SFF](https://www.ebi.ac.uk/emdb/documentation#seg_model) (`.hff`) for segmentation data
- CCP4 for volume data (`.map, .mrc, .ccp4 files`)
- Additional formats (`.am, .mod, .seg, .stl`) are supported thought [SFF-TK](https://github.com/emdb-empiar/sfftk) conversion to SFF (`.hff`)

## Adding an entry to the database

The `preprocessor\main.py` script is used for adding entries to the database with the following arguments:

 - `--db_path` - path to folder with database, defaults to `test-data/db`
 - `--single_entry` - path to folder with input files (volume and segmentation)
 - `--entry_id` - entry id (e.g. `emd-1832`) to be used as database folder name for that entry
 - `--source_db` - source database name (e.g. `emdb`) to be used as DB folder name
 - `--source_db_id` - actual source database ID of that entry (will be used to compute metadata)
 - `--source_db_name` - actual source database name (will be used to compute metadata)
 - `--force_volume_dtype` - optional data type of volume data to be used instead of the one used volume file. Not used by default
 - `--quantize_volume_data_dtype_str` - optional data quantization (options are - `u1` or `u2`), less precision, but also requires less storage. Not used by default
 - `--temp_zarr_hierarchy_storage_path` - optional path to directory where temporary files will be stored during the build process. Defaults to `test-data/preprocessor/temp_zarr_hierarchy_storage/${DB_PATH}`


Example:

- Create a folder `inputs/emd-1832`
- Download [MAP](https://ftp.ebi.ac.uk/pub/databases/emdb/structures/EMD-1832/map/emd_1832.map.gz) and extract it to `inputs/emd-1832/emd_1832.map`
- Download [Segmentation](https://www.ebi.ac.uk/em_static/emdb_sff/18/1832/emd_1832.hff.gz) and extract it to `inputs/emd-1832/emd_1832.hff`
- Run

```
python preprocessor\main.py --db_path my_db --single_entry inputs/emd-1832 --entry_id emd-1832 --source_db emdb --source_db_id emd-1832 --source_db_name emdb
```

## Adding segmentation in non-SFF format

There are two options:
- Use application specific segmentation file format directly (we support internal conversion of segmentation data in `.am, .mod, .seg, .stl` formats to SFF via `sfftk` package)
- Use https://sfftk.readthedocs.io/en/latest/converting.html on your own, and then use that SFF (`.hff`) file to add an entry to database as described above

Example:

- Create a folder `inputs/emd-9094`
- Download [`emd_9094.map`](https://ftp.ebi.ac.uk/pub/databases/emdb/structures/EMD-9094/map/emd_9094.map.gz) and extract it to `inputs/emd-9094/emd_9094.map`
- Use [Segger](https://www.cgl.ucsf.edu/chimera/docs/ContributedSoftware/segger/segment.html) to compute a segmentation and store it in `inputs/emd-9094/emd_9094.seg`
- Run

```
python preprocessor\main.py --db_path my_db --single_entry inputs/emd-9094 --entry_id emd-9094 --source_db emdb --source_db_id emd-9094 --source_db_name emdb
```

## Build a Database from a CSV list

From root project directory (`molstar-volseg` by default) run:

```
python preprocessor/src/tools/deploy_db/build.py --csv_with_entry_ids test-data/preprocessor/db_building_parameters_custom_entries.csv
```

This will build db with 11 EMDB entries, and using default values of all other arguments.

Note that building this example may require 16GB+ RAM.

Supported `build.py` arguments:
 - `--csv_with_entry_ids` - csv file with entry ids and info to preprocess
 - `--raw_input_files_dir` - path to raw input files to preprocess, defaults to `test-data/preprocessor/raw_input_files`
 - `--db_path` - path to db folder, defaults to `test-data/db`
 - `--temp_zarr_hierarchy_storage_path` - path to directory where temporary files will be stored during the build process. Defaults to `test-data/preprocessor/temp_zarr_hierarchy_storage/${DB_PATH}`
	

# Hosting

## Hosting the Mol* Volumes and Segmentations Server

To run the API, specify these environment variables:

- `HOST=0.0.0.0` where to host the server
- `PORT=9000` what port to run the app on
- `DB_PATH=my_db` path to the database folder
- `DEV_MODE=False` if True, runs the server in reload mode

and within the `cellstar-volume-server` conda environment run:

```
cd server
python serve.py
```

Examples:

Linux/Mac:

```
cd server
DEV_MODE=True python serve.py
```

Windows (cmd):

```
cd server
set DEV_MODE=true
python serve.py
```

## Setting up Mol* Viewer

- To view the data, a [Volumes and Segmentations extension](https://github.com/molstar/molstar/tree/master/src/extensions/volumes-and-segmentations) is available as part of the [Mol* Viewer](https://github.com/molstar/molstar). 
- In order to install the plugin, run the following commands:
```
git clone https://github.com/molstar/molstar.git
cd molstar
npm install
npm run build
```


- Prepare HTML file:
```html
<!DOCTYPE html>
<html lang="en">
    <head>
        <meta charset="utf-8" />
        <meta name="viewport" content="width=device-width, user-scalable=no, minimum-scale=1.0, maximum-scale=1.0">
        <link rel="icon" href="./favicon.ico" type="image/x-icon">
        <title>Embedded Volseg</title>
        <style>
            #app {
                position: absolute;
                left: 100px;
                top: 100px;
                width: 800px;
                height: 600px;
            }
        </style>
        <link rel="stylesheet" type="text/css" href="molstar.css" />
    </head>
    <body>
        <div id="app"></div>
        <script type="text/javascript" src="./molstar.js"></script>
        <script type="text/javascript">
            molstar.Viewer.create('app', {
                // URL that points to server instance
                volumesAndSegmentationsDefaultServer: 'http://localhost:9000/v2',
                layoutIsExpanded: true,
                layoutShowControls: true,
                layoutShowRemoteState: false,
                layoutShowSequence: true,
                layoutShowLog: false,
                layoutShowLeftPanel: true,

                viewportShowExpand: true,
                viewportShowSelectionMode: false,
                viewportShowAnimation: false,

                pdbProvider: 'rcsb',
                emdbProvider: 'rcsb',
            })
        </script>
    </body>
</html>
```

- Copy `molstar.js` and `molstar.css` from `build/viewer` directory of your local copy of molstar repository in the same directory where the prepared HTML file is located

- Host Mol* Volumes and Segmentations Server as described above

- Open the prepared HTML file in your web-browser, and view entries as described in [Tutorial](https://molstar.org/viewer-docs/volumes_and_segmentations/how-to/)


## Internal script for preprocessing database, hosting API and Landing page

We use the [build_and_deploy.py](../preprocessor/src/tools/deploy_db/build_and_deploy.py) script to preprocess the database and host the API and Landing Page. Note that it will not host the Mol* viewer locally. Nevertheless, this script with some modifications might be useful when running the solution on your own data. 

To build database, host Landing Page and API, from `molstar-volseg` directory (default) run:

```
python preprocessor/src/tools/deploy_db/build_and_deploy.py  --csv_with_entry_ids test-data/preprocessor/db_building_parameters_custom_entries.csv	
```

`preprocessor/src/tools/deploy_db/build_and_deploy.py` arguments:

 - `--csv_with_entry_ids` - csv file with entry ids and info to preprocess
 - `--raw_input_files_dir` - path to raw input files to preprocess, defaults to `test-data/preprocessor/raw_input_files`
 - `--db_path` - path to db folder, defaults to `test-data/db`
 - `--temp_zarr_hierarchy_storage_path` - path to directory where temporary files will be stored during the build process. Defaults to `test-data/preprocessor/temp_zarr_hierarchy_storage/${DB_PATH}`
 - `--api_port API_PORT` - api port, defaults to `9000`
 - `--api_hostname` - hostname, defaults to `localhost`
 - `--frontend_port` - frontend port, defaults to `3000`


## Troubleshooting

### `ImportError: libEGL.so.1: cannot open shared object file: No such file or directory)` Error on Debian

- `wget https://ftp.gnu.org/pub/gnu/libiconv/libiconv-1.17.tar.gz`
  - Extract, compile and add path to `LD_LIBRARY_PATH`
- To `/etc/apt/sources.list` add line `deb http://deb.debian.org/debian bullseye main`
- `apt-get update`
- `apt-get install libegl-dev`
