# Supplementary material for: Mol* Volumes and Segmentations: visualization and interpretation of cell imaging data alongside macromolecular structure data and biological annotations
Source: Nucleic Acids Res. 2023 May 17;51(W1):W326–30. doi: 10.1093/nar/gkad411 (PMC10320116; doi:10.1093/nar/gkad411)
Supplement: gkad411_Supplemental_Files [file gkad411_supplemental_files.zip › molstar-volseg-master/environment.yaml]

name: cellstar-volume-server
channels:
  - https://conda.anaconda.org/conda-forge
  - https://repo.anaconda.com/pkgs/main
  - https://repo.anaconda.com/pkgs/r
  - https://repo.anaconda.com/pkgs/msys2
dependencies:
  - python ==3.9.0
  - pip
  - asgiref==3.5.0
  - dask==2022.2.1
  - fastapi==0.73.0
  - gemmi==0.5.3
  - h5py==3.6.0
  - matplotlib==3.5.1
  - mrcfile==1.4.0
  - numcodecs==0.9.1
  - numpy
  - pytest==7.1.2
  - pytest-asyncio==0.18.3
  - pytest-benchmark==3.4.1
  - scikit-image==0.19.1
  - scipy
  - starlette==0.17.1
  - uvicorn==0.17.6
  - vedo==2022.2.3
  # there were issues with version of this package
  # uncomment if without it it would not work
  # - vtk==9.0.3
  - zarr==2.11.1
  - dask-image

  - pip:
    # - -r requirements.txt
    - git+https://github.com/molstar/ciftools-python.git@b074526a8b418bc68d83ae5556a627d2d6ceabdb#egg=ciftools
    - sfftk==0.5.5.dev1
    - sfftk-rw==0.7.1
    - SimpleParse @ git+https://github.com/mcfletch/simpleparse.git@57c8d734bdc165581fbacfeecabe25a66c3452a4
    - tensorstore==0.1.18
    - killport
    - Pillow
