# Supplementary material for: Mol* Volumes and Segmentations: visualization and interpretation of cell imaging data alongside macromolecular structure data and biological annotations
Source: Nucleic Acids Res. 2023 May 17;51(W1):W326–30. doi: 10.1093/nar/gkad411 (PMC10320116; doi:10.1093/nar/gkad411)
Supplement: gkad411_Supplemental_Files [file gkad411_supplemental_files.zip › molstar-volseg-master/frontend/package.json]

{
  "name": "frontend",
  "version": "0.1.0",
  "private": true,
  "dependencies": {
    "@emotion/react": "^11.8.2",
    "@emotion/styled": "^11.8.1",
    "@mui/material": "^5.5.3",
    "@testing-library/jest-dom": "^5.16.3",
    "@testing-library/react": "^12.1.4",
    "@testing-library/user-event": "^13.5.0",
    "@types/jest": "^27.4.1",
    "@types/node": "^16.11.26",
    "@types/react": "^17.0.43",
    "@types/react-dom": "^17.0.14",
    "molstar": "^3.22.0",
    "react": "^18.0.0",
    "react-dom": "^18.0.0",
    "react-scripts": "5.0.0",
    "rxjs": "^7.5.7",
    "typescript": "^4.6.3",
    "web-vitals": "^2.1.4",
    "serve": "^14.0.1"
  },
  "scripts": {
    "start": "react-scripts start",
    "build": "react-scripts build",
    "test": "react-scripts test",
    "eject": "react-scripts eject",
    "eslint": "eslint --ext .ts,.tsx src"
  },
  "browserslist": {
    "production": [
      ">0.2%",
      "not dead",
      "not op_mini all"
    ],
    "development": [
      "last 1 chrome version",
      "last 1 firefox version",
      "last 1 safari version"
    ]
  },
  "devDependencies": {
    "sass": "^1.49.11"
  }
}
