# Supplementary material for: Mol* Volumes and Segmentations: visualization and interpretation of cell imaging data alongside macromolecular structure data and biological annotations
Source: Nucleic Acids Res. 2023 May 17;51(W1):W326–30. doi: 10.1093/nar/gkad411 (PMC10320116; doi:10.1093/nar/gkad411)
Supplement: gkad411_Supplemental_Files [file gkad411_supplemental_files.zip › molstar-volseg-master/frontend/public/manifest.json]

{
  "short_name": "Mol* Volumes and Segmentations",
  "name": "Mol* Volumes and Segmentations",
  "icons": [
    {
      "src": "favicon.ico",
      "sizes": "64x64 32x32 24x24 16x16",
      "type": "image/x-icon"
    }
  ],
  "start_url": ".",
  "display": "standalone",
  "theme_color": "#000000",
  "background_color": "#ffffff"
}
