# Supplementary material for: Mol* Volumes and Segmentations: visualization and interpretation of cell imaging data alongside macromolecular structure data and biological annotations
Source: Nucleic Acids Res. 2023 May 17;51(W1):W326–30. doi: 10.1093/nar/gkad411 (PMC10320116; doi:10.1093/nar/gkad411)
Supplement: gkad411_Supplemental_Files [file gkad411_supplemental_files.zip › molstar-volseg-master/frontend/public/snapshots/emd-1014.molj]

{
  "timestamp": 1671481249151,
  "version": "3.27.0",
  "current": "iWpLBRGGybmWTNfxkaGAHQ",
  "playback": {
    "isPlaying": false,
    "nextSnapshotDelayInMs": 1500
  },
  "entries": [
    {
      "timestamp": 1671481249151,
      "snapshot": {
        "id": "iWpLBRGGybmWTNfxkaGAHQ",
        "data": {
          "tree": {
            "transforms": [
              {
                "parent": "-=root=-",
                "transformer": "build-in.root",
                "params": {},
                "ref": "-=root=-",
                "version": "27pRyxFax6rWNn7pf5xQ9g"
              },
              {
                "parent": "-=root=-",
                "transformer": "ms-plugin.volseg-global-state-from-root",
                "params": {
                  "tryUseGpu": true,
                  "selectionMode": true
                },
                "state": {
                  "isGhost": true
                },
                "ref": "di7qlJiv4AoHGgcFEm9bBA",
                "version": "Bx6ygez1OT20IxOSRT5Rkw"
              },
              {
                "parent": "-=root=-",
                "transformer": "ms-plugin.volseg-entry-from-root",
                "params": {
                  "serverUrl": "https://molstarvolseg.ncbr.muni.cz/v2",
                  "source": "emdb",
                  "entryId": "emd-1014"
                },
                "ref": "iMPbsxXjVEGP98SDducKJg",
                "version": "sSkvJi04LslS22FP7HtylQ"
              },
              {
                "parent": "iMPbsxXjVEGP98SDducKJg",
                "transformer": "ms-plugin.volseg-state-from-entry",
                "params": {
                  "volumeType": "off",
                  "volumeIsovalueKind": "relative",
                  "volumeIsovalueValue": 1.798405501289986,
                  "volumeOpacity": 0.2,
                  "segmentOpacity": 0.7,
                  "selectedSegment": -1,
                  "visibleSegments": [
                    {
                      "segmentId": 15559
                    },
                    {
                      "segmentId": 15560
                    },
                    {
                      "segmentId": 15561
                    },
                    {
                      "segmentId": 15562
                    },
                    {
                      "segmentId": 15563
                    },
                    {
                      "segmentId": 15564
                    },
                    {
                      "segmentId": 15565
                    },
                    {
                      "segmentId": 15566
                    },
                    {
                      "segmentId": 15567
                    },
                    {
                      "segmentId": 15568
                    },
                    {
                      "segmentId": 15569
                    },
                    {
                      "segmentId": 15570
                    },
                    {
                      "segmentId": 15571
                    },
                    {
                      "segmentId": 15572
                    },
                    {
                      "segmentId": 15573
                    },
                    {
                      "segmentId": 15574
                    },
                    {
                      "segmentId": 15575
                    },
                    {
                      "segmentId": 15576
                    },
                    {
                      "segmentId": 15577
                    },
                    {
                      "segmentId": 15578
                    }
                  ],
                  "visibleModels": [
                    {
                      "pdbId": "1hb5"
                    }
                  ]
                },
                "state": {
                  "isGhost": true
                },
                "ref": "gRe4B1y8IndFvRBQdnzrmw",
                "version": "WdyLYiqrmlMgJ5qLwy4u7g"
              },
              {
                "parent": "iMPbsxXjVEGP98SDducKJg",
                "transformer": "ms-plugin.create-group",
                "params": {
                  "label": "Volume",
                  "description": ""
                },
                "state": {
                  "isCollapsed": true
                },
                "tags": [
                  "volume-group"
                ],
                "ref": "TH792m4Ce6CIxQPgfEWi5w",
                "version": "AxlMsdeu5rDridYqrNf0mw"
              },
              {
                "parent": "TH792m4Ce6CIxQPgfEWi5w",
                "transformer": "ms-plugin.download",
                "params": {
                  "url": "https://molstarvolseg.ncbr.muni.cz/v2/emdb/emd-1014/volume/cell?max_points=10000000",
                  "label": "Volume Data: https://molstarvolseg.ncbr.muni.cz/v2/emdb/emd-1014/volume/cell?max_points=10000000",
                  "isBinary": true
                },
                "ref": "vk0QQBl-3FgFjwBPJpyFtw",
                "version": "FVwrCcrlyjoXs_wmmcq1qw"
              },
              {
                "parent": "vk0QQBl-3FgFjwBPJpyFtw",
                "transformer": "ms-plugin.parse-cif",
                "params": {},
                "ref": "o9hg7geryQ7lqyvCX704jA",
                "version": "faPYcKTWrcOths_SH6bKUA"
              },
              {
                "parent": "o9hg7geryQ7lqyvCX704jA",
                "transformer": "ms-plugin.volume-from-density-server-cif",
                "params": {
                  "blockHeader": "VOLUME",
                  "entryId": ""
                },
                "ref": "Mncm7njPeCO345IVCca5qw",
                "version": "rrlw0lDPIoav7VFnjh8Y3Q"
              },
              {
                "parent": "Mncm7njPeCO345IVCca5qw",
                "transformer": "ms-plugin.volume-representation-3d",
                "params": {
                  "type": {
                    "name": "isosurface",
                    "params": {
                      "alpha": 0.2,
                      "quality": "auto",
                      "material": {
                        "metalness": 0,
                        "roughness": 1,
                        "bumpiness": 0
                      },
                      "clip": {
                        "variant": "pixel",
                        "objects": []
                      },
                      "instanceGranularity": false,
                      "doubleSided": false,
                      "flipSided": false,
                      "flatShaded": false,
                      "ignoreLight": false,
                      "xrayShaded": false,
                      "transparentBackfaces": "off",
                      "bumpFrequency": 1,
                      "bumpAmplitude": 1,
                      "isoValue": {
                        "kind": "relative",
                        "relativeValue": 1.798405501289986
                      },
                      "tryUseGpu": true,
                      "sizeFactor": 3,
                      "lineSizeAttenuation": false,
                      "visuals": [
                        "solid"
                      ]
                    }
                  },
                  "colorTheme": {
                    "name": "uniform",
                    "params": {
                      "value": 1184274
                    }
                  },
                  "sizeTheme": {
                    "name": "uniform",
                    "params": {
                      "value": 1
                    }
                  }
                },
                "state": {
                  "isHidden": true
                },
                "tags": [
                  "volume-visual"
                ],
                "ref": "p4U8DFBPKl-hzQ4nihutYA",
                "version": "IZEA67TnGxFrMyqDzsbZnA"
              },
              {
                "parent": "iMPbsxXjVEGP98SDducKJg",
                "transformer": "ms-plugin.create-group",
                "params": {
                  "label": "Segmentation",
                  "description": "Lattice"
                },
                "state": {
                  "isCollapsed": true
                },
                "tags": [
                  "lattice-segmentation-group"
                ],
                "ref": "jPLBcfUtPTz7p1NiWx_CXQ",
                "version": "0VDe-GOzrr6dKaMh23BDAQ"
              },
              {
                "parent": "jPLBcfUtPTz7p1NiWx_CXQ",
                "transformer": "ms-plugin.download",
                "params": {
                  "url": "https://molstarvolseg.ncbr.muni.cz/v2/emdb/emd-1014/segmentation/cell/0?max_points=10000000",
                  "label": "Segmentation Data: https://molstarvolseg.ncbr.muni.cz/v2/emdb/emd-1014/segmentation/cell/0?max_points=10000000",
                  "isBinary": true
                },
                "ref": "7KmRyafhA2RYeLHXXvSWow",
                "version": "N3nQTdnSwwbekiuHNvMPdg"
              },
              {
                "parent": "7KmRyafhA2RYeLHXXvSWow",
                "transformer": "ms-plugin.parse-cif",
                "params": {},
                "ref": "LUZD8-vUxytJf4wBC3gm2w",
                "version": "iGX6a97zNNfiVP4VdFUYSQ"
              },
              {
                "parent": "LUZD8-vUxytJf4wBC3gm2w",
                "transformer": "ms-plugin.volume-from-segmentation-cif",
                "params": {
                  "blockHeader": "SEGMENTATION_DATA",
                  "segmentLabels": [
                    {
                      "id": 15559,
                      "label": "<b>P3</b>"
                    },
                    {
                      "id": 15560,
                      "label": "<b>P3</b>"
                    },
                    {
                      "id": 15561,
                      "label": "<b>P3</b>"
                    },
                    {
                      "id": 15562,
                      "label": "<b>P3</b>"
                    },
                    {
                      "id": 15563,
                      "label": "<b>P3</b>"
                    },
                    {
                      "id": 15564,
                      "label": "<b>P3</b>"
                    },
                    {
                      "id": 15565,
                      "label": "<b>P3</b>"
                    },
                    {
                      "id": 15566,
                      "label": "<b>P3</b>"
                    },
                    {
                      "id": 15567,
                      "label": "<b>P3</b>"
                    },
                    {
                      "id": 15568,
                      "label": "<b>P3</b>"
                    },
                    {
                      "id": 15569,
                      "label": "<b>P3</b>"
                    },
                    {
                      "id": 15570,
                      "label": "<b>P3</b>"
                    },
                    {
                      "id": 15571,
                      "label": "<b>P3</b>"
                    },
                    {
                      "id": 15572,
                      "label": "<b>P3</b>"
                    },
                    {
                      "id": 15573,
                      "label": "<b>P3</b>"
                    },
                    {
                      "id": 15574,
                      "label": "<b>P3</b>"
                    },
                    {
                      "id": 15575,
                      "label": "<b>P3</b>"
                    },
                    {
                      "id": 15576,
                      "label": "<b>P3</b>"
                    },
                    {
                      "id": 15577,
                      "label": "<b>P3</b>"
                    },
                    {
                      "id": 15578,
                      "label": "<b>P3</b>"
                    }
                  ],
                  "ownerId": "iMPbsxXjVEGP98SDducKJg"
                },
                "ref": "gARsbHznvaWzIXxEc5sl5w",
                "version": "LRXBhPsu_E7iXd4oNijLMg"
              },
              {
                "parent": "gARsbHznvaWzIXxEc5sl5w",
                "transformer": "ms-plugin.volume-representation-3d",
                "params": {
                  "type": {
                    "name": "segment",
                    "params": {
                      "alpha": 0.7,
                      "quality": "auto",
                      "material": {
                        "metalness": 0,
                        "roughness": 1,
                        "bumpiness": 0
                      },
                      "clip": {
                        "variant": "pixel",
                        "objects": []
                      },
                      "instanceGranularity": false,
                      "doubleSided": false,
                      "flipSided": false,
                      "flatShaded": false,
                      "ignoreLight": false,
                      "xrayShaded": false,
                      "transparentBackfaces": "off",
                      "bumpFrequency": 1,
                      "bumpAmplitude": 1,
                      "segments": [
                        15559,
                        15560,
                        15561,
                        15562,
                        15563,
                        15564,
                        15565,
                        15566,
                        15567,
                        15568,
                        15569,
                        15570,
                        15571,
                        15572,
                        15573,
                        15574,
                        15575,
                        15576,
                        15577,
                        15578
                      ],
                      "tryUseGpu": true,
                      "visuals": [
                        "segment"
                      ]
                    }
                  },
                  "colorTheme": {
                    "name": "volume-segment",
                    "params": {
                      "palette": {
                        "name": "colors",
                        "params": {
                          "list": {
                            "kind": "set",
                            "colors": [
                              15461813,
                              9488811,
                              13144226,
                              13277617,
                              15856868,
                              16703947,
                              13546991,
                              8495858,
                              13293797,
                              13277380,
                              9104531,
                              9107378,
                              11507197,
                              9152240,
                              14389431,
                              8556496,
                              12436383,
                              15645646,
                              8453279,
                              16512949
                            ]
                          }
                        }
                      }
                    }
                  },
                  "sizeTheme": {
                    "name": "uniform",
                    "params": {
                      "value": 1
                    }
                  }
                },
                "tags": [
                  "lattice-segment-visual"
                ],
                "ref": "CN9EVFR-Aa00hwnvR_xTaQ",
                "version": "D-d9TxWRhH088cHX9NKm4g"
              },
              {
                "parent": "iMPbsxXjVEGP98SDducKJg",
                "transformer": "ms-plugin.create-group",
                "params": {
                  "label": "Fitted Models",
                  "description": ""
                },
                "state": {
                  "isCollapsed": true
                },
                "tags": [
                  "fitted-models-group"
                ],
                "ref": "7bcQ2qucdrtMk-icFRxu7g",
                "version": "p9bFg-Y1V2_eD4C2Oy8B4A"
              },
              {
                "parent": "7bcQ2qucdrtMk-icFRxu7g",
                "transformer": "ms-plugin.download",
                "params": {
                  "url": "https://www.ebi.ac.uk/pdbe/entry-files/download/1hb5.bcif",
                  "label": "",
                  "isBinary": true
                },
                "tags": [
                  "fitted-model-data",
                  "pdbid-1hb5"
                ],
                "ref": "wwjsXipBkxVbfHo3Kvf8wg",
                "version": "ARqFGvLPb0Pazylwv4hyFg"
              },
              {
                "parent": "wwjsXipBkxVbfHo3Kvf8wg",
                "transformer": "ms-plugin.parse-cif",
                "params": {},
                "ref": "3mjpxbISyM6cTuKYYtCbBQ",
                "version": "-Q3tSzZYZLwY4bteN15GOg"
              },
              {
                "parent": "3mjpxbISyM6cTuKYYtCbBQ",
                "transformer": "ms-plugin.trajectory-from-mmcif",
                "params": {},
                "ref": "q0tknVVdEd0Mw9KwoRBxsQ",
                "version": "XoJEhaMDoWd340sPLXtTuQ"
              },
              {
                "parent": "q0tknVVdEd0Mw9KwoRBxsQ",
                "transformer": "ms-plugin.model-from-trajectory",
                "params": {
                  "modelIndex": 0
                },
                "ref": "thM0lJczFEitOlbyMF6ctA",
                "version": "36dhCYxr66S-_vZJ2EO61g"
              },
              {
                "parent": "thM0lJczFEitOlbyMF6ctA",
                "transformer": "ms-plugin.custom-model-properties",
                "params": {
                  "autoAttach": [
                    "sifts_sequence_mapping"
                  ],
                  "properties": {
                    "asym_id_offset": {
                      "value": {
                        "auth": 0,
                        "label": 0
                      }
                    },
                    "index": {
                      "value": 0
                    },
                    "max_index": {
                      "value": 0
                    },
                    "sifts_sequence_mapping": {},
                    "pdbe_structure_quality_report": {
                      "serverUrl": "https://www.ebi.ac.uk/pdbe/api/validation/residuewise_outlier_summary/entry/"
                    },
                    "rcsb_validation_report": {
                      "source": {
                        "name": "server",
                        "params": {
                          "baseUrl": "//ftp.rcsb.org/pub/pdb/validation_reports"
                        }
                      }
                    }
                  }
                },
                "ref": "IPwnngDVwRJGMPbjiiqQxQ",
                "version": "YnLE_DWPw6uQ-9h9hapaCA"
              },
              {
                "parent": "IPwnngDVwRJGMPbjiiqQxQ",
                "transformer": "ms-plugin.structure-from-model",
                "params": {
                  "type": {
                    "name": "assembly",
                    "params": {
                      "id": "1",
                      "dynamicBonds": false
                    }
                  }
                },
                "ref": "JkLPTEi0jaQERiL-bW7Fwg",
                "version": "JUEy6FCJA4pW7nP4L5qyvA"
              },
              {
                "parent": "JkLPTEi0jaQERiL-bW7Fwg",
                "transformer": "ms-plugin.custom-structure-properties",
                "params": {
                  "autoAttach": [],
                  "properties": {
                    "index": {
                      "value": 0
                    },
                    "max_index": {
                      "value": 0
                    },
                    "molstar_accessible_surface_area": {
                      "numberOfSpherePoints": 92,
                      "probeSize": 1.4,
                      "nonPolymer": false,
                      "traceOnly": false
                    },
                    "molstar_computed_interactions": {
                      "providers": {
                        "ionic": {
                          "name": "off",
                          "params": {}
                        },
                        "pi-stacking": {
                          "name": "on",
                          "params": {
                            "distanceMax": 5.5,
                            "offsetMax": 2,
                            "angleDevMax": 30
                          }
                        },
                        "cation-pi": {
                          "name": "on",
                          "params": {
                            "distanceMax": 6,
                            "offsetMax": 2
                          }
                        },
                        "halogen-bonds": {
                          "name": "on",
                          "params": {
                            "distanceMax": 4,
                            "angleMax": 30
                          }
                        },
                        "hydrogen-bonds": {
                          "name": "on",
                          "params": {
                            "distanceMax": 3.5,
                            "backbone": true,
                            "accAngleDevMax": 45,
                            "donAngleDevMax": 45,
                            "accOutOfPlaneAngleMax": 90,
                            "donOutOfPlaneAngleMax": 45,
                            "water": false,
                            "sulfurDistanceMax": 4.1
                          }
                        },
                        "weak-hydrogen-bonds": {
                          "name": "off",
                          "params": {}
                        },
                        "hydrophobic": {
                          "name": "off",
                          "params": {}
                        },
                        "metal-coordination": {
                          "name": "on",
                          "params": {
                            "distanceMax": 3
                          }
                        }
                      },
                      "contacts": {
                        "lineOfSightDistFactor": 1
                      }
                    },
                    "molstar_computed_secondary_structure": {
                      "type": {
                        "name": "model",
                        "params": {}
                      }
                    },
                    "molstar_computed_valence_model": {
                      "assignCharge": "auto",
                      "assignH": "auto"
                    },
                    "rcsb_struct_symmetry": {
                      "serverUrl": "https://data.rcsb.org/graphql",
                      "symmetryIndex": 0
                    },
                    "anvil_computed_membrane_orientation": {
                      "numberOfSpherePoints": 175,
                      "stepSize": 1,
                      "minThickness": 20,
                      "maxThickness": 40,
                      "asaCutoff": 40,
                      "adjust": 14,
                      "tmdetDefinition": false
                    }
                  }
                },
                "ref": "w5m4fqVTSrdjQ1usMQvF6g",
                "version": "B1AzpeE_X3VNxmhzBotAug"
              },
              {
                "parent": "w5m4fqVTSrdjQ1usMQvF6g",
                "transformer": "ms-plugin.structure-component",
                "params": {
                  "type": {
                    "name": "static",
                    "params": "polymer"
                  },
                  "nullIfEmpty": true,
                  "label": ""
                },
                "tags": [
                  "structure-component-static-polymer"
                ],
                "ref": "05K15lPmnc_1hkm0sd2uhA",
                "version": "hNgaKlp7YuCF5cFwn_QryA"
              },
              {
                "parent": "05K15lPmnc_1hkm0sd2uhA",
                "transformer": "ms-plugin.structure-representation-3d",
                "params": {
                  "type": {
                    "name": "cartoon",
                    "params": {
                      "alpha": 1,
                      "quality": "auto",
                      "material": {
                        "metalness": 0,
                        "roughness": 1,
                        "bumpiness": 0
                      },
                      "clip": {
                        "variant": "pixel",
                        "objects": []
                      },
                      "instanceGranularity": false,
                      "doubleSided": false,
                      "flipSided": false,
                      "flatShaded": false,
                      "ignoreLight": false,
                      "xrayShaded": false,
                      "transparentBackfaces": "off",
                      "bumpFrequency": 2,
                      "bumpAmplitude": 1,
                      "unitKinds": [
                        "atomic",
                        "spheres"
                      ],
                      "includeParent": false,
                      "sizeFactor": 0.2,
                      "aspectRatio": 5,
                      "arrowFactor": 1.5,
                      "tubularHelices": false,
                      "helixProfile": "elliptical",
                      "detail": 0,
                      "linearSegments": 8,
                      "radialSegments": 16,
                      "visuals": [
                        "polymer-trace"
                      ]
                    }
                  },
                  "colorTheme": {
                    "name": "chain-id",
                    "params": {
                      "asymId": "auth",
                      "palette": {
                        "name": "colors",
                        "params": {
                          "list": {
                            "kind": "set",
                            "colors": [
                              1810039,
                              14245634,
                              7696563,
                              15149450,
                              6727198,
                              15117058,
                              10909213,
                              6710886,
                              14948892,
                              3636920,
                              5091146,
                              9981603,
                              16744192,
                              16777011,
                              10901032,
                              16220607,
                              10066329,
                              6734501,
                              16551266,
                              9281739,
                              15174339,
                              10934356,
                              16767279,
                              15058068,
                              11776947
                            ]
                          }
                        }
                      }
                    }
                  },
                  "sizeTheme": {
                    "name": "uniform",
                    "params": {
                      "value": 1
                    }
                  }
                },
                "tags": [
                  "polymer"
                ],
                "ref": "eLPHAkvANoePlsUjxpNaJA",
                "version": "9h5iOIPazzX1yhyrF2w_4g"
              }
            ]
          }
        },
        "animation": {
          "state": {
            "params": {
              "current": "built-in.animate-model-index"
            },
            "animationState": "stopped"
          },
          "current": {
            "paramValues": {
              "mode": {
                "name": "loop",
                "params": {
                  "direction": "forward"
                }
              },
              "duration": {
                "name": "fixed",
                "params": {
                  "durationInS": 5
                }
              }
            },
            "state": {}
          }
        },
        "camera": {
          "current": {
            "mode": "perspective",
            "fov": 0.7853981633974483,
            "position": [
              984.1153203106667,
              441.02457869241175,
              -239.05440695197788
            ],
            "up": [
              0.040882948422301064,
              0.4125271027284694,
              0.9100274578510007
            ],
            "target": [
              3.390000117187551,
              3.3900001171875362,
              3.3900001171875256
            ],
            "radius": 751.5715124010493,
            "radiusMax": 751.5715124010493,
            "fog": 15,
            "clipFar": true,
            "minNear": 5
          },
          "transitionStyle": "animate",
          "transitionDurationInMs": 250
        },
        "canvas3d": {
          "props": {
            "camera": {
              "mode": "perspective",
              "helper": {
                "axes": {
                  "name": "on",
                  "params": {
                    "alpha": 0.51,
                    "quality": "auto",
                    "material": {
                      "metalness": 0,
                      "roughness": 1,
                      "bumpiness": 0
                    },
                    "clip": {
                      "variant": "pixel",
                      "objects": []
                    },
                    "instanceGranularity": false,
                    "doubleSided": false,
                    "flipSided": false,
                    "flatShaded": false,
                    "ignoreLight": true,
                    "xrayShaded": false,
                    "transparentBackfaces": "off",
                    "bumpFrequency": 0,
                    "bumpAmplitude": 1,
                    "colorX": 16711680,
                    "colorY": 32768,
                    "colorZ": 255,
                    "scale": 0.33
                  }
                }
              },
              "stereo": {
                "name": "off",
                "params": {}
              },
              "fov": 45,
              "manualReset": false
            },
            "cameraFog": {
              "name": "on",
              "params": {
                "intensity": 15
              }
            },
            "cameraClipping": {
              "far": true,
              "radius": 0,
              "minNear": 5
            },
            "cameraResetDurationMs": 250,
            "sceneRadiusFactor": 1,
            "transparentBackground": false,
            "dpoitIterations": 2,
            "viewport": {
              "name": "canvas",
              "params": {}
            },
            "postprocessing": {
              "occlusion": {
                "name": "on",
                "params": {
                  "samples": 32,
                  "radius": 5,
                  "bias": 0.8,
                  "blurKernelSize": 15,
                  "resolutionScale": 1
                }
              },
              "shadow": {
                "name": "off",
                "params": {}
              },
              "outline": {
                "name": "off",
                "params": {}
              },
              "antialiasing": {
                "name": "smaa",
                "params": {
                  "edgeThreshold": 0.1,
                  "maxSearchSteps": 16
                }
              },
              "background": {
                "variant": {
                  "name": "off",
                  "params": {}
                }
              }
            },
            "marking": {
              "enabled": true,
              "highlightEdgeColor": 13119595,
              "selectEdgeColor": 51712,
              "edgeScale": 1,
              "ghostEdgeStrength": 0.3,
              "innerEdgeFactor": 1.5
            },
            "multiSample": {
              "mode": "temporal",
              "sampleLevel": 2
            },
            "renderer": {
              "backgroundColor": 16777215,
              "pickingAlphaThreshold": 0.5,
              "interiorDarkening": 0.5,
              "interiorColorFlag": true,
              "interiorColor": 5000268,
              "colorMarker": true,
              "highlightColor": 16737945,
              "selectColor": 3407641,
              "highlightStrength": 0.3,
              "selectStrength": 0.3,
              "markerPriority": 1,
              "xrayEdgeFalloff": 1,
              "light": [
                {
                  "inclination": 150,
                  "azimuth": 320,
                  "color": 16777215,
                  "intensity": 0.6
                }
              ],
              "ambientColor": 16777215,
              "ambientIntensity": 0.4
            },
            "trackball": {
              "noScroll": true,
              "rotateSpeed": 5,
              "zoomSpeed": 7,
              "panSpeed": 1,
              "animate": {
                "name": "off",
                "params": {}
              },
              "staticMoving": true,
              "dynamicDampingFactor": 0.2,
              "minDistance": 5,
              "maxDistance": 7515.715124010493,
              "gestureScaleFactor": 1,
              "maxWheelDelta": 0.02,
              "bindings": {
                "dragRotate": {
                  "triggers": [
                    {
                      "buttons": 1,
                      "modifiers": {
                        "shift": false,
                        "alt": false,
                        "control": false,
                        "meta": false
                      }
                    }
                  ],
                  "action": "Rotate",
                  "description": "Drag using ${triggers}"
                },
                "dragRotateZ": {
                  "triggers": [
                    {
                      "buttons": 1,
                      "modifiers": {
                        "shift": true,
                        "alt": false,
                        "control": false,
                        "meta": false
                      }
                    }
                  ],
                  "action": "Rotate around z-axis",
                  "description": "Drag using ${triggers}"
                },
                "dragPan": {
                  "triggers": [
                    {
                      "buttons": 2,
                      "modifiers": {
                        "shift": false,
                        "alt": false,
                        "control": false,
                        "meta": false
                      }
                    },
                    {
                      "buttons": 1,
                      "modifiers": {
                        "shift": false,
                        "alt": false,
                        "control": true,
                        "meta": false
                      }
                    }
                  ],
                  "action": "Pan",
                  "description": "Drag using ${triggers}"
                },
                "dragZoom": {
                  "triggers": [],
                  "action": "",
                  "description": ""
                },
                "dragFocus": {
                  "triggers": [
                    {
                      "buttons": 8,
                      "modifiers": {
                        "shift": false,
                        "alt": false,
                        "control": false,
                        "meta": false
                      }
                    }
                  ],
                  "action": "Focus",
                  "description": "Drag using ${triggers}"
                },
                "dragFocusZoom": {
                  "triggers": [
                    {
                      "buttons": 4,
                      "modifiers": {
                        "shift": false,
                        "alt": false,
                        "control": false,
                        "meta": false
                      }
                    }
                  ],
                  "action": "Focus and zoom",
                  "description": "Drag using ${triggers}"
                },
                "scrollZoom": {
                  "triggers": [
                    {
                      "buttons": 4,
                      "modifiers": {
                        "shift": false,
                        "alt": false,
                        "control": false,
                        "meta": false
                      }
                    }
                  ],
                  "action": "Zoom",
                  "description": "Scroll using ${triggers}"
                },
                "scrollFocus": {
                  "triggers": [
                    {
                      "buttons": 4,
                      "modifiers": {
                        "shift": true,
                        "alt": false,
                        "control": false,
                        "meta": false
                      }
                    }
                  ],
                  "action": "Clip",
                  "description": "Scroll using ${triggers}"
                },
                "scrollFocusZoom": {
                  "triggers": [],
                  "action": "",
                  "description": ""
                }
              },
              "autoAdjustMinMaxDistance": {
                "name": "on",
                "params": {
                  "minDistanceFactor": 0,
                  "minDistancePadding": 5,
                  "maxDistanceFactor": 10,
                  "maxDistanceMin": 20
                }
              }
            },
            "interaction": {
              "maxFps": 30,
              "preferAtomPixelPadding": 3
            },
            "debug": {
              "sceneBoundingSpheres": false,
              "visibleSceneBoundingSpheres": false,
              "objectBoundingSpheres": false,
              "instanceBoundingSpheres": false
            },
            "handle": {
              "handle": {
                "name": "off",
                "params": {}
              }
            }
          }
        },
        "interactivity": {
          "props": {
            "granularity": "residue"
          }
        },
        "structureFocus": {},
        "structureComponentManager": {
          "options": {
            "hydrogens": "all",
            "visualQuality": "auto",
            "ignoreLight": false,
            "materialStyle": {
              "metalness": 0,
              "roughness": 1,
              "bumpiness": 0
            },
            "clipObjects": {
              "variant": "pixel",
              "objects": []
            },
            "interactions": {
              "providers": {
                "ionic": {
                  "name": "off",
                  "params": {}
                },
                "pi-stacking": {
                  "name": "on",
                  "params": {
                    "distanceMax": 5.5,
                    "offsetMax": 2,
                    "angleDevMax": 30
                  }
                },
                "cation-pi": {
                  "name": "on",
                  "params": {
                    "distanceMax": 6,
                    "offsetMax": 2
                  }
                },
                "halogen-bonds": {
                  "name": "on",
                  "params": {
                    "distanceMax": 4,
                    "angleMax": 30
                  }
                },
                "hydrogen-bonds": {
                  "name": "on",
                  "params": {
                    "distanceMax": 3.5,
                    "backbone": true,
                    "accAngleDevMax": 45,
                    "donAngleDevMax": 45,
                    "accOutOfPlaneAngleMax": 90,
                    "donOutOfPlaneAngleMax": 45,
                    "water": false,
                    "sulfurDistanceMax": 4.1
                  }
                },
                "weak-hydrogen-bonds": {
                  "name": "off",
                  "params": {}
                },
                "hydrophobic": {
                  "name": "off",
                  "params": {}
                },
                "metal-coordination": {
                  "name": "on",
                  "params": {
                    "distanceMax": 3
                  }
                }
              },
              "contacts": {
                "lineOfSightDistFactor": 1
              }
            }
          }
        },
        "durationInMs": 1500
      }
    }
  ]
}
