# Supplementary material for: Mol* Volumes and Segmentations: visualization and interpretation of cell imaging data alongside macromolecular structure data and biological annotations
Source: Nucleic Acids Res. 2023 May 17;51(W1):W326–30. doi: 10.1093/nar/gkad411 (PMC10320116; doi:10.1093/nar/gkad411)
Supplement: gkad411_Supplemental_Files [file gkad411_supplemental_files.zip › molstar-volseg-master/frontend/public/snapshots/idr-6001240.molj]

{
  "timestamp": 1671481896701,
  "version": "3.27.0",
  "current": "hi4yVNPN0b5v3r5ZjjLoZw",
  "playback": {
    "isPlaying": false,
    "nextSnapshotDelayInMs": 1500
  },
  "entries": [
    {
      "timestamp": 1671481896700,
      "snapshot": {
        "id": "hi4yVNPN0b5v3r5ZjjLoZw",
        "data": {
          "tree": {
            "transforms": [
              {
                "parent": "-=root=-",
                "transformer": "build-in.root",
                "params": {},
                "ref": "-=root=-",
                "version": "27pRyxFax6rWNn7pf5xQ9g"
              },
              {
                "parent": "-=root=-",
                "transformer": "ms-plugin.volseg-global-state-from-root",
                "params": {
                  "tryUseGpu": true,
                  "selectionMode": true
                },
                "state": {
                  "isGhost": true
                },
                "ref": "di7qlJiv4AoHGgcFEm9bBA",
                "version": "Bx6ygez1OT20IxOSRT5Rkw"
              },
              {
                "parent": "-=root=-",
                "transformer": "ms-plugin.volseg-entry-from-root",
                "params": {
                  "serverUrl": "https://molstarvolseg.ncbr.muni.cz/v2",
                  "source": "idr",
                  "entryId": "idr-6001240"
                },
                "ref": "UiYtqkrE5OL84HEESC_1BA",
                "version": "AxelW_SvPra_MY6uumpJgg"
              },
              {
                "parent": "UiYtqkrE5OL84HEESC_1BA",
                "transformer": "ms-plugin.volseg-state-from-entry",
                "params": {
                  "volumeType": "isosurface",
                  "volumeIsovalueKind": "relative",
                  "volumeIsovalueValue": 1,
                  "volumeOpacity": 0.2,
                  "segmentOpacity": 1,
                  "selectedSegment": -1,
                  "visibleSegments": [
                    {
                      "segmentId": 1
                    },
                    {
                      "segmentId": 2
                    },
                    {
                      "segmentId": 3
                    },
                    {
                      "segmentId": 4
                    },
                    {
                      "segmentId": 5
                    },
                    {
                      "segmentId": 6
                    },
                    {
                      "segmentId": 7
                    },
                    {
                      "segmentId": 8
                    },
                    {
                      "segmentId": 9
                    },
                    {
                      "segmentId": 10
                    },
                    {
                      "segmentId": 11
                    },
                    {
                      "segmentId": 12
                    },
                    {
                      "segmentId": 13
                    },
                    {
                      "segmentId": 14
                    },
                    {
                      "segmentId": 15
                    },
                    {
                      "segmentId": 16
                    },
                    {
                      "segmentId": 17
                    },
                    {
                      "segmentId": 18
                    },
                    {
                      "segmentId": 19
                    },
                    {
                      "segmentId": 20
                    },
                    {
                      "segmentId": 21
                    },
                    {
                      "segmentId": 22
                    },
                    {
                      "segmentId": 23
                    },
                    {
                      "segmentId": 24
                    },
                    {
                      "segmentId": 25
                    },
                    {
                      "segmentId": 26
                    },
                    {
                      "segmentId": 27
                    },
                    {
                      "segmentId": 28
                    },
                    {
                      "segmentId": 29
                    },
                    {
                      "segmentId": 30
                    },
                    {
                      "segmentId": 31
                    },
                    {
                      "segmentId": 32
                    },
                    {
                      "segmentId": 33
                    },
                    {
                      "segmentId": 34
                    },
                    {
                      "segmentId": 35
                    },
                    {
                      "segmentId": 36
                    },
                    {
                      "segmentId": 37
                    },
                    {
                      "segmentId": 38
                    },
                    {
                      "segmentId": 39
                    },
                    {
                      "segmentId": 40
                    },
                    {
                      "segmentId": 41
                    },
                    {
                      "segmentId": 42
                    },
                    {
                      "segmentId": 43
                    },
                    {
                      "segmentId": 44
                    },
                    {
                      "segmentId": 45
                    },
                    {
                      "segmentId": 46
                    },
                    {
                      "segmentId": 47
                    },
                    {
                      "segmentId": 48
                    },
                    {
                      "segmentId": 49
                    },
                    {
                      "segmentId": 50
                    },
                    {
                      "segmentId": 51
                    },
                    {
                      "segmentId": 52
                    },
                    {
                      "segmentId": 53
                    },
                    {
                      "segmentId": 54
                    },
                    {
                      "segmentId": 55
                    },
                    {
                      "segmentId": 56
                    },
                    {
                      "segmentId": 57
                    },
                    {
                      "segmentId": 58
                    },
                    {
                      "segmentId": 59
                    },
                    {
                      "segmentId": 60
                    },
                    {
                      "segmentId": 61
                    }
                  ],
                  "visibleModels": []
                },
                "state": {
                  "isGhost": true
                },
                "ref": "1LW0g-fs6tjY6h3iMsDTTQ",
                "version": "zFqkuhBCZzIDYWllEncwvw"
              },
              {
                "parent": "UiYtqkrE5OL84HEESC_1BA",
                "transformer": "ms-plugin.create-group",
                "params": {
                  "label": "Volume",
                  "description": ""
                },
                "state": {
                  "isCollapsed": true
                },
                "tags": [
                  "volume-group"
                ],
                "ref": "ycRplkpIvBpb2kmKqI_-Kw",
                "version": "KdVemfHn1oruvcezkuNTIw"
              },
              {
                "parent": "ycRplkpIvBpb2kmKqI_-Kw",
                "transformer": "ms-plugin.download",
                "params": {
                  "url": "https://molstarvolseg.ncbr.muni.cz/v2/idr/idr-6001240/volume/cell?max_points=10000000",
                  "label": "Volume Data: https://molstarvolseg.ncbr.muni.cz/v2/idr/idr-6001240/volume/cell?max_points=10000000",
                  "isBinary": true
                },
                "ref": "KwyoIUKC1wsEZA72qvIUmA",
                "version": "i3c-K2rClZ-YFMRYTsc1Cg"
              },
              {
                "parent": "KwyoIUKC1wsEZA72qvIUmA",
                "transformer": "ms-plugin.parse-cif",
                "params": {},
                "ref": "X5HoazBtkinCyOxv63dcIQ",
                "version": "nsGmbxzxKJtU8n0vb9A-hA"
              },
              {
                "parent": "X5HoazBtkinCyOxv63dcIQ",
                "transformer": "ms-plugin.volume-from-density-server-cif",
                "params": {
                  "blockHeader": "VOLUME",
                  "entryId": ""
                },
                "ref": "nOjQ-rkGXQGHQnACEJmLhQ",
                "version": "-rsYxJWRf4L8Pc6OYqH-Rw"
              },
              {
                "parent": "nOjQ-rkGXQGHQnACEJmLhQ",
                "transformer": "ms-plugin.volume-representation-3d",
                "params": {
                  "type": {
                    "name": "isosurface",
                    "params": {
                      "alpha": 0.2,
                      "quality": "auto",
                      "material": {
                        "metalness": 0,
                        "roughness": 1,
                        "bumpiness": 0
                      },
                      "clip": {
                        "variant": "pixel",
                        "objects": []
                      },
                      "instanceGranularity": false,
                      "doubleSided": false,
                      "flipSided": false,
                      "flatShaded": false,
                      "ignoreLight": false,
                      "xrayShaded": false,
                      "transparentBackfaces": "off",
                      "bumpFrequency": 1,
                      "bumpAmplitude": 1,
                      "isoValue": {
                        "kind": "relative",
                        "relativeValue": 1
                      },
                      "tryUseGpu": true,
                      "sizeFactor": 3,
                      "lineSizeAttenuation": false,
                      "visuals": [
                        "solid"
                      ]
                    }
                  },
                  "colorTheme": {
                    "name": "uniform",
                    "params": {
                      "value": 8086783
                    }
                  },
                  "sizeTheme": {
                    "name": "uniform",
                    "params": {
                      "value": 1
                    }
                  }
                },
                "tags": [
                  "volume-visual"
                ],
                "ref": "qjLBxrq95NxbyeZ1mkFlpQ",
                "version": "3KL2VKrdseHl82BK4x15_g"
              },
              {
                "parent": "UiYtqkrE5OL84HEESC_1BA",
                "transformer": "ms-plugin.create-group",
                "params": {
                  "label": "Segmentation",
                  "description": "Lattice"
                },
                "state": {
                  "isCollapsed": true
                },
                "tags": [
                  "lattice-segmentation-group"
                ],
                "ref": "tSEqn-G3ux62tmhPfR783A",
                "version": "6x6hg8CmXCSJ1zlRhSIAoQ"
              },
              {
                "parent": "tSEqn-G3ux62tmhPfR783A",
                "transformer": "ms-plugin.download",
                "params": {
                  "url": "https://molstarvolseg.ncbr.muni.cz/v2/idr/idr-6001240/segmentation/cell/0?max_points=10000000",
                  "label": "Segmentation Data: https://molstarvolseg.ncbr.muni.cz/v2/idr/idr-6001240/segmentation/cell/0?max_points=10000000",
                  "isBinary": true
                },
                "ref": "JtsDL6iLNgNCIkWhKcvKRA",
                "version": "aX43QIScBw0JhMrZVQfjeQ"
              },
              {
                "parent": "JtsDL6iLNgNCIkWhKcvKRA",
                "transformer": "ms-plugin.parse-cif",
                "params": {},
                "ref": "zbHBgfb3FtSpSU0b_bxdzw",
                "version": "b_79DeO70D_1lMV1u6_Hnw"
              },
              {
                "parent": "zbHBgfb3FtSpSU0b_bxdzw",
                "transformer": "ms-plugin.volume-from-segmentation-cif",
                "params": {
                  "blockHeader": "SEGMENTATION_DATA",
                  "segmentLabels": [
                    {
                      "id": 1,
                      "label": "<b>segment 1</b>"
                    },
                    {
                      "id": 10,
                      "label": "<b>segment 10</b>"
                    },
                    {
                      "id": 11,
                      "label": "<b>segment 11</b>"
                    },
                    {
                      "id": 12,
                      "label": "<b>segment 12</b>"
                    },
                    {
                      "id": 13,
                      "label": "<b>segment 13</b>"
                    },
                    {
                      "id": 14,
                      "label": "<b>segment 14</b>"
                    },
                    {
                      "id": 15,
                      "label": "<b>segment 15</b>"
                    },
                    {
                      "id": 16,
                      "label": "<b>segment 16</b>"
                    },
                    {
                      "id": 17,
                      "label": "<b>segment 17</b>"
                    },
                    {
                      "id": 18,
                      "label": "<b>segment 18</b>"
                    },
                    {
                      "id": 19,
                      "label": "<b>segment 19</b>"
                    },
                    {
                      "id": 2,
                      "label": "<b>segment 2</b>"
                    },
                    {
                      "id": 20,
                      "label": "<b>segment 20</b>"
                    },
                    {
                      "id": 21,
                      "label": "<b>segment 21</b>"
                    },
                    {
                      "id": 22,
                      "label": "<b>segment 22</b>"
                    },
                    {
                      "id": 23,
                      "label": "<b>segment 23</b>"
                    },
                    {
                      "id": 24,
                      "label": "<b>segment 24</b>"
                    },
                    {
                      "id": 25,
                      "label": "<b>segment 25</b>"
                    },
                    {
                      "id": 26,
                      "label": "<b>segment 26</b>"
                    },
                    {
                      "id": 27,
                      "label": "<b>segment 27</b>"
                    },
                    {
                      "id": 28,
                      "label": "<b>segment 28</b>"
                    },
                    {
                      "id": 29,
                      "label": "<b>segment 29</b>"
                    },
                    {
                      "id": 3,
                      "label": "<b>segment 3</b>"
                    },
                    {
                      "id": 30,
                      "label": "<b>segment 30</b>"
                    },
                    {
                      "id": 31,
                      "label": "<b>segment 31</b>"
                    },
                    {
                      "id": 32,
                      "label": "<b>segment 32</b>"
                    },
                    {
                      "id": 33,
                      "label": "<b>segment 33</b>"
                    },
                    {
                      "id": 34,
                      "label": "<b>segment 34</b>"
                    },
                    {
                      "id": 35,
                      "label": "<b>segment 35</b>"
                    },
                    {
                      "id": 36,
                      "label": "<b>segment 36</b>"
                    },
                    {
                      "id": 37,
                      "label": "<b>segment 37</b>"
                    },
                    {
                      "id": 38,
                      "label": "<b>segment 38</b>"
                    },
                    {
                      "id": 39,
                      "label": "<b>segment 39</b>"
                    },
                    {
                      "id": 4,
                      "label": "<b>segment 4</b>"
                    },
                    {
                      "id": 40,
                      "label": "<b>segment 40</b>"
                    },
                    {
                      "id": 41,
                      "label": "<b>segment 41</b>"
                    },
                    {
                      "id": 42,
                      "label": "<b>segment 42</b>"
                    },
                    {
                      "id": 43,
                      "label": "<b>segment 43</b>"
                    },
                    {
                      "id": 44,
                      "label": "<b>segment 44</b>"
                    },
                    {
                      "id": 45,
                      "label": "<b>segment 45</b>"
                    },
                    {
                      "id": 46,
                      "label": "<b>segment 46</b>"
                    },
                    {
                      "id": 47,
                      "label": "<b>segment 47</b>"
                    },
                    {
                      "id": 48,
                      "label": "<b>segment 48</b>"
                    },
                    {
                      "id": 49,
                      "label": "<b>segment 49</b>"
                    },
                    {
                      "id": 5,
                      "label": "<b>segment 5</b>"
                    },
                    {
                      "id": 50,
                      "label": "<b>segment 50</b>"
                    },
                    {
                      "id": 51,
                      "label": "<b>segment 51</b>"
                    },
                    {
                      "id": 52,
                      "label": "<b>segment 52</b>"
                    },
                    {
                      "id": 53,
                      "label": "<b>segment 53</b>"
                    },
                    {
                      "id": 54,
                      "label": "<b>segment 54</b>"
                    },
                    {
                      "id": 55,
                      "label": "<b>segment 55</b>"
                    },
                    {
                      "id": 56,
                      "label": "<b>segment 56</b>"
                    },
                    {
                      "id": 57,
                      "label": "<b>segment 57</b>"
                    },
                    {
                      "id": 58,
                      "label": "<b>segment 58</b>"
                    },
                    {
                      "id": 59,
                      "label": "<b>segment 59</b>"
                    },
                    {
                      "id": 6,
                      "label": "<b>segment 6</b>"
                    },
                    {
                      "id": 60,
                      "label": "<b>segment 60</b>"
                    },
                    {
                      "id": 61,
                      "label": "<b>segment 61</b>"
                    },
                    {
                      "id": 7,
                      "label": "<b>segment 7</b>"
                    },
                    {
                      "id": 8,
                      "label": "<b>segment 8</b>"
                    },
                    {
                      "id": 9,
                      "label": "<b>segment 9</b>"
                    }
                  ],
                  "ownerId": "UiYtqkrE5OL84HEESC_1BA"
                },
                "ref": "EwYDQstMWYAbfWh19i1xSg",
                "version": "NInXbxHe4ZWyTB74aKZnVA"
              },
              {
                "parent": "EwYDQstMWYAbfWh19i1xSg",
                "transformer": "ms-plugin.volume-representation-3d",
                "params": {
                  "type": {
                    "name": "segment",
                    "params": {
                      "alpha": 1,
                      "quality": "auto",
                      "material": {
                        "metalness": 0,
                        "roughness": 1,
                        "bumpiness": 0
                      },
                      "clip": {
                        "variant": "pixel",
                        "objects": []
                      },
                      "instanceGranularity": false,
                      "doubleSided": false,
                      "flipSided": false,
                      "flatShaded": false,
                      "ignoreLight": false,
                      "xrayShaded": false,
                      "transparentBackfaces": "off",
                      "bumpFrequency": 1,
                      "bumpAmplitude": 1,
                      "segments": [
                        1,
                        2,
                        3,
                        4,
                        5,
                        6,
                        7,
                        8,
                        9,
                        10,
                        11,
                        12,
                        13,
                        14,
                        15,
                        16,
                        17,
                        18,
                        19,
                        20,
                        21,
                        22,
                        23,
                        24,
                        25,
                        26,
                        27,
                        28,
                        29,
                        30,
                        31,
                        32,
                        33,
                        34,
                        35,
                        36,
                        37,
                        38,
                        39,
                        40,
                        41,
                        42,
                        43,
                        44,
                        45,
                        46,
                        47,
                        48,
                        49,
                        50,
                        51,
                        52,
                        53,
                        54,
                        55,
                        56,
                        57,
                        58,
                        59,
                        60,
                        61
                      ],
                      "tryUseGpu": true,
                      "visuals": [
                        "segment"
                      ]
                    }
                  },
                  "colorTheme": {
                    "name": "volume-segment",
                    "params": {
                      "palette": {
                        "name": "colors",
                        "params": {
                          "list": {
                            "kind": "set",
                            "colors": [
                              16776960,
                              16776960,
                              16776960,
                              16776960,
                              16776960,
                              16776960,
                              16776960,
                              16776960,
                              16776960,
                              16776960,
                              16776960,
                              16776960,
                              16776960,
                              16776960,
                              16776960,
                              16776960,
                              16776960,
                              16776960,
                              16776960,
                              16776960,
                              16776960,
                              16776960,
                              16776960,
                              16776960,
                              16776960,
                              16776960,
                              16776960,
                              16776960,
                              16776960,
                              16776960,
                              16776960,
                              16776960,
                              16776960,
                              16776960,
                              16776960,
                              16776960,
                              16776960,
                              16776960,
                              16776960,
                              16776960,
                              16776960,
                              16776960,
                              16776960,
                              16776960,
                              16776960,
                              16776960,
                              16776960,
                              16776960,
                              16776960,
                              16776960,
                              16776960,
                              16776960,
                              16776960,
                              16776960,
                              16776960,
                              16776960,
                              16776960,
                              16776960,
                              16776960,
                              16776960,
                              16776960
                            ]
                          }
                        }
                      }
                    }
                  },
                  "sizeTheme": {
                    "name": "uniform",
                    "params": {
                      "value": 1
                    }
                  }
                },
                "tags": [
                  "lattice-segment-visual"
                ],
                "ref": "aRdaTAePoWQhRngn7rr4AA",
                "version": "6rtRTBFU9MfyLciCgXMy_g"
              }
            ]
          }
        },
        "animation": {
          "state": {
            "params": {
              "current": "built-in.animate-model-index"
            },
            "animationState": "stopped"
          },
          "current": {
            "paramValues": {
              "mode": {
                "name": "loop",
                "params": {
                  "direction": "forward"
                }
              },
              "duration": {
                "name": "fixed",
                "params": {
                  "durationInS": 5
                }
              }
            },
            "state": {}
          }
        },
        "camera": {
          "current": {
            "mode": "perspective",
            "fov": 0.7853981633974483,
            "position": [
              181314.45814513153,
              2735945.690673689,
              652031.6677175307
            ],
            "up": [
              -0.4877774137138604,
              -0.08644952998981127,
              0.8686769672525916
            ],
            "target": [
              486537.5071764287,
              513898.34658226755,
              602284.7069040387
            ],
            "radius": 929277.743562131,
            "radiusMax": 929277.743562131,
            "fog": 15,
            "clipFar": true,
            "minNear": 5
          },
          "transitionStyle": "animate",
          "transitionDurationInMs": 250
        },
        "canvas3d": {
          "props": {
            "camera": {
              "mode": "perspective",
              "helper": {
                "axes": {
                  "name": "on",
                  "params": {
                    "alpha": 0.51,
                    "quality": "auto",
                    "material": {
                      "metalness": 0,
                      "roughness": 1,
                      "bumpiness": 0
                    },
                    "clip": {
                      "variant": "pixel",
                      "objects": []
                    },
                    "instanceGranularity": false,
                    "doubleSided": false,
                    "flipSided": false,
                    "flatShaded": false,
                    "ignoreLight": true,
                    "xrayShaded": false,
                    "transparentBackfaces": "off",
                    "bumpFrequency": 0,
                    "bumpAmplitude": 1,
                    "colorX": 16711680,
                    "colorY": 32768,
                    "colorZ": 255,
                    "scale": 0.33
                  }
                }
              },
              "stereo": {
                "name": "off",
                "params": {}
              },
              "fov": 45,
              "manualReset": false
            },
            "cameraFog": {
              "name": "on",
              "params": {
                "intensity": 15
              }
            },
            "cameraClipping": {
              "far": true,
              "radius": 0,
              "minNear": 5
            },
            "cameraResetDurationMs": 250,
            "sceneRadiusFactor": 1,
            "transparentBackground": false,
            "dpoitIterations": 2,
            "viewport": {
              "name": "canvas",
              "params": {}
            },
            "postprocessing": {
              "occlusion": {
                "name": "on",
                "params": {
                  "samples": 32,
                  "radius": 5,
                  "bias": 0.8,
                  "blurKernelSize": 15,
                  "resolutionScale": 1
                }
              },
              "shadow": {
                "name": "off",
                "params": {}
              },
              "outline": {
                "name": "off",
                "params": {}
              },
              "antialiasing": {
                "name": "smaa",
                "params": {
                  "edgeThreshold": 0.1,
                  "maxSearchSteps": 16
                }
              },
              "background": {
                "variant": {
                  "name": "off",
                  "params": {}
                }
              }
            },
            "marking": {
              "enabled": true,
              "highlightEdgeColor": 13119595,
              "selectEdgeColor": 51712,
              "edgeScale": 1,
              "ghostEdgeStrength": 0.3,
              "innerEdgeFactor": 1.5
            },
            "multiSample": {
              "mode": "temporal",
              "sampleLevel": 2
            },
            "renderer": {
              "backgroundColor": 16777215,
              "pickingAlphaThreshold": 0.5,
              "interiorDarkening": 0.5,
              "interiorColorFlag": true,
              "interiorColor": 5000268,
              "colorMarker": true,
              "highlightColor": 16737945,
              "selectColor": 3407641,
              "highlightStrength": 0.3,
              "selectStrength": 0.3,
              "markerPriority": 1,
              "xrayEdgeFalloff": 1,
              "light": [
                {
                  "inclination": 150,
                  "azimuth": 320,
                  "color": 16777215,
                  "intensity": 0.6
                }
              ],
              "ambientColor": 16777215,
              "ambientIntensity": 0.4
            },
            "trackball": {
              "noScroll": true,
              "rotateSpeed": 5,
              "zoomSpeed": 7,
              "panSpeed": 1,
              "animate": {
                "name": "off",
                "params": {}
              },
              "staticMoving": true,
              "dynamicDampingFactor": 0.2,
              "minDistance": 5,
              "maxDistance": 9292777.43562131,
              "gestureScaleFactor": 1,
              "maxWheelDelta": 0.02,
              "bindings": {
                "dragRotate": {
                  "triggers": [
                    {
                      "buttons": 1,
                      "modifiers": {
                        "shift": false,
                        "alt": false,
                        "control": false,
                        "meta": false
                      }
                    }
                  ],
                  "action": "Rotate",
                  "description": "Drag using ${triggers}"
                },
                "dragRotateZ": {
                  "triggers": [
                    {
                      "buttons": 1,
                      "modifiers": {
                        "shift": true,
                        "alt": false,
                        "control": false,
                        "meta": false
                      }
                    }
                  ],
                  "action": "Rotate around z-axis",
                  "description": "Drag using ${triggers}"
                },
                "dragPan": {
                  "triggers": [
                    {
                      "buttons": 2,
                      "modifiers": {
                        "shift": false,
                        "alt": false,
                        "control": false,
                        "meta": false
                      }
                    },
                    {
                      "buttons": 1,
                      "modifiers": {
                        "shift": false,
                        "alt": false,
                        "control": true,
                        "meta": false
                      }
                    }
                  ],
                  "action": "Pan",
                  "description": "Drag using ${triggers}"
                },
                "dragZoom": {
                  "triggers": [],
                  "action": "",
                  "description": ""
                },
                "dragFocus": {
                  "triggers": [
                    {
                      "buttons": 8,
                      "modifiers": {
                        "shift": false,
                        "alt": false,
                        "control": false,
                        "meta": false
                      }
                    }
                  ],
                  "action": "Focus",
                  "description": "Drag using ${triggers}"
                },
                "dragFocusZoom": {
                  "triggers": [
                    {
                      "buttons": 4,
                      "modifiers": {
                        "shift": false,
                        "alt": false,
                        "control": false,
                        "meta": false
                      }
                    }
                  ],
                  "action": "Focus and zoom",
                  "description": "Drag using ${triggers}"
                },
                "scrollZoom": {
                  "triggers": [
                    {
                      "buttons": 4,
                      "modifiers": {
                        "shift": false,
                        "alt": false,
                        "control": false,
                        "meta": false
                      }
                    }
                  ],
                  "action": "Zoom",
                  "description": "Scroll using ${triggers}"
                },
                "scrollFocus": {
                  "triggers": [
                    {
                      "buttons": 4,
                      "modifiers": {
                        "shift": true,
                        "alt": false,
                        "control": false,
                        "meta": false
                      }
                    }
                  ],
                  "action": "Clip",
                  "description": "Scroll using ${triggers}"
                },
                "scrollFocusZoom": {
                  "triggers": [],
                  "action": "",
                  "description": ""
                }
              },
              "autoAdjustMinMaxDistance": {
                "name": "on",
                "params": {
                  "minDistanceFactor": 0,
                  "minDistancePadding": 5,
                  "maxDistanceFactor": 10,
                  "maxDistanceMin": 20
                }
              }
            },
            "interaction": {
              "maxFps": 30,
              "preferAtomPixelPadding": 3
            },
            "debug": {
              "sceneBoundingSpheres": false,
              "visibleSceneBoundingSpheres": false,
              "objectBoundingSpheres": false,
              "instanceBoundingSpheres": false
            },
            "handle": {
              "handle": {
                "name": "off",
                "params": {}
              }
            }
          }
        },
        "interactivity": {
          "props": {
            "granularity": "residue"
          }
        },
        "structureFocus": {},
        "structureComponentManager": {
          "options": {
            "hydrogens": "all",
            "visualQuality": "auto",
            "ignoreLight": false,
            "materialStyle": {
              "metalness": 0,
              "roughness": 1,
              "bumpiness": 0
            },
            "clipObjects": {
              "variant": "pixel",
              "objects": []
            },
            "interactions": {
              "providers": {
                "ionic": {
                  "name": "off",
                  "params": {}
                },
                "pi-stacking": {
                  "name": "on",
                  "params": {
                    "distanceMax": 5.5,
                    "offsetMax": 2,
                    "angleDevMax": 30
                  }
                },
                "cation-pi": {
                  "name": "on",
                  "params": {
                    "distanceMax": 6,
                    "offsetMax": 2
                  }
                },
                "halogen-bonds": {
                  "name": "on",
                  "params": {
                    "distanceMax": 4,
                    "angleMax": 30
                  }
                },
                "hydrogen-bonds": {
                  "name": "on",
                  "params": {
                    "distanceMax": 3.5,
                    "backbone": true,
                    "accAngleDevMax": 45,
                    "donAngleDevMax": 45,
                    "accOutOfPlaneAngleMax": 90,
                    "donOutOfPlaneAngleMax": 45,
                    "water": false,
                    "sulfurDistanceMax": 4.1
                  }
                },
                "weak-hydrogen-bonds": {
                  "name": "off",
                  "params": {}
                },
                "hydrophobic": {
                  "name": "off",
                  "params": {}
                },
                "metal-coordination": {
                  "name": "on",
                  "params": {
                    "distanceMax": 3
                  }
                }
              },
              "contacts": {
                "lineOfSightDistFactor": 1
              }
            }
          }
        },
        "durationInMs": 1500
      }
    }
  ]
}
