# Supplementary material for: Mol* Volumes and Segmentations: visualization and interpretation of cell imaging data alongside macromolecular structure data and biological annotations
Source: Nucleic Acids Res. 2023 May 17;51(W1):W326–30. doi: 10.1093/nar/gkad411 (PMC10320116; doi:10.1093/nar/gkad411)
Supplement: gkad411_Supplemental_Files [file gkad411_supplemental_files.zip › molstar-volseg-master/frontend/src/Dev.tsx]

import { lazy, Suspense } from 'react';

const Viewer = lazy(() => import('./DevViewer'));

export function DevViewerWrapper() {
    return <Suspense fallback='Loading...'>
        <Viewer />
    </Suspense>;
}
