# Supplementary material for: Mol* Volumes and Segmentations: visualization and interpretation of cell imaging data alongside macromolecular structure data and biological annotations
Source: Nucleic Acids Res. 2023 May 17;51(W1):W326–30. doi: 10.1093/nar/gkad411 (PMC10320116; doi:10.1093/nar/gkad411)
Supplement: gkad411_Supplemental_Files [file gkad411_supplemental_files.zip › molstar-volseg-master/frontend/src/mesh-extension/mesh-streaming/server-info.ts]

import * as MS from '../molstar-lib-imports';
import PD = MS.ParamDefinition;

import { Choice } from '../choice';


export const DEFAULT_MESH_SERVER = 'http://localhost:9000/v2';


export class MeshServerInfo extends MS.PluginStateObject.Create<MeshServerInfo.Data>({ name: 'Volume Server', typeClass: 'Object' }) { }

export namespace MeshServerInfo {
    export const MeshSourceChoice = new Choice({ empiar: 'EMPIAR', emdb: 'EMDB' }, 'empiar');
    export type MeshSource = Choice.Values<typeof MeshSourceChoice>;

    export const Params = {
        serverUrl: PD.Text(DEFAULT_MESH_SERVER),
        source: MeshSourceChoice.PDSelect(),
        entryId: PD.Text(''),
    };
    export type Data = PD.Values<typeof Params>;
}
