# Supplementary material for: Mol* Volumes and Segmentations: visualization and interpretation of cell imaging data alongside macromolecular structure data and biological annotations
Source: Nucleic Acids Res. 2023 May 17;51(W1):W326–30. doi: 10.1093/nar/gkad411 (PMC10320116; doi:10.1093/nar/gkad411)
Supplement: gkad411_Supplemental_Files [file gkad411_supplemental_files.zip › molstar-volseg-master/frontend/src/mesh-extension/molstar-lib-imports.ts]

/** All imports from MolStar */

// In CellStar: molstar/lib/mol-*
// In MolStar: ../../../mol-*

export { Column, Database } from 'molstar/lib/mol-data/db';
export { BaseGeometry, VisualQualityOptions, type VisualQuality } from 'molstar/lib/mol-geo/geometry/base';
export { Mesh } from 'molstar/lib/mol-geo/geometry/mesh/mesh';
export { CIF, CifFile } from 'molstar/lib/mol-io/reader/cif';
export { type CifFrame } from 'molstar/lib/mol-io/reader/cif/data-model';
export { toDatabase } from 'molstar/lib/mol-io/reader/cif/schema';
export { Box3D } from 'molstar/lib/mol-math/geometry';
export { Mat4, Vec3 } from 'molstar/lib/mol-math/linear-algebra';
export { volumeFromDensityServerData } from 'molstar/lib/mol-model-formats/volume/density-server';
export { type ShapeProvider } from 'molstar/lib/mol-model/shape/provider';
export { Shape } from 'molstar/lib/mol-model/shape/shape';
export { Grid, Volume } from 'molstar/lib/mol-model/volume';
export { createStructureRepresentationParams } from 'molstar/lib/mol-plugin-state/helpers/structure-representation-params';
export { createVolumeRepresentationParams } from 'molstar/lib/mol-plugin-state/helpers/volume-representation-params';
export { PluginStateObject } from 'molstar/lib/mol-plugin-state/objects';
export { StateTransforms } from 'molstar/lib/mol-plugin-state/transforms';
export { Download } from 'molstar/lib/mol-plugin-state/transforms/data';
export { ShapeRepresentation3D } from 'molstar/lib/mol-plugin-state/transforms/representation';
export { PluginUIContext } from 'molstar/lib/mol-plugin-ui/context';
export { PluginBehavior } from 'molstar/lib/mol-plugin/behavior';
export { setSubtreeVisibility } from 'molstar/lib/mol-plugin/behavior/static/state';
export { PluginCommand } from 'molstar/lib/mol-plugin/command';
export { PluginCommands } from 'molstar/lib/mol-plugin/commands';
export { PluginContext } from 'molstar/lib/mol-plugin/context';
export { ShapeRepresentation } from 'molstar/lib/mol-repr/shape/representation';
export { StateAction, StateObjectRef, StateObjectSelector, StateTransformer } from 'molstar/lib/mol-state';
export { Task } from 'molstar/lib/mol-task';
export { shallowEqualObjects, UUID } from 'molstar/lib/mol-util';
export { Asset } from 'molstar/lib/mol-util/assets';
export { Clip } from 'molstar/lib/mol-util/clip';
export { Color } from 'molstar/lib/mol-util/color';
export { ColorNames } from 'molstar/lib/mol-util/color/names';
export { Material } from 'molstar/lib/mol-util/material';
export { ParamDefinition } from 'molstar/lib/mol-util/param-definition';
export { type TypedArray } from 'molstar/lib/mol-util/type-helpers';
