# Supplementary material for: Mol* Volumes and Segmentations: visualization and interpretation of cell imaging data alongside macromolecular structure data and biological annotations
Source: Nucleic Acids Res. 2023 May 17;51(W1):W326–30. doi: 10.1093/nar/gkad411 (PMC10320116; doi:10.1093/nar/gkad411)
Supplement: gkad411_Supplemental_Files [file gkad411_supplemental_files.zip › molstar-volseg-master/frontend/src/reportWebVitals.ts]

import { ReportHandler } from 'web-vitals';

const reportWebVitals = (onPerfEntry?: ReportHandler) => {
    if (onPerfEntry && onPerfEntry instanceof Function) {
        import('web-vitals').then(({ getCLS, getFID, getFCP, getLCP, getTTFB }) => {
            getCLS(onPerfEntry);
            getFID(onPerfEntry);
            getFCP(onPerfEntry);
            getLCP(onPerfEntry);
            getTTFB(onPerfEntry);
        });
    }
};

export default reportWebVitals;
