# Supplementary material for: Mol* Volumes and Segmentations: visualization and interpretation of cell imaging data alongside macromolecular structure data and biological annotations
Source: Nucleic Acids Res. 2023 May 17;51(W1):W326–30. doi: 10.1093/nar/gkad411 (PMC10320116; doi:10.1093/nar/gkad411)
Supplement: gkad411_Supplemental_Files [file gkad411_supplemental_files.zip › molstar-volseg-master/frontend/src/setupTests.ts]

// jest-dom adds custom jest matchers for asserting on DOM nodes.
// allows you to do things like:
// expect(element).toHaveTextContent(/react/i)
// learn more: https://github.com/testing-library/jest-dom
import '@testing-library/jest-dom';
