# Supplementary material for: Mol* Volumes and Segmentations: visualization and interpretation of cell imaging data alongside macromolecular structure data and biological annotations
Source: Nucleic Acids Res. 2023 May 17;51(W1):W326–30. doi: 10.1093/nar/gkad411 (PMC10320116; doi:10.1093/nar/gkad411)
Supplement: gkad411_Supplemental_Files [file gkad411_supplemental_files.zip › molstar-volseg-master/frontend/yarn.lock]

# THIS IS AN AUTOGENERATED FILE. DO NOT EDIT THIS FILE DIRECTLY.
# yarn lockfile v1


"@ampproject/remapping@^2.1.0":
  version "2.1.2"
  resolved "https://registry.yarnpkg.com/@ampproject/remapping/-/remapping-2.1.2.tgz#4edca94973ded9630d20101cd8559cedb8d8bd34"
  integrity sha512-hoyByceqwKirw7w3Z7gnIIZC3Wx3J484Y3L/cMpXFbr7d9ZQj2mODrirNzcJa+SM3UlpWXYvKV4RlRpFXlWgXg==
  dependencies:
    "@jridgewell/trace-mapping" "^0.3.0"

"@apideck/better-ajv-errors@^0.3.1":
  version "0.3.3"
  resolved "https://registry.yarnpkg.com/@apideck/better-ajv-errors/-/better-ajv-errors-0.3.3.tgz#ab0b1e981e1749bf59736cf7ebe25cfc9f949c15"
  integrity sha512-9o+HO2MbJhJHjDYZaDxJmSDckvDpiuItEsrIShV0DXeCshXWRHhqYyU/PKHMkuClOmFnZhRd6wzv4vpDu/dRKg==
  dependencies:
    json-schema "^0.4.0"
    jsonpointer "^5.0.0"
    leven "^3.1.0"

"@babel/code-frame@^7.0.0", "@babel/code-frame@^7.10.4", "@babel/code-frame@^7.12.13", "@babel/code-frame@^7.16.0", "@babel/code-frame@^7.16.7", "@babel/code-frame@^7.8.3":
  version "7.16.7"
  resolved "https://registry.yarnpkg.com/@babel/code-frame/-/code-frame-7.16.7.tgz#44416b6bd7624b998f5b1af5d470856c40138789"
  integrity sha512-iAXqUn8IIeBTNd72xsFlgaXHkMBMt6y4HJp1tIaK465CWLT/fG1aqB7ykr95gHHmlBdGbFeWWfyB4NJJ0nmeIg==
  dependencies:
    "@babel/highlight" "^7.16.7"

"@babel/compat-data@^7.13.11", "@babel/compat-data@^7.16.8", "@babel/compat-data@^7.17.0", "@babel/compat-data@^7.17.7":
  version "7.17.7"
  resolved "https://registry.yarnpkg.com/@babel/compat-data/-/compat-data-7.17.7.tgz#078d8b833fbbcc95286613be8c716cef2b519fa2"
  integrity sha512-p8pdE6j0a29TNGebNm7NzYZWB3xVZJBZ7XGs42uAKzQo8VQ3F0By/cQCtUEABwIqw5zo6WA4NbmxsfzADzMKnQ==

"@babel/core@^7.1.0", "@babel/core@^7.11.1", "@babel/core@^7.12.3", "@babel/core@^7.16.0", "@babel/core@^7.7.2", "@babel/core@^7.8.0":
  version "7.17.8"
  resolved "https://registry.yarnpkg.com/@babel/core/-/core-7.17.8.tgz#3dac27c190ebc3a4381110d46c80e77efe172e1a"
  integrity sha512-OdQDV/7cRBtJHLSOBqqbYNkOcydOgnX59TZx4puf41fzcVtN3e/4yqY8lMQsK+5X2lJtAdmA+6OHqsj1hBJ4IQ==
  dependencies:
    "@ampproject/remapping" "^2.1.0"
    "@babel/code-frame" "^7.16.7"
    "@babel/generator" "^7.17.7"
    "@babel/helper-compilation-targets" "^7.17.7"
    "@babel/helper-module-transforms" "^7.17.7"
    "@babel/helpers" "^7.17.8"
    "@babel/parser" "^7.17.8"
    "@babel/template" "^7.16.7"
    "@babel/traverse" "^7.17.3"
    "@babel/types" "^7.17.0"
    convert-source-map "^1.7.0"
    debug "^4.1.0"
    gensync "^1.0.0-beta.2"
    json5 "^2.1.2"
    semver "^6.3.0"

"@babel/eslint-parser@^7.16.3":
  version "7.17.0"
  resolved "https://registry.yarnpkg.com/@babel/eslint-parser/-/eslint-parser-7.17.0.tgz#eabb24ad9f0afa80e5849f8240d0e5facc2d90d6"
  integrity sha512-PUEJ7ZBXbRkbq3qqM/jZ2nIuakUBqCYc7Qf52Lj7dlZ6zERnqisdHioL0l4wwQZnmskMeasqUNzLBFKs3nylXA==
  dependencies:
    eslint-scope "^5.1.1"
    eslint-visitor-keys "^2.1.0"
    semver "^6.3.0"

"@babel/generator@^7.17.3", "@babel/generator@^7.17.7", "@babel/generator@^7.7.2":
  version "7.17.7"
  resolved "https://registry.yarnpkg.com/@babel/generator/-/generator-7.17.7.tgz#8da2599beb4a86194a3b24df6c085931d9ee45ad"
  integrity sha512-oLcVCTeIFadUoArDTwpluncplrYBmTCCZZgXCbgNGvOBBiSDDK3eWO4b/+eOTli5tKv1lg+a5/NAXg+nTcei1w==
  dependencies:
    "@babel/types" "^7.17.0"
    jsesc "^2.5.1"
    source-map "^0.5.0"

"@babel/helper-annotate-as-pure@^7.16.7":
  version "7.16.7"
  resolved "https://registry.yarnpkg.com/@babel/helper-annotate-as-pure/-/helper-annotate-as-pure-7.16.7.tgz#bb2339a7534a9c128e3102024c60760a3a7f3862"
  integrity sha512-s6t2w/IPQVTAET1HitoowRGXooX8mCgtuP5195wD/QJPV6wYjpujCGF7JuMODVX2ZAJOf1GT6DT9MHEZvLOFSw==
  dependencies:
    "@babel/types" "^7.16.7"

"@babel/helper-builder-binary-assignment-operator-visitor@^7.16.7":
  version "7.16.7"
  resolved "https://registry.yarnpkg.com/@babel/helper-builder-binary-assignment-operator-visitor/-/helper-builder-binary-assignment-operator-visitor-7.16.7.tgz#38d138561ea207f0f69eb1626a418e4f7e6a580b"
  integrity sha512-C6FdbRaxYjwVu/geKW4ZeQ0Q31AftgRcdSnZ5/jsH6BzCJbtvXvhpfkbkThYSuutZA7nCXpPR6AD9zd1dprMkA==
  dependencies:
    "@babel/helper-explode-assignable-expression" "^7.16.7"
    "@babel/types" "^7.16.7"

"@babel/helper-compilation-targets@^7.13.0", "@babel/helper-compilation-targets@^7.16.7", "@babel/helper-compilation-targets@^7.17.7":
  version "7.17.7"
  resolved "https://registry.yarnpkg.com/@babel/helper-compilation-targets/-/helper-compilation-targets-7.17.7.tgz#a3c2924f5e5f0379b356d4cfb313d1414dc30e46"
  integrity sha512-UFzlz2jjd8kroj0hmCFV5zr+tQPi1dpC2cRsDV/3IEW8bJfCPrPpmcSN6ZS8RqIq4LXcmpipCQFPddyFA5Yc7w==
  dependencies:
    "@babel/compat-data" "^7.17.7"
    "@babel/helper-validator-option" "^7.16.7"
    browserslist "^4.17.5"
    semver "^6.3.0"

"@babel/helper-create-class-features-plugin@^7.16.10", "@babel/helper-create-class-features-plugin@^7.16.7", "@babel/helper-create-class-features-plugin@^7.17.6":
  version "7.17.6"
  resolved "https://registry.yarnpkg.com/@babel/helper-create-class-features-plugin/-/helper-create-class-features-plugin-7.17.6.tgz#3778c1ed09a7f3e65e6d6e0f6fbfcc53809d92c9"
  integrity sha512-SogLLSxXm2OkBbSsHZMM4tUi8fUzjs63AT/d0YQIzr6GSd8Hxsbk2KYDX0k0DweAzGMj/YWeiCsorIdtdcW8Eg==
  dependencies:
    "@babel/helper-annotate-as-pure" "^7.16.7"
    "@babel/helper-environment-visitor" "^7.16.7"
    "@babel/helper-function-name" "^7.16.7"
    "@babel/helper-member-expression-to-functions" "^7.16.7"
    "@babel/helper-optimise-call-expression" "^7.16.7"
    "@babel/helper-replace-supers" "^7.16.7"
    "@babel/helper-split-export-declaration" "^7.16.7"

"@babel/helper-create-regexp-features-plugin@^7.16.7":
  version "7.17.0"
  resolved "https://registry.yarnpkg.com/@babel/helper-create-regexp-features-plugin/-/helper-create-regexp-features-plugin-7.17.0.tgz#1dcc7d40ba0c6b6b25618997c5dbfd310f186fe1"
  integrity sha512-awO2So99wG6KnlE+TPs6rn83gCz5WlEePJDTnLEqbchMVrBeAujURVphRdigsk094VhvZehFoNOihSlcBjwsXA==
  dependencies:
    "@babel/helper-annotate-as-pure" "^7.16.7"
    regexpu-core "^5.0.1"

"@babel/helper-define-polyfill-provider@^0.3.1":
  version "0.3.1"
  resolved "https://registry.yarnpkg.com/@babel/helper-define-polyfill-provider/-/helper-define-polyfill-provider-0.3.1.tgz#52411b445bdb2e676869e5a74960d2d3826d2665"
  integrity sha512-J9hGMpJQmtWmj46B3kBHmL38UhJGhYX7eqkcq+2gsstyYt341HmPeWspihX43yVRA0mS+8GGk2Gckc7bY/HCmA==
  dependencies:
    "@babel/helper-compilation-targets" "^7.13.0"
    "@babel/helper-module-imports" "^7.12.13"
    "@babel/helper-plugin-utils" "^7.13.0"
    "@babel/traverse" "^7.13.0"
    debug "^4.1.1"
    lodash.debounce "^4.0.8"
    resolve "^1.14.2"
    semver "^6.1.2"

"@babel/helper-environment-visitor@^7.16.7":
  version "7.16.7"
  resolved "https://registry.yarnpkg.com/@babel/helper-environment-visitor/-/helper-environment-visitor-7.16.7.tgz#ff484094a839bde9d89cd63cba017d7aae80ecd7"
  integrity sha512-SLLb0AAn6PkUeAfKJCCOl9e1R53pQlGAfc4y4XuMRZfqeMYLE0dM1LMhqbGAlGQY0lfw5/ohoYWAe9V1yibRag==
  dependencies:
    "@babel/types" "^7.16.7"

"@babel/helper-explode-assignable-expression@^7.16.7":
  version "7.16.7"
  resolved "https://registry.yarnpkg.com/@babel/helper-explode-assignable-expression/-/helper-explode-assignable-expression-7.16.7.tgz#12a6d8522fdd834f194e868af6354e8650242b7a"
  integrity sha512-KyUenhWMC8VrxzkGP0Jizjo4/Zx+1nNZhgocs+gLzyZyB8SHidhoq9KK/8Ato4anhwsivfkBLftky7gvzbZMtQ==
  dependencies:
    "@babel/types" "^7.16.7"

"@babel/helper-function-name@^7.16.7":
  version "7.16.7"
  resolved "https://registry.yarnpkg.com/@babel/helper-function-name/-/helper-function-name-7.16.7.tgz#f1ec51551fb1c8956bc8dd95f38523b6cf375f8f"
  integrity sha512-QfDfEnIUyyBSR3HtrtGECuZ6DAyCkYFp7GHl75vFtTnn6pjKeK0T1DB5lLkFvBea8MdaiUABx3osbgLyInoejA==
  dependencies:
    "@babel/helper-get-function-arity" "^7.16.7"
    "@babel/template" "^7.16.7"
    "@babel/types" "^7.16.7"

"@babel/helper-get-function-arity@^7.16.7":
  version "7.16.7"
  resolved "https://registry.yarnpkg.com/@babel/helper-get-function-arity/-/helper-get-function-arity-7.16.7.tgz#ea08ac753117a669f1508ba06ebcc49156387419"
  integrity sha512-flc+RLSOBXzNzVhcLu6ujeHUrD6tANAOU5ojrRx/as+tbzf8+stUCj7+IfRRoAbEZqj/ahXEMsjhOhgeZsrnTw==
  dependencies:
    "@babel/types" "^7.16.7"

"@babel/helper-hoist-variables@^7.16.7":
  version "7.16.7"
  resolved "https://registry.yarnpkg.com/@babel/helper-hoist-variables/-/helper-hoist-variables-7.16.7.tgz#86bcb19a77a509c7b77d0e22323ef588fa58c246"
  integrity sha512-m04d/0Op34H5v7pbZw6pSKP7weA6lsMvfiIAMeIvkY/R4xQtBSMFEigu9QTZ2qB/9l22vsxtM8a+Q8CzD255fg==
  dependencies:
    "@babel/types" "^7.16.7"

"@babel/helper-member-expression-to-functions@^7.16.7":
  version "7.17.7"
  resolved "https://registry.yarnpkg.com/@babel/helper-member-expression-to-functions/-/helper-member-expression-to-functions-7.17.7.tgz#a34013b57d8542a8c4ff8ba3f747c02452a4d8c4"
  integrity sha512-thxXgnQ8qQ11W2wVUObIqDL4p148VMxkt5T/qpN5k2fboRyzFGFmKsTGViquyM5QHKUy48OZoca8kw4ajaDPyw==
  dependencies:
    "@babel/types" "^7.17.0"

"@babel/helper-module-imports@^7.10.4", "@babel/helper-module-imports@^7.12.13", "@babel/helper-module-imports@^7.16.7":
  version "7.16.7"
  resolved "https://registry.yarnpkg.com/@babel/helper-module-imports/-/helper-module-imports-7.16.7.tgz#25612a8091a999704461c8a222d0efec5d091437"
  integrity sha512-LVtS6TqjJHFc+nYeITRo6VLXve70xmq7wPhWTqDJusJEgGmkAACWwMiTNrvfoQo6hEhFwAIixNkvB0jPXDL8Wg==
  dependencies:
    "@babel/types" "^7.16.7"

"@babel/helper-module-transforms@^7.16.7", "@babel/helper-module-transforms@^7.17.7":
  version "7.17.7"
  resolved "https://registry.yarnpkg.com/@babel/helper-module-transforms/-/helper-module-transforms-7.17.7.tgz#3943c7f777139e7954a5355c815263741a9c1cbd"
  integrity sha512-VmZD99F3gNTYB7fJRDTi+u6l/zxY0BE6OIxPSU7a50s6ZUQkHwSDmV92FfM+oCG0pZRVojGYhkR8I0OGeCVREw==
  dependencies:
    "@babel/helper-environment-visitor" "^7.16.7"
    "@babel/helper-module-imports" "^7.16.7"
    "@babel/helper-simple-access" "^7.17.7"
    "@babel/helper-split-export-declaration" "^7.16.7"
    "@babel/helper-validator-identifier" "^7.16.7"
    "@babel/template" "^7.16.7"
    "@babel/traverse" "^7.17.3"
    "@babel/types" "^7.17.0"

"@babel/helper-optimise-call-expression@^7.16.7":
  version "7.16.7"
  resolved "https://registry.yarnpkg.com/@babel/helper-optimise-call-expression/-/helper-optimise-call-expression-7.16.7.tgz#a34e3560605abbd31a18546bd2aad3e6d9a174f2"
  integrity sha512-EtgBhg7rd/JcnpZFXpBy0ze1YRfdm7BnBX4uKMBd3ixa3RGAE002JZB66FJyNH7g0F38U05pXmA5P8cBh7z+1w==
  dependencies:
    "@babel/types" "^7.16.7"

"@babel/helper-plugin-utils@^7.0.0", "@babel/helper-plugin-utils@^7.10.4", "@babel/helper-plugin-utils@^7.12.13", "@babel/helper-plugin-utils@^7.13.0", "@babel/helper-plugin-utils@^7.14.5", "@babel/helper-plugin-utils@^7.16.7", "@babel/helper-plugin-utils@^7.8.0", "@babel/helper-plugin-utils@^7.8.3":
  version "7.16.7"
  resolved "https://registry.yarnpkg.com/@babel/helper-plugin-utils/-/helper-plugin-utils-7.16.7.tgz#aa3a8ab4c3cceff8e65eb9e73d87dc4ff320b2f5"
  integrity sha512-Qg3Nk7ZxpgMrsox6HreY1ZNKdBq7K72tDSliA6dCl5f007jR4ne8iD5UzuNnCJH2xBf2BEEVGr+/OL6Gdp7RxA==

"@babel/helper-remap-async-to-generator@^7.16.8":
  version "7.16.8"
  resolved "https://registry.yarnpkg.com/@babel/helper-remap-async-to-generator/-/helper-remap-async-to-generator-7.16.8.tgz#29ffaade68a367e2ed09c90901986918d25e57e3"
  integrity sha512-fm0gH7Flb8H51LqJHy3HJ3wnE1+qtYR2A99K06ahwrawLdOFsCEWjZOrYricXJHoPSudNKxrMBUPEIPxiIIvBw==
  dependencies:
    "@babel/helper-annotate-as-pure" "^7.16.7"
    "@babel/helper-wrap-function" "^7.16.8"
    "@babel/types" "^7.16.8"

"@babel/helper-replace-supers@^7.16.7":
  version "7.16.7"
  resolved "https://registry.yarnpkg.com/@babel/helper-replace-supers/-/helper-replace-supers-7.16.7.tgz#e9f5f5f32ac90429c1a4bdec0f231ef0c2838ab1"
  integrity sha512-y9vsWilTNaVnVh6xiJfABzsNpgDPKev9HnAgz6Gb1p6UUwf9NepdlsV7VXGCftJM+jqD5f7JIEubcpLjZj5dBw==
  dependencies:
    "@babel/helper-environment-visitor" "^7.16.7"
    "@babel/helper-member-expression-to-functions" "^7.16.7"
    "@babel/helper-optimise-call-expression" "^7.16.7"
    "@babel/traverse" "^7.16.7"
    "@babel/types" "^7.16.7"

"@babel/helper-simple-access@^7.17.7":
  version "7.17.7"
  resolved "https://registry.yarnpkg.com/@babel/helper-simple-access/-/helper-simple-access-7.17.7.tgz#aaa473de92b7987c6dfa7ce9a7d9674724823367"
  integrity sha512-txyMCGroZ96i+Pxr3Je3lzEJjqwaRC9buMUgtomcrLe5Nd0+fk1h0LLA+ixUF5OW7AhHuQ7Es1WcQJZmZsz2XA==
  dependencies:
    "@babel/types" "^7.17.0"

"@babel/helper-skip-transparent-expression-wrappers@^7.16.0":
  version "7.16.0"
  resolved "https://registry.yarnpkg.com/@babel/helper-skip-transparent-expression-wrappers/-/helper-skip-transparent-expression-wrappers-7.16.0.tgz#0ee3388070147c3ae051e487eca3ebb0e2e8bb09"
  integrity sha512-+il1gTy0oHwUsBQZyJvukbB4vPMdcYBrFHa0Uc4AizLxbq6BOYC51Rv4tWocX9BLBDLZ4kc6qUFpQ6HRgL+3zw==
  dependencies:
    "@babel/types" "^7.16.0"

"@babel/helper-split-export-declaration@^7.16.7":
  version "7.16.7"
  resolved "https://registry.yarnpkg.com/@babel/helper-split-export-declaration/-/helper-split-export-declaration-7.16.7.tgz#0b648c0c42da9d3920d85ad585f2778620b8726b"
  integrity sha512-xbWoy/PFoxSWazIToT9Sif+jJTlrMcndIsaOKvTA6u7QEo7ilkRZpjew18/W3c7nm8fXdUDXh02VXTbZ0pGDNw==
  dependencies:
    "@babel/types" "^7.16.7"

"@babel/helper-validator-identifier@^7.16.7":
  version "7.16.7"
  resolved "https://registry.yarnpkg.com/@babel/helper-validator-identifier/-/helper-validator-identifier-7.16.7.tgz#e8c602438c4a8195751243da9031d1607d247cad"
  integrity sha512-hsEnFemeiW4D08A5gUAZxLBTXpZ39P+a+DGDsHw1yxqyQ/jzFEnxf5uTEGp+3bzAbNOxU1paTgYS4ECU/IgfDw==

"@babel/helper-validator-option@^7.16.7":
  version "7.16.7"
  resolved "https://registry.yarnpkg.com/@babel/helper-validator-option/-/helper-validator-option-7.16.7.tgz#b203ce62ce5fe153899b617c08957de860de4d23"
  integrity sha512-TRtenOuRUVo9oIQGPC5G9DgK4743cdxvtOw0weQNpZXaS16SCBi5MNjZF8vba3ETURjZpTbVn7Vvcf2eAwFozQ==

"@babel/helper-wrap-function@^7.16.8":
  version "7.16.8"
  resolved "https://registry.yarnpkg.com/@babel/helper-wrap-function/-/helper-wrap-function-7.16.8.tgz#58afda087c4cd235de92f7ceedebca2c41274200"
  integrity sha512-8RpyRVIAW1RcDDGTA+GpPAwV22wXCfKOoM9bet6TLkGIFTkRQSkH1nMQ5Yet4MpoXe1ZwHPVtNasc2w0uZMqnw==
  dependencies:
    "@babel/helper-function-name" "^7.16.7"
    "@babel/template" "^7.16.7"
    "@babel/traverse" "^7.16.8"
    "@babel/types" "^7.16.8"

"@babel/helpers@^7.17.8":
  version "7.17.8"
  resolved "https://registry.yarnpkg.com/@babel/helpers/-/helpers-7.17.8.tgz#288450be8c6ac7e4e44df37bcc53d345e07bc106"
  integrity sha512-QcL86FGxpfSJwGtAvv4iG93UL6bmqBdmoVY0CMCU2g+oD2ezQse3PT5Pa+jiD6LJndBQi0EDlpzOWNlLuhz5gw==
  dependencies:
    "@babel/template" "^7.16.7"
    "@babel/traverse" "^7.17.3"
    "@babel/types" "^7.17.0"

"@babel/highlight@^7.16.7":
  version "7.16.10"
  resolved "https://registry.yarnpkg.com/@babel/highlight/-/highlight-7.16.10.tgz#744f2eb81579d6eea753c227b0f570ad785aba88"
  integrity sha512-5FnTQLSLswEj6IkgVw5KusNUUFY9ZGqe/TRFnP/BKYHYgfh7tc+C7mwiy95/yNP7Dh9x580Vv8r7u7ZfTBFxdw==
  dependencies:
    "@babel/helper-validator-identifier" "^7.16.7"
    chalk "^2.0.0"
    js-tokens "^4.0.0"

"@babel/parser@^7.1.0", "@babel/parser@^7.14.7", "@babel/parser@^7.16.7", "@babel/parser@^7.17.3", "@babel/parser@^7.17.8":
  version "7.17.8"
  resolved "https://registry.yarnpkg.com/@babel/parser/-/parser-7.17.8.tgz#2817fb9d885dd8132ea0f8eb615a6388cca1c240"
  integrity sha512-BoHhDJrJXqcg+ZL16Xv39H9n+AqJ4pcDrQBGZN+wHxIysrLZ3/ECwCBUch/1zUNhnsXULcONU3Ei5Hmkfk6kiQ==

"@babel/plugin-bugfix-safari-id-destructuring-collision-in-function-expression@^7.16.7":
  version "7.16.7"
  resolved "https://registry.yarnpkg.com/@babel/plugin-bugfix-safari-id-destructuring-collision-in-function-expression/-/plugin-bugfix-safari-id-destructuring-collision-in-function-expression-7.16.7.tgz#4eda6d6c2a0aa79c70fa7b6da67763dfe2141050"
  integrity sha512-anv/DObl7waiGEnC24O9zqL0pSuI9hljihqiDuFHC8d7/bjr/4RLGPWuc8rYOff/QPzbEPSkzG8wGG9aDuhHRg==
  dependencies:
    "@babel/helper-plugin-utils" "^7.16.7"

"@babel/plugin-bugfix-v8-spread-parameters-in-optional-chaining@^7.16.7":
  version "7.16.7"
  resolved "https://registry.yarnpkg.com/@babel/plugin-bugfix-v8-spread-parameters-in-optional-chaining/-/plugin-bugfix-v8-spread-parameters-in-optional-chaining-7.16.7.tgz#cc001234dfc139ac45f6bcf801866198c8c72ff9"
  integrity sha512-di8vUHRdf+4aJ7ltXhaDbPoszdkh59AQtJM5soLsuHpQJdFQZOA4uGj0V2u/CZ8bJ/u8ULDL5yq6FO/bCXnKHw==
  dependencies:
    "@babel/helper-plugin-utils" "^7.16.7"
    "@babel/helper-skip-transparent-expression-wrappers" "^7.16.0"
    "@babel/plugin-proposal-optional-chaining" "^7.16.7"

"@babel/plugin-proposal-async-generator-functions@^7.16.8":
  version "7.16.8"
  resolved "https://registry.yarnpkg.com/@babel/plugin-proposal-async-generator-functions/-/plugin-proposal-async-generator-functions-7.16.8.tgz#3bdd1ebbe620804ea9416706cd67d60787504bc8"
  integrity sha512-71YHIvMuiuqWJQkebWJtdhQTfd4Q4mF76q2IX37uZPkG9+olBxsX+rH1vkhFto4UeJZ9dPY2s+mDvhDm1u2BGQ==
  dependencies:
    "@babel/helper-plugin-utils" "^7.16.7"
    "@babel/helper-remap-async-to-generator" "^7.16.8"
    "@babel/plugin-syntax-async-generators" "^7.8.4"

"@babel/plugin-proposal-class-properties@^7.16.0", "@babel/plugin-proposal-class-properties@^7.16.7":
  version "7.16.7"
  resolved "https://registry.yarnpkg.com/@babel/plugin-proposal-class-properties/-/plugin-proposal-class-properties-7.16.7.tgz#925cad7b3b1a2fcea7e59ecc8eb5954f961f91b0"
  integrity sha512-IobU0Xme31ewjYOShSIqd/ZGM/r/cuOz2z0MDbNrhF5FW+ZVgi0f2lyeoj9KFPDOAqsYxmLWZte1WOwlvY9aww==
  dependencies:
    "@babel/helper-create-class-features-plugin" "^7.16.7"
    "@babel/helper-plugin-utils" "^7.16.7"

"@babel/plugin-proposal-class-static-block@^7.16.7":
  version "7.17.6"
  resolved "https://registry.yarnpkg.com/@babel/plugin-proposal-class-static-block/-/plugin-proposal-class-static-block-7.17.6.tgz#164e8fd25f0d80fa48c5a4d1438a6629325ad83c"
  integrity sha512-X/tididvL2zbs7jZCeeRJ8167U/+Ac135AM6jCAx6gYXDUviZV5Ku9UDvWS2NCuWlFjIRXklYhwo6HhAC7ETnA==
  dependencies:
    "@babel/helper-create-class-features-plugin" "^7.17.6"
    "@babel/helper-plugin-utils" "^7.16.7"
    "@babel/plugin-syntax-class-static-block" "^7.14.5"

"@babel/plugin-proposal-decorators@^7.16.4":
  version "7.17.8"
  resolved "https://registry.yarnpkg.com/@babel/plugin-proposal-decorators/-/plugin-proposal-decorators-7.17.8.tgz#4f0444e896bee85d35cf714a006fc5418f87ff00"
  integrity sha512-U69odN4Umyyx1xO1rTII0IDkAEC+RNlcKXtqOblfpzqy1C+aOplb76BQNq0+XdpVkOaPlpEDwd++joY8FNFJKA==
  dependencies:
    "@babel/helper-create-class-features-plugin" "^7.17.6"
    "@babel/helper-plugin-utils" "^7.16.7"
    "@babel/helper-replace-supers" "^7.16.7"
    "@babel/plugin-syntax-decorators" "^7.17.0"
    charcodes "^0.2.0"

"@babel/plugin-proposal-dynamic-import@^7.16.7":
  version "7.16.7"
  resolved "https://registry.yarnpkg.com/@babel/plugin-proposal-dynamic-import/-/plugin-proposal-dynamic-import-7.16.7.tgz#c19c897eaa46b27634a00fee9fb7d829158704b2"
  integrity sha512-I8SW9Ho3/8DRSdmDdH3gORdyUuYnk1m4cMxUAdu5oy4n3OfN8flDEH+d60iG7dUfi0KkYwSvoalHzzdRzpWHTg==
  dependencies:
    "@babel/helper-plugin-utils" "^7.16.7"
    "@babel/plugin-syntax-dynamic-import" "^7.8.3"

"@babel/plugin-proposal-export-namespace-from@^7.16.7":
  version "7.16.7"
  resolved "https://registry.yarnpkg.com/@babel/plugin-proposal-export-namespace-from/-/plugin-proposal-export-namespace-from-7.16.7.tgz#09de09df18445a5786a305681423ae63507a6163"
  integrity sha512-ZxdtqDXLRGBL64ocZcs7ovt71L3jhC1RGSyR996svrCi3PYqHNkb3SwPJCs8RIzD86s+WPpt2S73+EHCGO+NUA==
  dependencies:
    "@babel/helper-plugin-utils" "^7.16.7"
    "@babel/plugin-syntax-export-namespace-from" "^7.8.3"

"@babel/plugin-proposal-json-strings@^7.16.7":
  version "7.16.7"
  resolved "https://registry.yarnpkg.com/@babel/plugin-proposal-json-strings/-/plugin-proposal-json-strings-7.16.7.tgz#9732cb1d17d9a2626a08c5be25186c195b6fa6e8"
  integrity sha512-lNZ3EEggsGY78JavgbHsK9u5P3pQaW7k4axlgFLYkMd7UBsiNahCITShLjNQschPyjtO6dADrL24757IdhBrsQ==
  dependencies:
    "@babel/helper-plugin-utils" "^7.16.7"
    "@babel/plugin-syntax-json-strings" "^7.8.3"

"@babel/plugin-proposal-logical-assignment-operators@^7.16.7":
  version "7.16.7"
  resolved "https://registry.yarnpkg.com/@babel/plugin-proposal-logical-assignment-operators/-/plugin-proposal-logical-assignment-operators-7.16.7.tgz#be23c0ba74deec1922e639832904be0bea73cdea"
  integrity sha512-K3XzyZJGQCr00+EtYtrDjmwX7o7PLK6U9bi1nCwkQioRFVUv6dJoxbQjtWVtP+bCPy82bONBKG8NPyQ4+i6yjg==
  dependencies:
    "@babel/helper-plugin-utils" "^7.16.7"
    "@babel/plugin-syntax-logical-assignment-operators" "^7.10.4"

"@babel/plugin-proposal-nullish-coalescing-operator@^7.16.0", "@babel/plugin-proposal-nullish-coalescing-operator@^7.16.7":
  version "7.16.7"
  resolved "https://registry.yarnpkg.com/@babel/plugin-proposal-nullish-coalescing-operator/-/plugin-proposal-nullish-coalescing-operator-7.16.7.tgz#141fc20b6857e59459d430c850a0011e36561d99"
  integrity sha512-aUOrYU3EVtjf62jQrCj63pYZ7k6vns2h/DQvHPWGmsJRYzWXZ6/AsfgpiRy6XiuIDADhJzP2Q9MwSMKauBQ+UQ==
  dependencies:
    "@babel/helper-plugin-utils" "^7.16.7"
    "@babel/plugin-syntax-nullish-coalescing-operator" "^7.8.3"

"@babel/plugin-proposal-numeric-separator@^7.16.0", "@babel/plugin-proposal-numeric-separator@^7.16.7":
  version "7.16.7"
  resolved "https://registry.yarnpkg.com/@babel/plugin-proposal-numeric-separator/-/plugin-proposal-numeric-separator-7.16.7.tgz#d6b69f4af63fb38b6ca2558442a7fb191236eba9"
  integrity sha512-vQgPMknOIgiuVqbokToyXbkY/OmmjAzr/0lhSIbG/KmnzXPGwW/AdhdKpi+O4X/VkWiWjnkKOBiqJrTaC98VKw==
  dependencies:
    "@babel/helper-plugin-utils" "^7.16.7"
    "@babel/plugin-syntax-numeric-separator" "^7.10.4"

"@babel/plugin-proposal-object-rest-spread@^7.16.7":
  version "7.17.3"
  resolved "https://registry.yarnpkg.com/@babel/plugin-proposal-object-rest-spread/-/plugin-proposal-object-rest-spread-7.17.3.tgz#d9eb649a54628a51701aef7e0ea3d17e2b9dd390"
  integrity sha512-yuL5iQA/TbZn+RGAfxQXfi7CNLmKi1f8zInn4IgobuCWcAb7i+zj4TYzQ9l8cEzVyJ89PDGuqxK1xZpUDISesw==
  dependencies:
    "@babel/compat-data" "^7.17.0"
    "@babel/helper-compilation-targets" "^7.16.7"
    "@babel/helper-plugin-utils" "^7.16.7"
    "@babel/plugin-syntax-object-rest-spread" "^7.8.3"
    "@babel/plugin-transform-parameters" "^7.16.7"

"@babel/plugin-proposal-optional-catch-binding@^7.16.7":
  version "7.16.7"
  resolved "https://registry.yarnpkg.com/@babel/plugin-proposal-optional-catch-binding/-/plugin-proposal-optional-catch-binding-7.16.7.tgz#c623a430674ffc4ab732fd0a0ae7722b67cb74cf"
  integrity sha512-eMOH/L4OvWSZAE1VkHbr1vckLG1WUcHGJSLqqQwl2GaUqG6QjddvrOaTUMNYiv77H5IKPMZ9U9P7EaHwvAShfA==
  dependencies:
    "@babel/helper-plugin-utils" "^7.16.7"
    "@babel/plugin-syntax-optional-catch-binding" "^7.8.3"

"@babel/plugin-proposal-optional-chaining@^7.16.0", "@babel/plugin-proposal-optional-chaining@^7.16.7":
  version "7.16.7"
  resolved "https://registry.yarnpkg.com/@babel/plugin-proposal-optional-chaining/-/plugin-proposal-optional-chaining-7.16.7.tgz#7cd629564724816c0e8a969535551f943c64c39a"
  integrity sha512-eC3xy+ZrUcBtP7x+sq62Q/HYd674pPTb/77XZMb5wbDPGWIdUbSr4Agr052+zaUPSb+gGRnjxXfKFvx5iMJ+DA==
  dependencies:
    "@babel/helper-plugin-utils" "^7.16.7"
    "@babel/helper-skip-transparent-expression-wrappers" "^7.16.0"
    "@babel/plugin-syntax-optional-chaining" "^7.8.3"

"@babel/plugin-proposal-private-methods@^7.16.0", "@babel/plugin-proposal-private-methods@^7.16.11":
  version "7.16.11"
  resolved "https://registry.yarnpkg.com/@babel/plugin-proposal-private-methods/-/plugin-proposal-private-methods-7.16.11.tgz#e8df108288555ff259f4527dbe84813aac3a1c50"
  integrity sha512-F/2uAkPlXDr8+BHpZvo19w3hLFKge+k75XUprE6jaqKxjGkSYcK+4c+bup5PdW/7W/Rpjwql7FTVEDW+fRAQsw==
  dependencies:
    "@babel/helper-create-class-features-plugin" "^7.16.10"
    "@babel/helper-plugin-utils" "^7.16.7"

"@babel/plugin-proposal-private-property-in-object@^7.16.7":
  version "7.16.7"
  resolved "https://registry.yarnpkg.com/@babel/plugin-proposal-private-property-in-object/-/plugin-proposal-private-property-in-object-7.16.7.tgz#b0b8cef543c2c3d57e59e2c611994861d46a3fce"
  integrity sha512-rMQkjcOFbm+ufe3bTZLyOfsOUOxyvLXZJCTARhJr+8UMSoZmqTe1K1BgkFcrW37rAchWg57yI69ORxiWvUINuQ==
  dependencies:
    "@babel/helper-annotate-as-pure" "^7.16.7"
    "@babel/helper-create-class-features-plugin" "^7.16.7"
    "@babel/helper-plugin-utils" "^7.16.7"
    "@babel/plugin-syntax-private-property-in-object" "^7.14.5"

"@babel/plugin-proposal-unicode-property-regex@^7.16.7", "@babel/plugin-proposal-unicode-property-regex@^7.4.4":
  version "7.16.7"
  resolved "https://registry.yarnpkg.com/@babel/plugin-proposal-unicode-property-regex/-/plugin-proposal-unicode-property-regex-7.16.7.tgz#635d18eb10c6214210ffc5ff4932552de08188a2"
  integrity sha512-QRK0YI/40VLhNVGIjRNAAQkEHws0cswSdFFjpFyt943YmJIU1da9uW63Iu6NFV6CxTZW5eTDCrwZUstBWgp/Rg==
  dependencies:
    "@babel/helper-create-regexp-features-plugin" "^7.16.7"
    "@babel/helper-plugin-utils" "^7.16.7"

"@babel/plugin-syntax-async-generators@^7.8.4":
  version "7.8.4"
  resolved "https://registry.yarnpkg.com/@babel/plugin-syntax-async-generators/-/plugin-syntax-async-generators-7.8.4.tgz#a983fb1aeb2ec3f6ed042a210f640e90e786fe0d"
  integrity sha512-tycmZxkGfZaxhMRbXlPXuVFpdWlXpir2W4AMhSJgRKzk/eDlIXOhb2LHWoLpDF7TEHylV5zNhykX6KAgHJmTNw==
  dependencies:
    "@babel/helper-plugin-utils" "^7.8.0"

"@babel/plugin-syntax-bigint@^7.8.3":
  version "7.8.3"
  resolved "https://registry.yarnpkg.com/@babel/plugin-syntax-bigint/-/plugin-syntax-bigint-7.8.3.tgz#4c9a6f669f5d0cdf1b90a1671e9a146be5300cea"
  integrity sha512-wnTnFlG+YxQm3vDxpGE57Pj0srRU4sHE/mDkt1qv2YJJSeUAec2ma4WLUnUPeKjyrfntVwe/N6dCXpU+zL3Npg==
  dependencies:
    "@babel/helper-plugin-utils" "^7.8.0"

"@babel/plugin-syntax-class-properties@^7.12.13", "@babel/plugin-syntax-class-properties@^7.8.3":
  version "7.12.13"
  resolved "https://registry.yarnpkg.com/@babel/plugin-syntax-class-properties/-/plugin-syntax-class-properties-7.12.13.tgz#b5c987274c4a3a82b89714796931a6b53544ae10"
  integrity sha512-fm4idjKla0YahUNgFNLCB0qySdsoPiZP3iQE3rky0mBUtMZ23yDJ9SJdg6dXTSDnulOVqiF3Hgr9nbXvXTQZYA==
  dependencies:
    "@babel/helper-plugin-utils" "^7.12.13"

"@babel/plugin-syntax-class-static-block@^7.14.5":
  version "7.14.5"
  resolved "https://registry.yarnpkg.com/@babel/plugin-syntax-class-static-block/-/plugin-syntax-class-static-block-7.14.5.tgz#195df89b146b4b78b3bf897fd7a257c84659d406"
  integrity sha512-b+YyPmr6ldyNnM6sqYeMWE+bgJcJpO6yS4QD7ymxgH34GBPNDM/THBh8iunyvKIZztiwLH4CJZ0RxTk9emgpjw==
  dependencies:
    "@babel/helper-plugin-utils" "^7.14.5"

"@babel/plugin-syntax-decorators@^7.17.0":
  version "7.17.0"
  resolved "https://registry.yarnpkg.com/@babel/plugin-syntax-decorators/-/plugin-syntax-decorators-7.17.0.tgz#a2be3b2c9fe7d78bd4994e790896bc411e2f166d"
  integrity sha512-qWe85yCXsvDEluNP0OyeQjH63DlhAR3W7K9BxxU1MvbDb48tgBG+Ao6IJJ6smPDrrVzSQZrbF6donpkFBMcs3A==
  dependencies:
    "@babel/helper-plugin-utils" "^7.16.7"

"@babel/plugin-syntax-dynamic-import@^7.8.3":
  version "7.8.3"
  resolved "https://registry.yarnpkg.com/@babel/plugin-syntax-dynamic-import/-/plugin-syntax-dynamic-import-7.8.3.tgz#62bf98b2da3cd21d626154fc96ee5b3cb68eacb3"
  integrity sha512-5gdGbFon+PszYzqs83S3E5mpi7/y/8M9eC90MRTZfduQOYW76ig6SOSPNe41IG5LoP3FGBn2N0RjVDSQiS94kQ==
  dependencies:
    "@babel/helper-plugin-utils" "^7.8.0"

"@babel/plugin-syntax-export-namespace-from@^7.8.3":
  version "7.8.3"
  resolved "https://registry.yarnpkg.com/@babel/plugin-syntax-export-namespace-from/-/plugin-syntax-export-namespace-from-7.8.3.tgz#028964a9ba80dbc094c915c487ad7c4e7a66465a"
  integrity sha512-MXf5laXo6c1IbEbegDmzGPwGNTsHZmEy6QGznu5Sh2UCWvueywb2ee+CCE4zQiZstxU9BMoQO9i6zUFSY0Kj0Q==
  dependencies:
    "@babel/helper-plugin-utils" "^7.8.3"

"@babel/plugin-syntax-flow@^7.16.7":
  version "7.16.7"
  resolved "https://registry.yarnpkg.com/@babel/plugin-syntax-flow/-/plugin-syntax-flow-7.16.7.tgz#202b147e5892b8452bbb0bb269c7ed2539ab8832"
  integrity sha512-UDo3YGQO0jH6ytzVwgSLv9i/CzMcUjbKenL67dTrAZPPv6GFAtDhe6jqnvmoKzC/7htNTohhos+onPtDMqJwaQ==
  dependencies:
    "@babel/helper-plugin-utils" "^7.16.7"

"@babel/plugin-syntax-import-meta@^7.8.3":
  version "7.10.4"
  resolved "https://registry.yarnpkg.com/@babel/plugin-syntax-import-meta/-/plugin-syntax-import-meta-7.10.4.tgz#ee601348c370fa334d2207be158777496521fd51"
  integrity sha512-Yqfm+XDx0+Prh3VSeEQCPU81yC+JWZ2pDPFSS4ZdpfZhp4MkFMaDC1UqseovEKwSUpnIL7+vK+Clp7bfh0iD7g==
  dependencies:
    "@babel/helper-plugin-utils" "^7.10.4"

"@babel/plugin-syntax-json-strings@^7.8.3":
  version "7.8.3"
  resolved "https://registry.yarnpkg.com/@babel/plugin-syntax-json-strings/-/plugin-syntax-json-strings-7.8.3.tgz#01ca21b668cd8218c9e640cb6dd88c5412b2c96a"
  integrity sha512-lY6kdGpWHvjoe2vk4WrAapEuBR69EMxZl+RoGRhrFGNYVK8mOPAW8VfbT/ZgrFbXlDNiiaxQnAtgVCZ6jv30EA==
  dependencies:
    "@babel/helper-plugin-utils" "^7.8.0"

"@babel/plugin-syntax-jsx@^7.12.13", "@babel/plugin-syntax-jsx@^7.16.7":
  version "7.16.7"
  resolved "https://registry.yarnpkg.com/@babel/plugin-syntax-jsx/-/plugin-syntax-jsx-7.16.7.tgz#50b6571d13f764266a113d77c82b4a6508bbe665"
  integrity sha512-Esxmk7YjA8QysKeT3VhTXvF6y77f/a91SIs4pWb4H2eWGQkCKFgQaG6hdoEVZtGsrAcb2K5BW66XsOErD4WU3Q==
  dependencies:
    "@babel/helper-plugin-utils" "^7.16.7"

"@babel/plugin-syntax-logical-assignment-operators@^7.10.4", "@babel/plugin-syntax-logical-assignment-operators@^7.8.3":
  version "7.10.4"
  resolved "https://registry.yarnpkg.com/@babel/plugin-syntax-logical-assignment-operators/-/plugin-syntax-logical-assignment-operators-7.10.4.tgz#ca91ef46303530448b906652bac2e9fe9941f699"
  integrity sha512-d8waShlpFDinQ5MtvGU9xDAOzKH47+FFoney2baFIoMr952hKOLp1HR7VszoZvOsV/4+RRszNY7D17ba0te0ig==
  dependencies:
    "@babel/helper-plugin-utils" "^7.10.4"

"@babel/plugin-syntax-nullish-coalescing-operator@^7.8.3":
  version "7.8.3"
  resolved "https://registry.yarnpkg.com/@babel/plugin-syntax-nullish-coalescing-operator/-/plugin-syntax-nullish-coalescing-operator-7.8.3.tgz#167ed70368886081f74b5c36c65a88c03b66d1a9"
  integrity sha512-aSff4zPII1u2QD7y+F8oDsz19ew4IGEJg9SVW+bqwpwtfFleiQDMdzA/R+UlWDzfnHFCxxleFT0PMIrR36XLNQ==
  dependencies:
    "@babel/helper-plugin-utils" "^7.8.0"

"@babel/plugin-syntax-numeric-separator@^7.10.4", "@babel/plugin-syntax-numeric-separator@^7.8.3":
  version "7.10.4"
  resolved "https://registry.yarnpkg.com/@babel/plugin-syntax-numeric-separator/-/plugin-syntax-numeric-separator-7.10.4.tgz#b9b070b3e33570cd9fd07ba7fa91c0dd37b9af97"
  integrity sha512-9H6YdfkcK/uOnY/K7/aA2xpzaAgkQn37yzWUMRK7OaPOqOpGS1+n0H5hxT9AUw9EsSjPW8SVyMJwYRtWs3X3ug==
  dependencies:
    "@babel/helper-plugin-utils" "^7.10.4"

"@babel/plugin-syntax-object-rest-spread@^7.8.3":
  version "7.8.3"
  resolved "https://registry.yarnpkg.com/@babel/plugin-syntax-object-rest-spread/-/plugin-syntax-object-rest-spread-7.8.3.tgz#60e225edcbd98a640332a2e72dd3e66f1af55871"
  integrity sha512-XoqMijGZb9y3y2XskN+P1wUGiVwWZ5JmoDRwx5+3GmEplNyVM2s2Dg8ILFQm8rWM48orGy5YpI5Bl8U1y7ydlA==
  dependencies:
    "@babel/helper-plugin-utils" "^7.8.0"

"@babel/plugin-syntax-optional-catch-binding@^7.8.3":
  version "7.8.3"
  resolved "https://registry.yarnpkg.com/@babel/plugin-syntax-optional-catch-binding/-/plugin-syntax-optional-catch-binding-7.8.3.tgz#6111a265bcfb020eb9efd0fdfd7d26402b9ed6c1"
  integrity sha512-6VPD0Pc1lpTqw0aKoeRTMiB+kWhAoT24PA+ksWSBrFtl5SIRVpZlwN3NNPQjehA2E/91FV3RjLWoVTglWcSV3Q==
  dependencies:
    "@babel/helper-plugin-utils" "^7.8.0"

"@babel/plugin-syntax-optional-chaining@^7.8.3":
  version "7.8.3"
  resolved "https://registry.yarnpkg.com/@babel/plugin-syntax-optional-chaining/-/plugin-syntax-optional-chaining-7.8.3.tgz#4f69c2ab95167e0180cd5336613f8c5788f7d48a"
  integrity sha512-KoK9ErH1MBlCPxV0VANkXW2/dw4vlbGDrFgz8bmUsBGYkFRcbRwMh6cIJubdPrkxRwuGdtCk0v/wPTKbQgBjkg==
  dependencies:
    "@babel/helper-plugin-utils" "^7.8.0"

"@babel/plugin-syntax-private-property-in-object@^7.14.5":
  version "7.14.5"
  resolved "https://registry.yarnpkg.com/@babel/plugin-syntax-private-property-in-object/-/plugin-syntax-private-property-in-object-7.14.5.tgz#0dc6671ec0ea22b6e94a1114f857970cd39de1ad"
  integrity sha512-0wVnp9dxJ72ZUJDV27ZfbSj6iHLoytYZmh3rFcxNnvsJF3ktkzLDZPy/mA17HGsaQT3/DQsWYX1f1QGWkCoVUg==
  dependencies:
    "@babel/helper-plugin-utils" "^7.14.5"

"@babel/plugin-syntax-top-level-await@^7.14.5", "@babel/plugin-syntax-top-level-await@^7.8.3":
  version "7.14.5"
  resolved "https://registry.yarnpkg.com/@babel/plugin-syntax-top-level-await/-/plugin-syntax-top-level-await-7.14.5.tgz#c1cfdadc35a646240001f06138247b741c34d94c"
  integrity sha512-hx++upLv5U1rgYfwe1xBQUhRmU41NEvpUvrp8jkrSCdvGSnM5/qdRMtylJ6PG5OFkBaHkbTAKTnd3/YyESRHFw==
  dependencies:
    "@babel/helper-plugin-utils" "^7.14.5"

"@babel/plugin-syntax-typescript@^7.16.7", "@babel/plugin-syntax-typescript@^7.7.2":
  version "7.16.7"
  resolved "https://registry.yarnpkg.com/@babel/plugin-syntax-typescript/-/plugin-syntax-typescript-7.16.7.tgz#39c9b55ee153151990fb038651d58d3fd03f98f8"
  integrity sha512-YhUIJHHGkqPgEcMYkPCKTyGUdoGKWtopIycQyjJH8OjvRgOYsXsaKehLVPScKJWAULPxMa4N1vCe6szREFlZ7A==
  dependencies:
    "@babel/helper-plugin-utils" "^7.16.7"

"@babel/plugin-transform-arrow-functions@^7.16.7":
  version "7.16.7"
  resolved "https://registry.yarnpkg.com/@babel/plugin-transform-arrow-functions/-/plugin-transform-arrow-functions-7.16.7.tgz#44125e653d94b98db76369de9c396dc14bef4154"
  integrity sha512-9ffkFFMbvzTvv+7dTp/66xvZAWASuPD5Tl9LK3Z9vhOmANo6j94rik+5YMBt4CwHVMWLWpMsriIc2zsa3WW3xQ==
  dependencies:
    "@babel/helper-plugin-utils" "^7.16.7"

"@babel/plugin-transform-async-to-generator@^7.16.8":
  version "7.16.8"
  resolved "https://registry.yarnpkg.com/@babel/plugin-transform-async-to-generator/-/plugin-transform-async-to-generator-7.16.8.tgz#b83dff4b970cf41f1b819f8b49cc0cfbaa53a808"
  integrity sha512-MtmUmTJQHCnyJVrScNzNlofQJ3dLFuobYn3mwOTKHnSCMtbNsqvF71GQmJfFjdrXSsAA7iysFmYWw4bXZ20hOg==
  dependencies:
    "@babel/helper-module-imports" "^7.16.7"
    "@babel/helper-plugin-utils" "^7.16.7"
    "@babel/helper-remap-async-to-generator" "^7.16.8"

"@babel/plugin-transform-block-scoped-functions@^7.16.7":
  version "7.16.7"
  resolved "https://registry.yarnpkg.com/@babel/plugin-transform-block-scoped-functions/-/plugin-transform-block-scoped-functions-7.16.7.tgz#4d0d57d9632ef6062cdf354bb717102ee042a620"
  integrity sha512-JUuzlzmF40Z9cXyytcbZEZKckgrQzChbQJw/5PuEHYeqzCsvebDx0K0jWnIIVcmmDOAVctCgnYs0pMcrYj2zJg==
  dependencies:
    "@babel/helper-plugin-utils" "^7.16.7"

"@babel/plugin-transform-block-scoping@^7.16.7":
  version "7.16.7"
  resolved "https://registry.yarnpkg.com/@babel/plugin-transform-block-scoping/-/plugin-transform-block-scoping-7.16.7.tgz#f50664ab99ddeaee5bc681b8f3a6ea9d72ab4f87"
  integrity sha512-ObZev2nxVAYA4bhyusELdo9hb3H+A56bxH3FZMbEImZFiEDYVHXQSJ1hQKFlDnlt8G9bBrCZ5ZpURZUrV4G5qQ==
  dependencies:
    "@babel/helper-plugin-utils" "^7.16.7"

"@babel/plugin-transform-classes@^7.16.7":
  version "7.16.7"
  resolved "https://registry.yarnpkg.com/@babel/plugin-transform-classes/-/plugin-transform-classes-7.16.7.tgz#8f4b9562850cd973de3b498f1218796eb181ce00"
  integrity sha512-WY7og38SFAGYRe64BrjKf8OrE6ulEHtr5jEYaZMwox9KebgqPi67Zqz8K53EKk1fFEJgm96r32rkKZ3qA2nCWQ==
  dependencies:
    "@babel/helper-annotate-as-pure" "^7.16.7"
    "@babel/helper-environment-visitor" "^7.16.7"
    "@babel/helper-function-name" "^7.16.7"
    "@babel/helper-optimise-call-expression" "^7.16.7"
    "@babel/helper-plugin-utils" "^7.16.7"
    "@babel/helper-replace-supers" "^7.16.7"
    "@babel/helper-split-export-declaration" "^7.16.7"
    globals "^11.1.0"

"@babel/plugin-transform-computed-properties@^7.16.7":
  version "7.16.7"
  resolved "https://registry.yarnpkg.com/@babel/plugin-transform-computed-properties/-/plugin-transform-computed-properties-7.16.7.tgz#66dee12e46f61d2aae7a73710f591eb3df616470"
  integrity sha512-gN72G9bcmenVILj//sv1zLNaPyYcOzUho2lIJBMh/iakJ9ygCo/hEF9cpGb61SCMEDxbbyBoVQxrt+bWKu5KGw==
  dependencies:
    "@babel/helper-plugin-utils" "^7.16.7"

"@babel/plugin-transform-destructuring@^7.16.7":
  version "7.17.7"
  resolved "https://registry.yarnpkg.com/@babel/plugin-transform-destructuring/-/plugin-transform-destructuring-7.17.7.tgz#49dc2675a7afa9a5e4c6bdee636061136c3408d1"
  integrity sha512-XVh0r5yq9sLR4vZ6eVZe8FKfIcSgaTBxVBRSYokRj2qksf6QerYnTxz9/GTuKTH/n/HwLP7t6gtlybHetJ/6hQ==
  dependencies:
    "@babel/helper-plugin-utils" "^7.16.7"

"@babel/plugin-transform-dotall-regex@^7.16.7", "@babel/plugin-transform-dotall-regex@^7.4.4":
  version "7.16.7"
  resolved "https://registry.yarnpkg.com/@babel/plugin-transform-dotall-regex/-/plugin-transform-dotall-regex-7.16.7.tgz#6b2d67686fab15fb6a7fd4bd895d5982cfc81241"
  integrity sha512-Lyttaao2SjZF6Pf4vk1dVKv8YypMpomAbygW+mU5cYP3S5cWTfCJjG8xV6CFdzGFlfWK81IjL9viiTvpb6G7gQ==
  dependencies:
    "@babel/helper-create-regexp-features-plugin" "^7.16.7"
    "@babel/helper-plugin-utils" "^7.16.7"

"@babel/plugin-transform-duplicate-keys@^7.16.7":
  version "7.16.7"
  resolved "https://registry.yarnpkg.com/@babel/plugin-transform-duplicate-keys/-/plugin-transform-duplicate-keys-7.16.7.tgz#2207e9ca8f82a0d36a5a67b6536e7ef8b08823c9"
  integrity sha512-03DvpbRfvWIXyK0/6QiR1KMTWeT6OcQ7tbhjrXyFS02kjuX/mu5Bvnh5SDSWHxyawit2g5aWhKwI86EE7GUnTw==
  dependencies:
    "@babel/helper-plugin-utils" "^7.16.7"

"@babel/plugin-transform-exponentiation-operator@^7.16.7":
  version "7.16.7"
  resolved "https://registry.yarnpkg.com/@babel/plugin-transform-exponentiation-operator/-/plugin-transform-exponentiation-operator-7.16.7.tgz#efa9862ef97e9e9e5f653f6ddc7b665e8536fe9b"
  integrity sha512-8UYLSlyLgRixQvlYH3J2ekXFHDFLQutdy7FfFAMm3CPZ6q9wHCwnUyiXpQCe3gVVnQlHc5nsuiEVziteRNTXEA==
  dependencies:
    "@babel/helper-builder-binary-assignment-operator-visitor" "^7.16.7"
    "@babel/helper-plugin-utils" "^7.16.7"

"@babel/plugin-transform-flow-strip-types@^7.16.0":
  version "7.16.7"
  resolved "https://registry.yarnpkg.com/@babel/plugin-transform-flow-strip-types/-/plugin-transform-flow-strip-types-7.16.7.tgz#291fb140c78dabbf87f2427e7c7c332b126964b8"
  integrity sha512-mzmCq3cNsDpZZu9FADYYyfZJIOrSONmHcop2XEKPdBNMa4PDC4eEvcOvzZaCNcjKu72v0XQlA5y1g58aLRXdYg==
  dependencies:
    "@babel/helper-plugin-utils" "^7.16.7"
    "@babel/plugin-syntax-flow" "^7.16.7"

"@babel/plugin-transform-for-of@^7.16.7":
  version "7.16.7"
  resolved "https://registry.yarnpkg.com/@babel/plugin-transform-for-of/-/plugin-transform-for-of-7.16.7.tgz#649d639d4617dff502a9a158c479b3b556728d8c"
  integrity sha512-/QZm9W92Ptpw7sjI9Nx1mbcsWz33+l8kuMIQnDwgQBG5s3fAfQvkRjQ7NqXhtNcKOnPkdICmUHyCaWW06HCsqg==
  dependencies:
    "@babel/helper-plugin-utils" "^7.16.7"

"@babel/plugin-transform-function-name@^7.16.7":
  version "7.16.7"
  resolved "https://registry.yarnpkg.com/@babel/plugin-transform-function-name/-/plugin-transform-function-name-7.16.7.tgz#5ab34375c64d61d083d7d2f05c38d90b97ec65cf"
  integrity sha512-SU/C68YVwTRxqWj5kgsbKINakGag0KTgq9f2iZEXdStoAbOzLHEBRYzImmA6yFo8YZhJVflvXmIHUO7GWHmxxA==
  dependencies:
    "@babel/helper-compilation-targets" "^7.16.7"
    "@babel/helper-function-name" "^7.16.7"
    "@babel/helper-plugin-utils" "^7.16.7"

"@babel/plugin-transform-literals@^7.16.7":
  version "7.16.7"
  resolved "https://registry.yarnpkg.com/@babel/plugin-transform-literals/-/plugin-transform-literals-7.16.7.tgz#254c9618c5ff749e87cb0c0cef1a0a050c0bdab1"
  integrity sha512-6tH8RTpTWI0s2sV6uq3e/C9wPo4PTqqZps4uF0kzQ9/xPLFQtipynvmT1g/dOfEJ+0EQsHhkQ/zyRId8J2b8zQ==
  dependencies:
    "@babel/helper-plugin-utils" "^7.16.7"

"@babel/plugin-transform-member-expression-literals@^7.16.7":
  version "7.16.7"
  resolved "https://registry.yarnpkg.com/@babel/plugin-transform-member-expression-literals/-/plugin-transform-member-expression-literals-7.16.7.tgz#6e5dcf906ef8a098e630149d14c867dd28f92384"
  integrity sha512-mBruRMbktKQwbxaJof32LT9KLy2f3gH+27a5XSuXo6h7R3vqltl0PgZ80C8ZMKw98Bf8bqt6BEVi3svOh2PzMw==
  dependencies:
    "@babel/helper-plugin-utils" "^7.16.7"

"@babel/plugin-transform-modules-amd@^7.16.7":
  version "7.16.7"
  resolved "https://registry.yarnpkg.com/@babel/plugin-transform-modules-amd/-/plugin-transform-modules-amd-7.16.7.tgz#b28d323016a7daaae8609781d1f8c9da42b13186"
  integrity sha512-KaaEtgBL7FKYwjJ/teH63oAmE3lP34N3kshz8mm4VMAw7U3PxjVwwUmxEFksbgsNUaO3wId9R2AVQYSEGRa2+g==
  dependencies:
    "@babel/helper-module-transforms" "^7.16.7"
    "@babel/helper-plugin-utils" "^7.16.7"
    babel-plugin-dynamic-import-node "^2.3.3"

"@babel/plugin-transform-modules-commonjs@^7.16.8":
  version "7.17.7"
  resolved "https://registry.yarnpkg.com/@babel/plugin-transform-modules-commonjs/-/plugin-transform-modules-commonjs-7.17.7.tgz#d86b217c8e45bb5f2dbc11eefc8eab62cf980d19"
  integrity sha512-ITPmR2V7MqioMJyrxUo2onHNC3e+MvfFiFIR0RP21d3PtlVb6sfzoxNKiphSZUOM9hEIdzCcZe83ieX3yoqjUA==
  dependencies:
    "@babel/helper-module-transforms" "^7.17.7"
    "@babel/helper-plugin-utils" "^7.16.7"
    "@babel/helper-simple-access" "^7.17.7"
    babel-plugin-dynamic-import-node "^2.3.3"

"@babel/plugin-transform-modules-systemjs@^7.16.7":
  version "7.17.8"
  resolved "https://registry.yarnpkg.com/@babel/plugin-transform-modules-systemjs/-/plugin-transform-modules-systemjs-7.17.8.tgz#81fd834024fae14ea78fbe34168b042f38703859"
  integrity sha512-39reIkMTUVagzgA5x88zDYXPCMT6lcaRKs1+S9K6NKBPErbgO/w/kP8GlNQTC87b412ZTlmNgr3k2JrWgHH+Bw==
  dependencies:
    "@babel/helper-hoist-variables" "^7.16.7"
    "@babel/helper-module-transforms" "^7.17.7"
    "@babel/helper-plugin-utils" "^7.16.7"
    "@babel/helper-validator-identifier" "^7.16.7"
    babel-plugin-dynamic-import-node "^2.3.3"

"@babel/plugin-transform-modules-umd@^7.16.7":
  version "7.16.7"
  resolved "https://registry.yarnpkg.com/@babel/plugin-transform-modules-umd/-/plugin-transform-modules-umd-7.16.7.tgz#23dad479fa585283dbd22215bff12719171e7618"
  integrity sha512-EMh7uolsC8O4xhudF2F6wedbSHm1HHZ0C6aJ7K67zcDNidMzVcxWdGr+htW9n21klm+bOn+Rx4CBsAntZd3rEQ==
  dependencies:
    "@babel/helper-module-transforms" "^7.16.7"
    "@babel/helper-plugin-utils" "^7.16.7"

"@babel/plugin-transform-named-capturing-groups-regex@^7.16.8":
  version "7.16.8"
  resolved "https://registry.yarnpkg.com/@babel/plugin-transform-named-capturing-groups-regex/-/plugin-transform-named-capturing-groups-regex-7.16.8.tgz#7f860e0e40d844a02c9dcf9d84965e7dfd666252"
  integrity sha512-j3Jw+n5PvpmhRR+mrgIh04puSANCk/T/UA3m3P1MjJkhlK906+ApHhDIqBQDdOgL/r1UYpz4GNclTXxyZrYGSw==
  dependencies:
    "@babel/helper-create-regexp-features-plugin" "^7.16.7"

"@babel/plugin-transform-new-target@^7.16.7":
  version "7.16.7"
  resolved "https://registry.yarnpkg.com/@babel/plugin-transform-new-target/-/plugin-transform-new-target-7.16.7.tgz#9967d89a5c243818e0800fdad89db22c5f514244"
  integrity sha512-xiLDzWNMfKoGOpc6t3U+etCE2yRnn3SM09BXqWPIZOBpL2gvVrBWUKnsJx0K/ADi5F5YC5f8APFfWrz25TdlGg==
  dependencies:
    "@babel/helper-plugin-utils" "^7.16.7"

"@babel/plugin-transform-object-super@^7.16.7":
  version "7.16.7"
  resolved "https://registry.yarnpkg.com/@babel/plugin-transform-object-super/-/plugin-transform-object-super-7.16.7.tgz#ac359cf8d32cf4354d27a46867999490b6c32a94"
  integrity sha512-14J1feiQVWaGvRxj2WjyMuXS2jsBkgB3MdSN5HuC2G5nRspa5RK9COcs82Pwy5BuGcjb+fYaUj94mYcOj7rCvw==
  dependencies:
    "@babel/helper-plugin-utils" "^7.16.7"
    "@babel/helper-replace-supers" "^7.16.7"

"@babel/plugin-transform-parameters@^7.16.7":
  version "7.16.7"
  resolved "https://registry.yarnpkg.com/@babel/plugin-transform-parameters/-/plugin-transform-parameters-7.16.7.tgz#a1721f55b99b736511cb7e0152f61f17688f331f"
  integrity sha512-AT3MufQ7zZEhU2hwOA11axBnExW0Lszu4RL/tAlUJBuNoRak+wehQW8h6KcXOcgjY42fHtDxswuMhMjFEuv/aw==
  dependencies:
    "@babel/helper-plugin-utils" "^7.16.7"

"@babel/plugin-transform-property-literals@^7.16.7":
  version "7.16.7"
  resolved "https://registry.yarnpkg.com/@babel/plugin-transform-property-literals/-/plugin-transform-property-literals-7.16.7.tgz#2dadac85155436f22c696c4827730e0fe1057a55"
  integrity sha512-z4FGr9NMGdoIl1RqavCqGG+ZuYjfZ/hkCIeuH6Do7tXmSm0ls11nYVSJqFEUOSJbDab5wC6lRE/w6YjVcr6Hqw==
  dependencies:
    "@babel/helper-plugin-utils" "^7.16.7"

"@babel/plugin-transform-react-constant-elements@^7.12.1":
  version "7.17.6"
  resolved "https://registry.yarnpkg.com/@babel/plugin-transform-react-constant-elements/-/plugin-transform-react-constant-elements-7.17.6.tgz#6cc273c2f612a6a50cb657e63ee1303e5e68d10a"
  integrity sha512-OBv9VkyyKtsHZiHLoSfCn+h6yU7YKX8nrs32xUmOa1SRSk+t03FosB6fBZ0Yz4BpD1WV7l73Nsad+2Tz7APpqw==
  dependencies:
    "@babel/helper-plugin-utils" "^7.16.7"

"@babel/plugin-transform-react-display-name@^7.16.0", "@babel/plugin-transform-react-display-name@^7.16.7":
  version "7.16.7"
  resolved "https://registry.yarnpkg.com/@babel/plugin-transform-react-display-name/-/plugin-transform-react-display-name-7.16.7.tgz#7b6d40d232f4c0f550ea348593db3b21e2404340"
  integrity sha512-qgIg8BcZgd0G/Cz916D5+9kqX0c7nPZyXaP8R2tLNN5tkyIZdG5fEwBrxwplzSnjC1jvQmyMNVwUCZPcbGY7Pg==
  dependencies:
    "@babel/helper-plugin-utils" "^7.16.7"

"@babel/plugin-transform-react-jsx-development@^7.16.7":
  version "7.16.7"
  resolved "https://registry.yarnpkg.com/@babel/plugin-transform-react-jsx-development/-/plugin-transform-react-jsx-development-7.16.7.tgz#43a00724a3ed2557ed3f276a01a929e6686ac7b8"
  integrity sha512-RMvQWvpla+xy6MlBpPlrKZCMRs2AGiHOGHY3xRwl0pEeim348dDyxeH4xBsMPbIMhujeq7ihE702eM2Ew0Wo+A==
  dependencies:
    "@babel/plugin-transform-react-jsx" "^7.16.7"

"@babel/plugin-transform-react-jsx@^7.16.7":
  version "7.17.3"
  resolved "https://registry.yarnpkg.com/@babel/plugin-transform-react-jsx/-/plugin-transform-react-jsx-7.17.3.tgz#eac1565da176ccb1a715dae0b4609858808008c1"
  integrity sha512-9tjBm4O07f7mzKSIlEmPdiE6ub7kfIe6Cd+w+oQebpATfTQMAgW+YOuWxogbKVTulA+MEO7byMeIUtQ1z+z+ZQ==
  dependencies:
    "@babel/helper-annotate-as-pure" "^7.16.7"
    "@babel/helper-module-imports" "^7.16.7"
    "@babel/helper-plugin-utils" "^7.16.7"
    "@babel/plugin-syntax-jsx" "^7.16.7"
    "@babel/types" "^7.17.0"

"@babel/plugin-transform-react-pure-annotations@^7.16.7":
  version "7.16.7"
  resolved "https://registry.yarnpkg.com/@babel/plugin-transform-react-pure-annotations/-/plugin-transform-react-pure-annotations-7.16.7.tgz#232bfd2f12eb551d6d7d01d13fe3f86b45eb9c67"
  integrity sha512-hs71ToC97k3QWxswh2ElzMFABXHvGiJ01IB1TbYQDGeWRKWz/MPUTh5jGExdHvosYKpnJW5Pm3S4+TA3FyX+GA==
  dependencies:
    "@babel/helper-annotate-as-pure" "^7.16.7"
    "@babel/helper-plugin-utils" "^7.16.7"

"@babel/plugin-transform-regenerator@^7.16.7":
  version "7.16.7"
  resolved "https://registry.yarnpkg.com/@babel/plugin-transform-regenerator/-/plugin-transform-regenerator-7.16.7.tgz#9e7576dc476cb89ccc5096fff7af659243b4adeb"
  integrity sha512-mF7jOgGYCkSJagJ6XCujSQg+6xC1M77/03K2oBmVJWoFGNUtnVJO4WHKJk3dnPC8HCcj4xBQP1Egm8DWh3Pb3Q==
  dependencies:
    regenerator-transform "^0.14.2"

"@babel/plugin-transform-reserved-words@^7.16.7":
  version "7.16.7"
  resolved "https://registry.yarnpkg.com/@babel/plugin-transform-reserved-words/-/plugin-transform-reserved-words-7.16.7.tgz#1d798e078f7c5958eec952059c460b220a63f586"
  integrity sha512-KQzzDnZ9hWQBjwi5lpY5v9shmm6IVG0U9pB18zvMu2i4H90xpT4gmqwPYsn8rObiadYe2M0gmgsiOIF5A/2rtg==
  dependencies:
    "@babel/helper-plugin-utils" "^7.16.7"

"@babel/plugin-transform-runtime@^7.16.4":
  version "7.17.0"
  resolved "https://registry.yarnpkg.com/@babel/plugin-transform-runtime/-/plugin-transform-runtime-7.17.0.tgz#0a2e08b5e2b2d95c4b1d3b3371a2180617455b70"
  integrity sha512-fr7zPWnKXNc1xoHfrIU9mN/4XKX4VLZ45Q+oMhfsYIaHvg7mHgmhfOy/ckRWqDK7XF3QDigRpkh5DKq6+clE8A==
  dependencies:
    "@babel/helper-module-imports" "^7.16.7"
    "@babel/helper-plugin-utils" "^7.16.7"
    babel-plugin-polyfill-corejs2 "^0.3.0"
    babel-plugin-polyfill-corejs3 "^0.5.0"
    babel-plugin-polyfill-regenerator "^0.3.0"
    semver "^6.3.0"

"@babel/plugin-transform-shorthand-properties@^7.16.7":
  version "7.16.7"
  resolved "https://registry.yarnpkg.com/@babel/plugin-transform-shorthand-properties/-/plugin-transform-shorthand-properties-7.16.7.tgz#e8549ae4afcf8382f711794c0c7b6b934c5fbd2a"
  integrity sha512-hah2+FEnoRoATdIb05IOXf+4GzXYTq75TVhIn1PewihbpyrNWUt2JbudKQOETWw6QpLe+AIUpJ5MVLYTQbeeUg==
  dependencies:
    "@babel/helper-plugin-utils" "^7.16.7"

"@babel/plugin-transform-spread@^7.16.7":
  version "7.16.7"
  resolved "https://registry.yarnpkg.com/@babel/plugin-transform-spread/-/plugin-transform-spread-7.16.7.tgz#a303e2122f9f12e0105daeedd0f30fb197d8ff44"
  integrity sha512-+pjJpgAngb53L0iaA5gU/1MLXJIfXcYepLgXB3esVRf4fqmj8f2cxM3/FKaHsZms08hFQJkFccEWuIpm429TXg==
  dependencies:
    "@babel/helper-plugin-utils" "^7.16.7"
    "@babel/helper-skip-transparent-expression-wrappers" "^7.16.0"

"@babel/plugin-transform-sticky-regex@^7.16.7":
  version "7.16.7"
  resolved "https://registry.yarnpkg.com/@babel/plugin-transform-sticky-regex/-/plugin-transform-sticky-regex-7.16.7.tgz#c84741d4f4a38072b9a1e2e3fd56d359552e8660"
  integrity sha512-NJa0Bd/87QV5NZZzTuZG5BPJjLYadeSZ9fO6oOUoL4iQx+9EEuw/eEM92SrsT19Yc2jgB1u1hsjqDtH02c3Drw==
  dependencies:
    "@babel/helper-plugin-utils" "^7.16.7"

"@babel/plugin-transform-template-literals@^7.16.7":
  version "7.16.7"
  resolved "https://registry.yarnpkg.com/@babel/plugin-transform-template-literals/-/plugin-transform-template-literals-7.16.7.tgz#f3d1c45d28967c8e80f53666fc9c3e50618217ab"
  integrity sha512-VwbkDDUeenlIjmfNeDX/V0aWrQH2QiVyJtwymVQSzItFDTpxfyJh3EVaQiS0rIN/CqbLGr0VcGmuwyTdZtdIsA==
  dependencies:
    "@babel/helper-plugin-utils" "^7.16.7"

"@babel/plugin-transform-typeof-symbol@^7.16.7":
  version "7.16.7"
  resolved "https://registry.yarnpkg.com/@babel/plugin-transform-typeof-symbol/-/plugin-transform-typeof-symbol-7.16.7.tgz#9cdbe622582c21368bd482b660ba87d5545d4f7e"
  integrity sha512-p2rOixCKRJzpg9JB4gjnG4gjWkWa89ZoYUnl9snJ1cWIcTH/hvxZqfO+WjG6T8DRBpctEol5jw1O5rA8gkCokQ==
  dependencies:
    "@babel/helper-plugin-utils" "^7.16.7"

"@babel/plugin-transform-typescript@^7.16.7":
  version "7.16.8"
  resolved "https://registry.yarnpkg.com/@babel/plugin-transform-typescript/-/plugin-transform-typescript-7.16.8.tgz#591ce9b6b83504903fa9dd3652c357c2ba7a1ee0"
  integrity sha512-bHdQ9k7YpBDO2d0NVfkj51DpQcvwIzIusJ7mEUaMlbZq3Kt/U47j24inXZHQ5MDiYpCs+oZiwnXyKedE8+q7AQ==
  dependencies:
    "@babel/helper-create-class-features-plugin" "^7.16.7"
    "@babel/helper-plugin-utils" "^7.16.7"
    "@babel/plugin-syntax-typescript" "^7.16.7"

"@babel/plugin-transform-unicode-escapes@^7.16.7":
  version "7.16.7"
  resolved "https://registry.yarnpkg.com/@babel/plugin-transform-unicode-escapes/-/plugin-transform-unicode-escapes-7.16.7.tgz#da8717de7b3287a2c6d659750c964f302b31ece3"
  integrity sha512-TAV5IGahIz3yZ9/Hfv35TV2xEm+kaBDaZQCn2S/hG9/CZ0DktxJv9eKfPc7yYCvOYR4JGx1h8C+jcSOvgaaI/Q==
  dependencies:
    "@babel/helper-plugin-utils" "^7.16.7"

"@babel/plugin-transform-unicode-regex@^7.16.7":
  version "7.16.7"
  resolved "https://registry.yarnpkg.com/@babel/plugin-transform-unicode-regex/-/plugin-transform-unicode-regex-7.16.7.tgz#0f7aa4a501198976e25e82702574c34cfebe9ef2"
  integrity sha512-oC5tYYKw56HO75KZVLQ+R/Nl3Hro9kf8iG0hXoaHP7tjAyCpvqBiSNe6vGrZni1Z6MggmUOC6A7VP7AVmw225Q==
  dependencies:
    "@babel/helper-create-regexp-features-plugin" "^7.16.7"
    "@babel/helper-plugin-utils" "^7.16.7"

"@babel/preset-env@^7.11.0", "@babel/preset-env@^7.12.1", "@babel/preset-env@^7.16.4":
  version "7.16.11"
  resolved "https://registry.yarnpkg.com/@babel/preset-env/-/preset-env-7.16.11.tgz#5dd88fd885fae36f88fd7c8342475c9f0abe2982"
  integrity sha512-qcmWG8R7ZW6WBRPZK//y+E3Cli151B20W1Rv7ln27vuPaXU/8TKms6jFdiJtF7UDTxcrb7mZd88tAeK9LjdT8g==
  dependencies:
    "@babel/compat-data" "^7.16.8"
    "@babel/helper-compilation-targets" "^7.16.7"
    "@babel/helper-plugin-utils" "^7.16.7"
    "@babel/helper-validator-option" "^7.16.7"
    "@babel/plugin-bugfix-safari-id-destructuring-collision-in-function-expression" "^7.16.7"
    "@babel/plugin-bugfix-v8-spread-parameters-in-optional-chaining" "^7.16.7"
    "@babel/plugin-proposal-async-generator-functions" "^7.16.8"
    "@babel/plugin-proposal-class-properties" "^7.16.7"
    "@babel/plugin-proposal-class-static-block" "^7.16.7"
    "@babel/plugin-proposal-dynamic-import" "^7.16.7"
    "@babel/plugin-proposal-export-namespace-from" "^7.16.7"
    "@babel/plugin-proposal-json-strings" "^7.16.7"
    "@babel/plugin-proposal-logical-assignment-operators" "^7.16.7"
    "@babel/plugin-proposal-nullish-coalescing-operator" "^7.16.7"
    "@babel/plugin-proposal-numeric-separator" "^7.16.7"
    "@babel/plugin-proposal-object-rest-spread" "^7.16.7"
    "@babel/plugin-proposal-optional-catch-binding" "^7.16.7"
    "@babel/plugin-proposal-optional-chaining" "^7.16.7"
    "@babel/plugin-proposal-private-methods" "^7.16.11"
    "@babel/plugin-proposal-private-property-in-object" "^7.16.7"
    "@babel/plugin-proposal-unicode-property-regex" "^7.16.7"
    "@babel/plugin-syntax-async-generators" "^7.8.4"
    "@babel/plugin-syntax-class-properties" "^7.12.13"
    "@babel/plugin-syntax-class-static-block" "^7.14.5"
    "@babel/plugin-syntax-dynamic-import" "^7.8.3"
    "@babel/plugin-syntax-export-namespace-from" "^7.8.3"
    "@babel/plugin-syntax-json-strings" "^7.8.3"
    "@babel/plugin-syntax-logical-assignment-operators" "^7.10.4"
    "@babel/plugin-syntax-nullish-coalescing-operator" "^7.8.3"
    "@babel/plugin-syntax-numeric-separator" "^7.10.4"
    "@babel/plugin-syntax-object-rest-spread" "^7.8.3"
    "@babel/plugin-syntax-optional-catch-binding" "^7.8.3"
    "@babel/plugin-syntax-optional-chaining" "^7.8.3"
    "@babel/plugin-syntax-private-property-in-object" "^7.14.5"
    "@babel/plugin-syntax-top-level-await" "^7.14.5"
    "@babel/plugin-transform-arrow-functions" "^7.16.7"
    "@babel/plugin-transform-async-to-generator" "^7.16.8"
    "@babel/plugin-transform-block-scoped-functions" "^7.16.7"
    "@babel/plugin-transform-block-scoping" "^7.16.7"
    "@babel/plugin-transform-classes" "^7.16.7"
    "@babel/plugin-transform-computed-properties" "^7.16.7"
    "@babel/plugin-transform-destructuring" "^7.16.7"
    "@babel/plugin-transform-dotall-regex" "^7.16.7"
    "@babel/plugin-transform-duplicate-keys" "^7.16.7"
    "@babel/plugin-transform-exponentiation-operator" "^7.16.7"
    "@babel/plugin-transform-for-of" "^7.16.7"
    "@babel/plugin-transform-function-name" "^7.16.7"
    "@babel/plugin-transform-literals" "^7.16.7"
    "@babel/plugin-transform-member-expression-literals" "^7.16.7"
    "@babel/plugin-transform-modules-amd" "^7.16.7"
    "@babel/plugin-transform-modules-commonjs" "^7.16.8"
    "@babel/plugin-transform-modules-systemjs" "^7.16.7"
    "@babel/plugin-transform-modules-umd" "^7.16.7"
    "@babel/plugin-transform-named-capturing-groups-regex" "^7.16.8"
    "@babel/plugin-transform-new-target" "^7.16.7"
    "@babel/plugin-transform-object-super" "^7.16.7"
    "@babel/plugin-transform-parameters" "^7.16.7"
    "@babel/plugin-transform-property-literals" "^7.16.7"
    "@babel/plugin-transform-regenerator" "^7.16.7"
    "@babel/plugin-transform-reserved-words" "^7.16.7"
    "@babel/plugin-transform-shorthand-properties" "^7.16.7"
    "@babel/plugin-transform-spread" "^7.16.7"
    "@babel/plugin-transform-sticky-regex" "^7.16.7"
    "@babel/plugin-transform-template-literals" "^7.16.7"
    "@babel/plugin-transform-typeof-symbol" "^7.16.7"
    "@babel/plugin-transform-unicode-escapes" "^7.16.7"
    "@babel/plugin-transform-unicode-regex" "^7.16.7"
    "@babel/preset-modules" "^0.1.5"
    "@babel/types" "^7.16.8"
    babel-plugin-polyfill-corejs2 "^0.3.0"
    babel-plugin-polyfill-corejs3 "^0.5.0"
    babel-plugin-polyfill-regenerator "^0.3.0"
    core-js-compat "^3.20.2"
    semver "^6.3.0"

"@babel/preset-modules@^0.1.5":
  version "0.1.5"
  resolved "https://registry.yarnpkg.com/@babel/preset-modules/-/preset-modules-0.1.5.tgz#ef939d6e7f268827e1841638dc6ff95515e115d9"
  integrity sha512-A57th6YRG7oR3cq/yt/Y84MvGgE0eJG2F1JLhKuyG+jFxEgrd/HAMJatiFtmOiZurz+0DkrvbheCLaV5f2JfjA==
  dependencies:
    "@babel/helper-plugin-utils" "^7.0.0"
    "@babel/plugin-proposal-unicode-property-regex" "^7.4.4"
    "@babel/plugin-transform-dotall-regex" "^7.4.4"
    "@babel/types" "^7.4.4"
    esutils "^2.0.2"

"@babel/preset-react@^7.12.5", "@babel/preset-react@^7.16.0":
  version "7.16.7"
  resolved "https://registry.yarnpkg.com/@babel/preset-react/-/preset-react-7.16.7.tgz#4c18150491edc69c183ff818f9f2aecbe5d93852"
  integrity sha512-fWpyI8UM/HE6DfPBzD8LnhQ/OcH8AgTaqcqP2nGOXEUV+VKBR5JRN9hCk9ai+zQQ57vtm9oWeXguBCPNUjytgA==
  dependencies:
    "@babel/helper-plugin-utils" "^7.16.7"
    "@babel/helper-validator-option" "^7.16.7"
    "@babel/plugin-transform-react-display-name" "^7.16.7"
    "@babel/plugin-transform-react-jsx" "^7.16.7"
    "@babel/plugin-transform-react-jsx-development" "^7.16.7"
    "@babel/plugin-transform-react-pure-annotations" "^7.16.7"

"@babel/preset-typescript@^7.16.0":
  version "7.16.7"
  resolved "https://registry.yarnpkg.com/@babel/preset-typescript/-/preset-typescript-7.16.7.tgz#ab114d68bb2020afc069cd51b37ff98a046a70b9"
  integrity sha512-WbVEmgXdIyvzB77AQjGBEyYPZx+8tTsO50XtfozQrkW8QB2rLJpH2lgx0TRw5EJrBxOZQ+wCcyPVQvS8tjEHpQ==
  dependencies:
    "@babel/helper-plugin-utils" "^7.16.7"
    "@babel/helper-validator-option" "^7.16.7"
    "@babel/plugin-transform-typescript" "^7.16.7"

"@babel/runtime-corejs3@^7.10.2":
  version "7.17.8"
  resolved "https://registry.yarnpkg.com/@babel/runtime-corejs3/-/runtime-corejs3-7.17.8.tgz#d7dd49fb812f29c61c59126da3792d8740d4e284"
  integrity sha512-ZbYSUvoSF6dXZmMl/CYTMOvzIFnbGfv4W3SEHYgMvNsFTeLaF2gkGAF4K2ddmtSK4Emej+0aYcnSC6N5dPCXUQ==
  dependencies:
    core-js-pure "^3.20.2"
    regenerator-runtime "^0.13.4"

"@babel/runtime@^7.10.2", "@babel/runtime@^7.11.2", "@babel/runtime@^7.12.5", "@babel/runtime@^7.13.10", "@babel/runtime@^7.16.3", "@babel/runtime@^7.17.2", "@babel/runtime@^7.5.5", "@babel/runtime@^7.7.2", "@babel/runtime@^7.8.4", "@babel/runtime@^7.8.7", "@babel/runtime@^7.9.2":
  version "7.17.8"
  resolved "https://registry.yarnpkg.com/@babel/runtime/-/runtime-7.17.8.tgz#3e56e4aff81befa55ac3ac6a0967349fd1c5bca2"
  integrity sha512-dQpEpK0O9o6lj6oPu0gRDbbnk+4LeHlNcBpspf6Olzt3GIX4P1lWF1gS+pHLDFlaJvbR6q7jCfQ08zA4QJBnmA==
  dependencies:
    regenerator-runtime "^0.13.4"

"@babel/template@^7.16.7", "@babel/template@^7.3.3":
  version "7.16.7"
  resolved "https://registry.yarnpkg.com/@babel/template/-/template-7.16.7.tgz#8d126c8701fde4d66b264b3eba3d96f07666d155"
  integrity sha512-I8j/x8kHUrbYRTUxXrrMbfCa7jxkE7tZre39x3kjr9hvI82cK1FfqLygotcWN5kdPGWcLdWMHpSBavse5tWw3w==
  dependencies:
    "@babel/code-frame" "^7.16.7"
    "@babel/parser" "^7.16.7"
    "@babel/types" "^7.16.7"

"@babel/traverse@^7.13.0", "@babel/traverse@^7.16.7", "@babel/traverse@^7.16.8", "@babel/traverse@^7.17.3", "@babel/traverse@^7.7.2":
  version "7.17.3"
  resolved "https://registry.yarnpkg.com/@babel/traverse/-/traverse-7.17.3.tgz#0ae0f15b27d9a92ba1f2263358ea7c4e7db47b57"
  integrity sha512-5irClVky7TxRWIRtxlh2WPUUOLhcPN06AGgaQSB8AEwuyEBgJVuJ5imdHm5zxk8w0QS5T+tDfnDxAlhWjpb7cw==
  dependencies:
    "@babel/code-frame" "^7.16.7"
    "@babel/generator" "^7.17.3"
    "@babel/helper-environment-visitor" "^7.16.7"
    "@babel/helper-function-name" "^7.16.7"
    "@babel/helper-hoist-variables" "^7.16.7"
    "@babel/helper-split-export-declaration" "^7.16.7"
    "@babel/parser" "^7.17.3"
    "@babel/types" "^7.17.0"
    debug "^4.1.0"
    globals "^11.1.0"

"@babel/types@^7.0.0", "@babel/types@^7.12.6", "@babel/types@^7.16.0", "@babel/types@^7.16.7", "@babel/types@^7.16.8", "@babel/types@^7.17.0", "@babel/types@^7.3.0", "@babel/types@^7.3.3", "@babel/types@^7.4.4":
  version "7.17.0"
  resolved "https://registry.yarnpkg.com/@babel/types/-/types-7.17.0.tgz#a826e368bccb6b3d84acd76acad5c0d87342390b"
  integrity sha512-TmKSNO4D5rzhL5bjWFcVHHLETzfQ/AmbKpKPOSjlP0WoHZ6L911fgoOKY4Alp/emzG4cHJdyN49zpgkbXFEHHw==
  dependencies:
    "@babel/helper-validator-identifier" "^7.16.7"
    to-fast-properties "^2.0.0"

"@bcoe/v8-coverage@^0.2.3":
  version "0.2.3"
  resolved "https://registry.yarnpkg.com/@bcoe/v8-coverage/-/v8-coverage-0.2.3.tgz#75a2e8b51cb758a7553d6804a5932d7aace75c39"
  integrity sha512-0hYQ8SB4Db5zvZB4axdMHGwEaQjkZzFjQiN9LVYvIFB2nSUHW9tYpxWriPrWDASIxiaXax83REcLxuSdnGPZtw==

"@csstools/normalize.css@*":
  version "12.0.0"
  resolved "https://registry.yarnpkg.com/@csstools/normalize.css/-/normalize.css-12.0.0.tgz#a9583a75c3f150667771f30b60d9f059473e62c4"
  integrity sha512-M0qqxAcwCsIVfpFQSlGN5XjXWu8l5JDZN+fPt1LeW5SZexQTgnaEvgXAY+CeygRw0EeppWHi12JxESWiWrB0Sg==

"@csstools/postcss-color-function@^1.0.3":
  version "1.0.3"
  resolved "https://registry.yarnpkg.com/@csstools/postcss-color-function/-/postcss-color-function-1.0.3.tgz#251c961a852c99e9aabdbbdbefd50e9a96e8a9ff"
  integrity sha512-J26I69pT2B3MYiLY/uzCGKVJyMYVg9TCpXkWsRlt+Yfq+nELUEm72QXIMYXs4xA9cJA4Oqs2EylrfokKl3mJEQ==
  dependencies:
    "@csstools/postcss-progressive-custom-properties" "^1.1.0"
    postcss-value-parser "^4.2.0"

"@csstools/postcss-font-format-keywords@^1.0.0":
  version "1.0.0"
  resolved "https://registry.yarnpkg.com/@csstools/postcss-font-format-keywords/-/postcss-font-format-keywords-1.0.0.tgz#7e7df948a83a0dfb7eb150a96e2390ac642356a1"
  integrity sha512-oO0cZt8do8FdVBX8INftvIA4lUrKUSCcWUf9IwH9IPWOgKT22oAZFXeHLoDK7nhB2SmkNycp5brxfNMRLIhd6Q==
  dependencies:
    postcss-value-parser "^4.2.0"

"@csstools/postcss-hwb-function@^1.0.0":
  version "1.0.0"
  resolved "https://registry.yarnpkg.com/@csstools/postcss-hwb-function/-/postcss-hwb-function-1.0.0.tgz#d6785c1c5ba8152d1d392c66f3a6a446c6034f6d"
  integrity sha512-VSTd7hGjmde4rTj1rR30sokY3ONJph1reCBTUXqeW1fKwETPy1x4t/XIeaaqbMbC5Xg4SM/lyXZ2S8NELT2TaA==
  dependencies:
    postcss-value-parser "^4.2.0"

"@csstools/postcss-ic-unit@^1.0.0":
  version "1.0.0"
  resolved "https://registry.yarnpkg.com/@csstools/postcss-ic-unit/-/postcss-ic-unit-1.0.0.tgz#f484db59fc94f35a21b6d680d23b0ec69b286b7f"
  integrity sha512-i4yps1mBp2ijrx7E96RXrQXQQHm6F4ym1TOD0D69/sjDjZvQ22tqiEvaNw7pFZTUO5b9vWRHzbHzP9+UKuw+bA==
  dependencies:
    "@csstools/postcss-progressive-custom-properties" "^1.1.0"
    postcss-value-parser "^4.2.0"

"@csstools/postcss-is-pseudo-class@^2.0.1":
  version "2.0.1"
  resolved "https://registry.yarnpkg.com/@csstools/postcss-is-pseudo-class/-/postcss-is-pseudo-class-2.0.1.tgz#472fff2cf434bdf832f7145b2a5491587e790c9e"
  integrity sha512-Og5RrTzwFhrKoA79c3MLkfrIBYmwuf/X83s+JQtz/Dkk/MpsaKtqHV1OOzYkogQ+tj3oYp5Mq39XotBXNqVc3Q==
  dependencies:
    postcss-selector-parser "^6.0.9"

"@csstools/postcss-normalize-display-values@^1.0.0":
  version "1.0.0"
  resolved "https://registry.yarnpkg.com/@csstools/postcss-normalize-display-values/-/postcss-normalize-display-values-1.0.0.tgz#ce698f688c28517447aedf15a9037987e3d2dc97"
  integrity sha512-bX+nx5V8XTJEmGtpWTO6kywdS725t71YSLlxWt78XoHUbELWgoCXeOFymRJmL3SU1TLlKSIi7v52EWqe60vJTQ==
  dependencies:
    postcss-value-parser "^4.2.0"

"@csstools/postcss-oklab-function@^1.0.2":
  version "1.0.2"
  resolved "https://registry.yarnpkg.com/@csstools/postcss-oklab-function/-/postcss-oklab-function-1.0.2.tgz#87cd646e9450347a5721e405b4f7cc35157b7866"
  integrity sha512-QwhWesEkMlp4narAwUi6pgc6kcooh8cC7zfxa9LSQNYXqzcdNUtNBzbGc5nuyAVreb7uf5Ox4qH1vYT3GA1wOg==
  dependencies:
    "@csstools/postcss-progressive-custom-properties" "^1.1.0"
    postcss-value-parser "^4.2.0"

"@csstools/postcss-progressive-custom-properties@^1.1.0", "@csstools/postcss-progressive-custom-properties@^1.3.0":
  version "1.3.0"
  resolved "https://registry.yarnpkg.com/@csstools/postcss-progressive-custom-properties/-/postcss-progressive-custom-properties-1.3.0.tgz#542292558384361776b45c85226b9a3a34f276fa"
  integrity sha512-ASA9W1aIy5ygskZYuWams4BzafD12ULvSypmaLJT2jvQ8G0M3I8PRQhC0h7mG0Z3LI05+agZjqSR9+K9yaQQjA==
  dependencies:
    postcss-value-parser "^4.2.0"

"@emotion/babel-plugin@^11.7.1":
  version "11.7.2"
  resolved "https://registry.yarnpkg.com/@emotion/babel-plugin/-/babel-plugin-11.7.2.tgz#fec75f38a6ab5b304b0601c74e2a5e77c95e5fa0"
  integrity sha512-6mGSCWi9UzXut/ZAN6lGFu33wGR3SJisNl3c0tvlmb8XChH1b2SUvxvnOh7hvLpqyRdHHU9AiazV3Cwbk5SXKQ==
  dependencies:
    "@babel/helper-module-imports" "^7.12.13"
    "@babel/plugin-syntax-jsx" "^7.12.13"
    "@babel/runtime" "^7.13.10"
    "@emotion/hash" "^0.8.0"
    "@emotion/memoize" "^0.7.5"
    "@emotion/serialize" "^1.0.2"
    babel-plugin-macros "^2.6.1"
    convert-source-map "^1.5.0"
    escape-string-regexp "^4.0.0"
    find-root "^1.1.0"
    source-map "^0.5.7"
    stylis "4.0.13"

"@emotion/cache@^11.7.1":
  version "11.7.1"
  resolved "https://registry.yarnpkg.com/@emotion/cache/-/cache-11.7.1.tgz#08d080e396a42e0037848214e8aa7bf879065539"
  integrity sha512-r65Zy4Iljb8oyjtLeCuBH8Qjiy107dOYC6SJq7g7GV5UCQWMObY4SJDPGFjiiVpPrOJ2hmJOoBiYTC7hwx9E2A==
  dependencies:
    "@emotion/memoize" "^0.7.4"
    "@emotion/sheet" "^1.1.0"
    "@emotion/utils" "^1.0.0"
    "@emotion/weak-memoize" "^0.2.5"
    stylis "4.0.13"

"@emotion/hash@^0.8.0":
  version "0.8.0"
  resolved "https://registry.yarnpkg.com/@emotion/hash/-/hash-0.8.0.tgz#bbbff68978fefdbe68ccb533bc8cbe1d1afb5413"
  integrity sha512-kBJtf7PH6aWwZ6fka3zQ0p6SBYzx4fl1LoZXE2RrnYST9Xljm7WfKJrU4g/Xr3Beg72MLrp1AWNUmuYJTL7Cow==

"@emotion/is-prop-valid@^1.1.2":
  version "1.1.2"
  resolved "https://registry.yarnpkg.com/@emotion/is-prop-valid/-/is-prop-valid-1.1.2.tgz#34ad6e98e871aa6f7a20469b602911b8b11b3a95"
  integrity sha512-3QnhqeL+WW88YjYbQL5gUIkthuMw7a0NGbZ7wfFVk2kg/CK5w8w5FFa0RzWjyY1+sujN0NWbtSHH6OJmWHtJpQ==
  dependencies:
    "@emotion/memoize" "^0.7.4"

"@emotion/memoize@^0.7.4", "@emotion/memoize@^0.7.5":
  version "0.7.5"
  resolved "https://registry.yarnpkg.com/@emotion/memoize/-/memoize-0.7.5.tgz#2c40f81449a4e554e9fc6396910ed4843ec2be50"
  integrity sha512-igX9a37DR2ZPGYtV6suZ6whr8pTFtyHL3K/oLUotxpSVO2ASaprmAe2Dkq7tBo7CRY7MMDrAa9nuQP9/YG8FxQ==

"@emotion/react@^11.8.2":
  version "11.8.2"
  resolved "https://registry.yarnpkg.com/@emotion/react/-/react-11.8.2.tgz#e51f5e6372e22e82780836c9288da19af4b51e70"
  integrity sha512-+1bcHBaNJv5nkIIgnGKVsie3otS0wF9f1T1hteF3WeVvMNQEtfZ4YyFpnphGoot3ilU/wWMgP2SgIDuHLE/wAA==
  dependencies:
    "@babel/runtime" "^7.13.10"
    "@emotion/babel-plugin" "^11.7.1"
    "@emotion/cache" "^11.7.1"
    "@emotion/serialize" "^1.0.2"
    "@emotion/utils" "^1.1.0"
    "@emotion/weak-memoize" "^0.2.5"
    hoist-non-react-statics "^3.3.1"

"@emotion/serialize@^1.0.2":
  version "1.0.2"
  resolved "https://registry.yarnpkg.com/@emotion/serialize/-/serialize-1.0.2.tgz#77cb21a0571c9f68eb66087754a65fa97bfcd965"
  integrity sha512-95MgNJ9+/ajxU7QIAruiOAdYNjxZX7G2mhgrtDWswA21VviYIRP1R5QilZ/bDY42xiKsaktP4egJb3QdYQZi1A==
  dependencies:
    "@emotion/hash" "^0.8.0"
    "@emotion/memoize" "^0.7.4"
    "@emotion/unitless" "^0.7.5"
    "@emotion/utils" "^1.0.0"
    csstype "^3.0.2"

"@emotion/sheet@^1.1.0":
  version "1.1.0"
  resolved "https://registry.yarnpkg.com/@emotion/sheet/-/sheet-1.1.0.tgz#56d99c41f0a1cda2726a05aa6a20afd4c63e58d2"
  integrity sha512-u0AX4aSo25sMAygCuQTzS+HsImZFuS8llY8O7b9MDRzbJM0kVJlAz6KNDqcG7pOuQZJmj/8X/rAW+66kMnMW+g==

"@emotion/styled@^11.8.1":
  version "11.8.1"
  resolved "https://registry.yarnpkg.com/@emotion/styled/-/styled-11.8.1.tgz#856f6f63aceef0eb783985fa2322e2bf66d04e17"
  integrity sha512-OghEVAYBZMpEquHZwuelXcRjRJQOVayvbmNR0zr174NHdmMgrNkLC6TljKC5h9lZLkN5WGrdUcrKlOJ4phhoTQ==
  dependencies:
    "@babel/runtime" "^7.13.10"
    "@emotion/babel-plugin" "^11.7.1"
    "@emotion/is-prop-valid" "^1.1.2"
    "@emotion/serialize" "^1.0.2"
    "@emotion/utils" "^1.1.0"

"@emotion/unitless@^0.7.5":
  version "0.7.5"
  resolved "https://registry.yarnpkg.com/@emotion/unitless/-/unitless-0.7.5.tgz#77211291c1900a700b8a78cfafda3160d76949ed"
  integrity sha512-OWORNpfjMsSSUBVrRBVGECkhWcULOAJz9ZW8uK9qgxD+87M7jHRcvh/A96XXNhXTLmKcoYSQtBEX7lHMO7YRwg==

"@emotion/utils@^1.0.0", "@emotion/utils@^1.1.0":
  version "1.1.0"
  resolved "https://registry.yarnpkg.com/@emotion/utils/-/utils-1.1.0.tgz#86b0b297f3f1a0f2bdb08eeac9a2f49afd40d0cf"
  integrity sha512-iRLa/Y4Rs5H/f2nimczYmS5kFJEbpiVvgN3XVfZ022IYhuNA1IRSHEizcof88LtCTXtl9S2Cxt32KgaXEu72JQ==

"@emotion/weak-memoize@^0.2.5":
  version "0.2.5"
  resolved "https://registry.yarnpkg.com/@emotion/weak-memoize/-/weak-memoize-0.2.5.tgz#8eed982e2ee6f7f4e44c253e12962980791efd46"
  integrity sha512-6U71C2Wp7r5XtFtQzYrW5iKFT67OixrSxjI4MptCHzdSVlgabczzqLe0ZSgnub/5Kp4hSbpDB1tMytZY9pwxxA==

"@eslint/eslintrc@^1.2.1":
  version "1.2.1"
  resolved "https://registry.yarnpkg.com/@eslint/eslintrc/-/eslintrc-1.2.1.tgz#8b5e1c49f4077235516bc9ec7d41378c0f69b8c6"
  integrity sha512-bxvbYnBPN1Gibwyp6NrpnFzA3YtRL3BBAyEAFVIpNTm2Rn4Vy87GA5M4aSn3InRrlsbX5N0GW7XIx+U4SAEKdQ==
  dependencies:
    ajv "^6.12.4"
    debug "^4.3.2"
    espree "^9.3.1"
    globals "^13.9.0"
    ignore "^5.2.0"
    import-fresh "^3.2.1"
    js-yaml "^4.1.0"
    minimatch "^3.0.4"
    strip-json-comments "^3.1.1"

"@humanwhocodes/config-array@^0.9.2":
  version "0.9.5"
  resolved "https://registry.yarnpkg.com/@humanwhocodes/config-array/-/config-array-0.9.5.tgz#2cbaf9a89460da24b5ca6531b8bbfc23e1df50c7"
  integrity sha512-ObyMyWxZiCu/yTisA7uzx81s40xR2fD5Cg/2Kq7G02ajkNubJf6BopgDTmDyc3U7sXpNKM8cYOw7s7Tyr+DnCw==
  dependencies:
    "@humanwhocodes/object-schema" "^1.2.1"
    debug "^4.1.1"
    minimatch "^3.0.4"

"@humanwhocodes/object-schema@^1.2.1":
  version "1.2.1"
  resolved "https://registry.yarnpkg.com/@humanwhocodes/object-schema/-/object-schema-1.2.1.tgz#b520529ec21d8e5945a1851dfd1c32e94e39ff45"
  integrity sha512-ZnQMnLV4e7hDlUvw8H+U8ASL02SS2Gn6+9Ac3wGGLIe7+je2AeAOxPY+izIPJDfFDb7eDjev0Us8MO1iFRN8hA==

"@istanbuljs/load-nyc-config@^1.0.0":
  version "1.1.0"
  resolved "https://registry.yarnpkg.com/@istanbuljs/load-nyc-config/-/load-nyc-config-1.1.0.tgz#fd3db1d59ecf7cf121e80650bb86712f9b55eced"
  integrity sha512-VjeHSlIzpv/NyD3N0YuHfXOPDIixcA1q2ZV98wsMqcYlPmv2n3Yb2lYP9XMElnaFVXg5A7YLTeLu6V84uQDjmQ==
  dependencies:
    camelcase "^5.3.1"
    find-up "^4.1.0"
    get-package-type "^0.1.0"
    js-yaml "^3.13.1"
    resolve-from "^5.0.0"

"@istanbuljs/schema@^0.1.2":
  version "0.1.3"
  resolved "https://registry.yarnpkg.com/@istanbuljs/schema/-/schema-0.1.3.tgz#e45e384e4b8ec16bce2fd903af78450f6bf7ec98"
  integrity sha512-ZXRY4jNvVgSVQ8DL3LTcakaAtXwTVUxE81hslsyD2AtoXW/wVob10HkOJ1X/pAlcI7D+2YoZKg5do8G/w6RYgA==

"@jest/console@^27.5.1":
  version "27.5.1"
  resolved "https://registry.yarnpkg.com/@jest/console/-/console-27.5.1.tgz#260fe7239602fe5130a94f1aa386eff54b014bba"
  integrity sha512-kZ/tNpS3NXn0mlXXXPNuDZnb4c0oZ20r4K5eemM2k30ZC3G0T02nXUvyhf5YdbXWHPEJLc9qGLxEZ216MdL+Zg==
  dependencies:
    "@jest/types" "^27.5.1"
    "@types/node" "*"
    chalk "^4.0.0"
    jest-message-util "^27.5.1"
    jest-util "^27.5.1"
    slash "^3.0.0"

"@jest/core@^27.5.1":
  version "27.5.1"
  resolved "https://registry.yarnpkg.com/@jest/core/-/core-27.5.1.tgz#267ac5f704e09dc52de2922cbf3af9edcd64b626"
  integrity sha512-AK6/UTrvQD0Cd24NSqmIA6rKsu0tKIxfiCducZvqxYdmMisOYAsdItspT+fQDQYARPf8XgjAFZi0ogW2agH5nQ==
  dependencies:
    "@jest/console" "^27.5.1"
    "@jest/reporters" "^27.5.1"
    "@jest/test-result" "^27.5.1"
    "@jest/transform" "^27.5.1"
    "@jest/types" "^27.5.1"
    "@types/node" "*"
    ansi-escapes "^4.2.1"
    chalk "^4.0.0"
    emittery "^0.8.1"
    exit "^0.1.2"
    graceful-fs "^4.2.9"
    jest-changed-files "^27.5.1"
    jest-config "^27.5.1"
    jest-haste-map "^27.5.1"
    jest-message-util "^27.5.1"
    jest-regex-util "^27.5.1"
    jest-resolve "^27.5.1"
    jest-resolve-dependencies "^27.5.1"
    jest-runner "^27.5.1"
    jest-runtime "^27.5.1"
    jest-snapshot "^27.5.1"
    jest-util "^27.5.1"
    jest-validate "^27.5.1"
    jest-watcher "^27.5.1"
    micromatch "^4.0.4"
    rimraf "^3.0.0"
    slash "^3.0.0"
    strip-ansi "^6.0.0"

"@jest/environment@^27.5.1":
  version "27.5.1"
  resolved "https://registry.yarnpkg.com/@jest/environment/-/environment-27.5.1.tgz#d7425820511fe7158abbecc010140c3fd3be9c74"
  integrity sha512-/WQjhPJe3/ghaol/4Bq480JKXV/Rfw8nQdN7f41fM8VDHLcxKXou6QyXAh3EFr9/bVG3x74z1NWDkP87EiY8gA==
  dependencies:
    "@jest/fake-timers" "^27.5.1"
    "@jest/types" "^27.5.1"
    "@types/node" "*"
    jest-mock "^27.5.1"

"@jest/fake-timers@^27.5.1":
  version "27.5.1"
  resolved "https://registry.yarnpkg.com/@jest/fake-timers/-/fake-timers-27.5.1.tgz#76979745ce0579c8a94a4678af7a748eda8ada74"
  integrity sha512-/aPowoolwa07k7/oM3aASneNeBGCmGQsc3ugN4u6s4C/+s5M64MFo/+djTdiwcbQlRfFElGuDXWzaWj6QgKObQ==
  dependencies:
    "@jest/types" "^27.5.1"
    "@sinonjs/fake-timers" "^8.0.1"
    "@types/node" "*"
    jest-message-util "^27.5.1"
    jest-mock "^27.5.1"
    jest-util "^27.5.1"

"@jest/globals@^27.5.1":
  version "27.5.1"
  resolved "https://registry.yarnpkg.com/@jest/globals/-/globals-27.5.1.tgz#7ac06ce57ab966566c7963431cef458434601b2b"
  integrity sha512-ZEJNB41OBQQgGzgyInAv0UUfDDj3upmHydjieSxFvTRuZElrx7tXg/uVQ5hYVEwiXs3+aMsAeEc9X7xiSKCm4Q==
  dependencies:
    "@jest/environment" "^27.5.1"
    "@jest/types" "^27.5.1"
    expect "^27.5.1"

"@jest/reporters@^27.5.1":
  version "27.5.1"
  resolved "https://registry.yarnpkg.com/@jest/reporters/-/reporters-27.5.1.tgz#ceda7be96170b03c923c37987b64015812ffec04"
  integrity sha512-cPXh9hWIlVJMQkVk84aIvXuBB4uQQmFqZiacloFuGiP3ah1sbCxCosidXFDfqG8+6fO1oR2dTJTlsOy4VFmUfw==
  dependencies:
    "@bcoe/v8-coverage" "^0.2.3"
    "@jest/console" "^27.5.1"
    "@jest/test-result" "^27.5.1"
    "@jest/transform" "^27.5.1"
    "@jest/types" "^27.5.1"
    "@types/node" "*"
    chalk "^4.0.0"
    collect-v8-coverage "^1.0.0"
    exit "^0.1.2"
    glob "^7.1.2"
    graceful-fs "^4.2.9"
    istanbul-lib-coverage "^3.0.0"
    istanbul-lib-instrument "^5.1.0"
    istanbul-lib-report "^3.0.0"
    istanbul-lib-source-maps "^4.0.0"
    istanbul-reports "^3.1.3"
    jest-haste-map "^27.5.1"
    jest-resolve "^27.5.1"
    jest-util "^27.5.1"
    jest-worker "^27.5.1"
    slash "^3.0.0"
    source-map "^0.6.0"
    string-length "^4.0.1"
    terminal-link "^2.0.0"
    v8-to-istanbul "^8.1.0"

"@jest/source-map@^27.5.1":
  version "27.5.1"
  resolved "https://registry.yarnpkg.com/@jest/source-map/-/source-map-27.5.1.tgz#6608391e465add4205eae073b55e7f279e04e8cf"
  integrity sha512-y9NIHUYF3PJRlHk98NdC/N1gl88BL08aQQgu4k4ZopQkCw9t9cV8mtl3TV8b/YCB8XaVTFrmUTAJvjsntDireg==
  dependencies:
    callsites "^3.0.0"
    graceful-fs "^4.2.9"
    source-map "^0.6.0"

"@jest/test-result@^27.5.1":
  version "27.5.1"
  resolved "https://registry.yarnpkg.com/@jest/test-result/-/test-result-27.5.1.tgz#56a6585fa80f7cdab72b8c5fc2e871d03832f5bb"
  integrity sha512-EW35l2RYFUcUQxFJz5Cv5MTOxlJIQs4I7gxzi2zVU7PJhOwfYq1MdC5nhSmYjX1gmMmLPvB3sIaC+BkcHRBfag==
  dependencies:
    "@jest/console" "^27.5.1"
    "@jest/types" "^27.5.1"
    "@types/istanbul-lib-coverage" "^2.0.0"
    collect-v8-coverage "^1.0.0"

"@jest/test-sequencer@^27.5.1":
  version "27.5.1"
  resolved "https://registry.yarnpkg.com/@jest/test-sequencer/-/test-sequencer-27.5.1.tgz#4057e0e9cea4439e544c6353c6affe58d095745b"
  integrity sha512-LCheJF7WB2+9JuCS7VB/EmGIdQuhtqjRNI9A43idHv3E4KltCTsPsLxvdaubFHSYwY/fNjMWjl6vNRhDiN7vpQ==
  dependencies:
    "@jest/test-result" "^27.5.1"
    graceful-fs "^4.2.9"
    jest-haste-map "^27.5.1"
    jest-runtime "^27.5.1"

"@jest/transform@^27.5.1":
  version "27.5.1"
  resolved "https://registry.yarnpkg.com/@jest/transform/-/transform-27.5.1.tgz#6c3501dcc00c4c08915f292a600ece5ecfe1f409"
  integrity sha512-ipON6WtYgl/1329g5AIJVbUuEh0wZVbdpGwC99Jw4LwuoBNS95MVphU6zOeD9pDkon+LLbFL7lOQRapbB8SCHw==
  dependencies:
    "@babel/core" "^7.1.0"
    "@jest/types" "^27.5.1"
    babel-plugin-istanbul "^6.1.1"
    chalk "^4.0.0"
    convert-source-map "^1.4.0"
    fast-json-stable-stringify "^2.0.0"
    graceful-fs "^4.2.9"
    jest-haste-map "^27.5.1"
    jest-regex-util "^27.5.1"
    jest-util "^27.5.1"
    micromatch "^4.0.4"
    pirates "^4.0.4"
    slash "^3.0.0"
    source-map "^0.6.1"
    write-file-atomic "^3.0.0"

"@jest/types@^27.5.1":
  version "27.5.1"
  resolved "https://registry.yarnpkg.com/@jest/types/-/types-27.5.1.tgz#3c79ec4a8ba61c170bf937bcf9e98a9df175ec80"
  integrity sha512-Cx46iJ9QpwQTjIdq5VJu2QTMMs3QlEjI0x1QbBP5W1+nMzyc2XmimiRR/CbX9TO0cPTeUlxWMOu8mslYsJ8DEw==
  dependencies:
    "@types/istanbul-lib-coverage" "^2.0.0"
    "@types/istanbul-reports" "^3.0.0"
    "@types/node" "*"
    "@types/yargs" "^16.0.0"
    chalk "^4.0.0"

"@jridgewell/resolve-uri@^3.0.3":
  version "3.0.5"
  resolved "https://registry.yarnpkg.com/@jridgewell/resolve-uri/-/resolve-uri-3.0.5.tgz#68eb521368db76d040a6315cdb24bf2483037b9c"
  integrity sha512-VPeQ7+wH0itvQxnG+lIzWgkysKIr3L9sslimFW55rHMdGu/qCQ5z5h9zq4gI8uBtqkpHhsF4Z/OwExufUCThew==

"@jridgewell/sourcemap-codec@^1.4.10":
  version "1.4.11"
  resolved "https://registry.yarnpkg.com/@jridgewell/sourcemap-codec/-/sourcemap-codec-1.4.11.tgz#771a1d8d744eeb71b6adb35808e1a6c7b9b8c8ec"
  integrity sha512-Fg32GrJo61m+VqYSdRSjRXMjQ06j8YIYfcTqndLYVAaHmroZHLJZCydsWBOTDqXS2v+mjxohBWEMfg97GXmYQg==

"@jridgewell/trace-mapping@^0.3.0":
  version "0.3.4"
  resolved "https://registry.yarnpkg.com/@jridgewell/trace-mapping/-/trace-mapping-0.3.4.tgz#f6a0832dffd5b8a6aaa633b7d9f8e8e94c83a0c3"
  integrity sha512-vFv9ttIedivx0ux3QSjhgtCVjPZd5l46ZOMDSCwnH1yUO2e964gO8LZGyv2QkqcgR6TnBU1v+1IFqmeoG+0UJQ==
  dependencies:
    "@jridgewell/resolve-uri" "^3.0.3"
    "@jridgewell/sourcemap-codec" "^1.4.10"

"@mui/base@5.0.0-alpha.74":
  version "5.0.0-alpha.74"
  resolved "https://registry.yarnpkg.com/@mui/base/-/base-5.0.0-alpha.74.tgz#15509242e7911446d5957375b1b18cbb72b3a750"
  integrity sha512-pw3T1xNXpW8pLo9+BvtyazZb0CSjNJsjbzznlbV/aNkBfjNPXQVI3X1NDm3WSI8y6M96WDIVO7XrHAohOwALSQ==
  dependencies:
    "@babel/runtime" "^7.17.2"
    "@emotion/is-prop-valid" "^1.1.2"
    "@mui/types" "^7.1.3"
    "@mui/utils" "^5.5.3"
    "@popperjs/core" "^2.11.4"
    clsx "^1.1.1"
    prop-types "^15.7.2"
    react-is "^17.0.2"

"@mui/material@^5.5.3":
  version "5.5.3"
  resolved "https://registry.yarnpkg.com/@mui/material/-/material-5.5.3.tgz#411e53a69da3f9d6664e99f1bdcdaf2760540fdc"
  integrity sha512-eADa3kUYbbr1jNjcufn0a7HeU8cSo0agbrkj720hodxVFNIfzq7a2e58Z+PaZqll55kMGBvlYJ7rTcXU399x5A==
  dependencies:
    "@babel/runtime" "^7.17.2"
    "@mui/base" "5.0.0-alpha.74"
    "@mui/system" "^5.5.3"
    "@mui/types" "^7.1.3"
    "@mui/utils" "^5.5.3"
    "@types/react-transition-group" "^4.4.4"
    clsx "^1.1.1"
    csstype "^3.0.11"
    hoist-non-react-statics "^3.3.2"
    prop-types "^15.7.2"
    react-is "^17.0.2"
    react-transition-group "^4.4.2"

"@mui/private-theming@^5.5.3":
  version "5.5.3"
  resolved "https://registry.yarnpkg.com/@mui/private-theming/-/private-theming-5.5.3.tgz#c232a39dd3c268fdef7e92ccc40d51bda9eec3ab"
  integrity sha512-Wf7NurY7lk8SBWelSBY2U02zxLt1773JpIcXTHuEC9/GZdQA4CXCJGl2cVQzheKhee5rZ+8JwGulrRiVl1m+4A==
  dependencies:
    "@babel/runtime" "^7.17.2"
    "@mui/utils" "^5.5.3"
    prop-types "^15.7.2"

"@mui/styled-engine@^5.5.2":
  version "5.5.2"
  resolved "https://registry.yarnpkg.com/@mui/styled-engine/-/styled-engine-5.5.2.tgz#1f92dd27d76f0b7df7aa52c7c7a710e59b2275a6"
  integrity sha512-jkz5AHHbA43akBo5L3y1X1/X0f+RvXvCp3eXKt+iOf3qnKSAausbtlVz7gBbC4xIWDnP1Jb/6T+t/0/7gObRYA==
  dependencies:
    "@babel/runtime" "^7.17.2"
    "@emotion/cache" "^11.7.1"
    prop-types "^15.7.2"

"@mui/system@^5.5.3":
  version "5.5.3"
  resolved "https://registry.yarnpkg.com/@mui/system/-/system-5.5.3.tgz#c78d4c16009430389ffd3495d694945422d72ca5"
  integrity sha512-J9JcySJuEqfEoP334K/2gEWm2vOx73Uqjii3qlFVhWRBOAJ0Pjyk0sN5W/eVRbwhUm95DNgh2V5s8dRK3vzyVw==
  dependencies:
    "@babel/runtime" "^7.17.2"
    "@mui/private-theming" "^5.5.3"
    "@mui/styled-engine" "^5.5.2"
    "@mui/types" "^7.1.3"
    "@mui/utils" "^5.5.3"
    clsx "^1.1.1"
    csstype "^3.0.11"
    prop-types "^15.7.2"

"@mui/types@^7.1.3":
  version "7.1.3"
  resolved "https://registry.yarnpkg.com/@mui/types/-/types-7.1.3.tgz#d7636f3046110bcccc63e6acfd100e2ad9ca712a"
  integrity sha512-DDF0UhMBo4Uezlk+6QxrlDbchF79XG6Zs0zIewlR4c0Dt6GKVFfUtzPtHCH1tTbcSlq/L2bGEdiaoHBJ9Y1gSA==

"@mui/utils@^5.5.3":
  version "5.5.3"
  resolved "https://registry.yarnpkg.com/@mui/utils/-/utils-5.5.3.tgz#f6e1f10c0e8f4d0bf750588c2c3a96ad819c5b65"
  integrity sha512-t627eVRpl3SlxVya0cIVNs8jPl4KCEiGaTSWY9iKKTcMNaeDbuRML+zv/CFHDPr1zFv+FjJSP02ySB+tZ8xIag==
  dependencies:
    "@babel/runtime" "^7.17.2"
    "@types/prop-types" "^15.7.4"
    "@types/react-is" "^16.7.1 || ^17.0.0"
    prop-types "^15.7.2"
    react-is "^17.0.2"

"@nodelib/fs.scandir@2.1.5":
  version "2.1.5"
  resolved "https://registry.yarnpkg.com/@nodelib/fs.scandir/-/fs.scandir-2.1.5.tgz#7619c2eb21b25483f6d167548b4cfd5a7488c3d5"
  integrity sha512-vq24Bq3ym5HEQm2NKCr3yXDwjc7vTsEThRDnkp2DK9p1uqLR+DHurm/NOTo0KG7HYHU7eppKZj3MyqYuMBf62g==
  dependencies:
    "@nodelib/fs.stat" "2.0.5"
    run-parallel "^1.1.9"

"@nodelib/fs.stat@2.0.5", "@nodelib/fs.stat@^2.0.2":
  version "2.0.5"
  resolved "https://registry.yarnpkg.com/@nodelib/fs.stat/-/fs.stat-2.0.5.tgz#5bd262af94e9d25bd1e71b05deed44876a222e8b"
  integrity sha512-RkhPPp2zrqDAQA/2jNhnztcPAlv64XdhIp7a7454A5ovI7Bukxgt7MX7udwAu3zg1DcpPU0rz3VV1SeaqvY4+A==

"@nodelib/fs.walk@^1.2.3":
  version "1.2.8"
  resolved "https://registry.yarnpkg.com/@nodelib/fs.walk/-/fs.walk-1.2.8.tgz#e95737e8bb6746ddedf69c556953494f196fe69a"
  integrity sha512-oGB+UxlgWcgQkgwo8GcEGwemoTFt3FIO9ababBmaGwXIoBKZ+GTy0pP185beGg7Llih/NSHSV2XAs1lnznocSg==
  dependencies:
    "@nodelib/fs.scandir" "2.1.5"
    fastq "^1.6.0"

"@pmmmwh/react-refresh-webpack-plugin@^0.5.3":
  version "0.5.4"
  resolved "https://registry.yarnpkg.com/@pmmmwh/react-refresh-webpack-plugin/-/react-refresh-webpack-plugin-0.5.4.tgz#df0d0d855fc527db48aac93c218a0bf4ada41f99"
  integrity sha512-zZbZeHQDnoTlt2AF+diQT0wsSXpvWiaIOZwBRdltNFhG1+I3ozyaw7U/nBiUwyJ0D+zwdXp0E3bWOl38Ag2BMw==
  dependencies:
    ansi-html-community "^0.0.8"
    common-path-prefix "^3.0.0"
    core-js-pure "^3.8.1"
    error-stack-parser "^2.0.6"
    find-up "^5.0.0"
    html-entities "^2.1.0"
    loader-utils "^2.0.0"
    schema-utils "^3.0.0"
    source-map "^0.7.3"

"@popperjs/core@^2.11.4":
  version "2.11.4"
  resolved "https://registry.yarnpkg.com/@popperjs/core/-/core-2.11.4.tgz#d8c7b8db9226d2d7664553a0741ad7d0397ee503"
  integrity sha512-q/ytXxO5NKvyT37pmisQAItCFqA7FD/vNb8dgaJy3/630Fsc+Mz9/9f2SziBoIZ30TJooXyTwZmhi1zjXmObYg==

"@rollup/plugin-babel@^5.2.0":
  version "5.3.1"
  resolved "https://registry.yarnpkg.com/@rollup/plugin-babel/-/plugin-babel-5.3.1.tgz#04bc0608f4aa4b2e4b1aebf284344d0f68fda283"
  integrity sha512-WFfdLWU/xVWKeRQnKmIAQULUI7Il0gZnBIH/ZFO069wYIfPu+8zrfp/KMW0atmELoRDq8FbiP3VCss9MhCut7Q==
  dependencies:
    "@babel/helper-module-imports" "^7.10.4"
    "@rollup/pluginutils" "^3.1.0"

"@rollup/plugin-node-resolve@^11.2.1":
  version "11.2.1"
  resolved "https://registry.yarnpkg.com/@rollup/plugin-node-resolve/-/plugin-node-resolve-11.2.1.tgz#82aa59397a29cd4e13248b106e6a4a1880362a60"
  integrity sha512-yc2n43jcqVyGE2sqV5/YCmocy9ArjVAP/BeXyTtADTBBX6V0e5UMqwO8CdQ0kzjb6zu5P1qMzsScCMRvE9OlVg==
  dependencies:
    "@rollup/pluginutils" "^3.1.0"
    "@types/resolve" "1.17.1"
    builtin-modules "^3.1.0"
    deepmerge "^4.2.2"
    is-module "^1.0.0"
    resolve "^1.19.0"

"@rollup/plugin-replace@^2.4.1":
  version "2.4.2"
  resolved "https://registry.yarnpkg.com/@rollup/plugin-replace/-/plugin-replace-2.4.2.tgz#a2d539314fbc77c244858faa523012825068510a"
  integrity sha512-IGcu+cydlUMZ5En85jxHH4qj2hta/11BHq95iHEyb2sbgiN0eCdzvUcHw5gt9pBL5lTi4JDYJ1acCoMGpTvEZg==
  dependencies:
    "@rollup/pluginutils" "^3.1.0"
    magic-string "^0.25.7"

"@rollup/pluginutils@^3.1.0":
  version "3.1.0"
  resolved "https://registry.yarnpkg.com/@rollup/pluginutils/-/pluginutils-3.1.0.tgz#706b4524ee6dc8b103b3c995533e5ad680c02b9b"
  integrity sha512-GksZ6pr6TpIjHm8h9lSQ8pi8BE9VeubNT0OMJ3B5uZJ8pz73NPiqOtCog/x2/QzM1ENChPKxMDhiQuRHsqc+lg==
  dependencies:
    "@types/estree" "0.0.39"
    estree-walker "^1.0.1"
    picomatch "^2.2.2"

"@rushstack/eslint-patch@^1.1.0":
  version "1.1.1"
  resolved "https://registry.yarnpkg.com/@rushstack/eslint-patch/-/eslint-patch-1.1.1.tgz#782fa5da44c4f38ae9fd38e9184b54e451936118"
  integrity sha512-BUyKJGdDWqvWC5GEhyOiUrGNi9iJUr4CU0O2WxJL6QJhHeeA/NVBalH+FeK0r/x/W0rPymXt5s78TDS7d6lCwg==

"@sinonjs/commons@^1.7.0":
  version "1.8.3"
  resolved "https://registry.yarnpkg.com/@sinonjs/commons/-/commons-1.8.3.tgz#3802ddd21a50a949b6721ddd72da36e67e7f1b2d"
  integrity sha512-xkNcLAn/wZaX14RPlwizcKicDk9G3F8m2nU3L7Ukm5zBgTwiT0wsoFAHx9Jq56fJA1z/7uKGtCRu16sOUCLIHQ==
  dependencies:
    type-detect "4.0.8"

"@sinonjs/fake-timers@^8.0.1":
  version "8.1.0"
  resolved "https://registry.yarnpkg.com/@sinonjs/fake-timers/-/fake-timers-8.1.0.tgz#3fdc2b6cb58935b21bfb8d1625eb1300484316e7"
  integrity sha512-OAPJUAtgeINhh/TAlUID4QTs53Njm7xzddaVlEs/SXwgtiD1tW22zAB/W1wdqfrpmikgaWQ9Fw6Ws+hsiRm5Vg==
  dependencies:
    "@sinonjs/commons" "^1.7.0"

"@surma/rollup-plugin-off-main-thread@^2.2.3":
  version "2.2.3"
  resolved "https://registry.yarnpkg.com/@surma/rollup-plugin-off-main-thread/-/rollup-plugin-off-main-thread-2.2.3.tgz#ee34985952ca21558ab0d952f00298ad2190c053"
  integrity sha512-lR8q/9W7hZpMWweNiAKU7NQerBnzQQLvi8qnTDU/fxItPhtZVMbPV3lbCwjhIlNBe9Bbr5V+KHshvWmVSG9cxQ==
  dependencies:
    ejs "^3.1.6"
    json5 "^2.2.0"
    magic-string "^0.25.0"
    string.prototype.matchall "^4.0.6"

"@svgr/babel-plugin-add-jsx-attribute@^5.4.0":
  version "5.4.0"
  resolved "https://registry.yarnpkg.com/@svgr/babel-plugin-add-jsx-attribute/-/babel-plugin-add-jsx-attribute-5.4.0.tgz#81ef61947bb268eb9d50523446f9c638fb355906"
  integrity sha512-ZFf2gs/8/6B8PnSofI0inYXr2SDNTDScPXhN7k5EqD4aZ3gi6u+rbmZHVB8IM3wDyx8ntKACZbtXSm7oZGRqVg==

"@svgr/babel-plugin-remove-jsx-attribute@^5.4.0":
  version "5.4.0"
  resolved "https://registry.yarnpkg.com/@svgr/babel-plugin-remove-jsx-attribute/-/babel-plugin-remove-jsx-attribute-5.4.0.tgz#6b2c770c95c874654fd5e1d5ef475b78a0a962ef"
  integrity sha512-yaS4o2PgUtwLFGTKbsiAy6D0o3ugcUhWK0Z45umJ66EPWunAz9fuFw2gJuje6wqQvQWOTJvIahUwndOXb7QCPg==

"@svgr/babel-plugin-remove-jsx-empty-expression@^5.0.1":
  version "5.0.1"
  resolved "https://registry.yarnpkg.com/@svgr/babel-plugin-remove-jsx-empty-expression/-/babel-plugin-remove-jsx-empty-expression-5.0.1.tgz#25621a8915ed7ad70da6cea3d0a6dbc2ea933efd"
  integrity sha512-LA72+88A11ND/yFIMzyuLRSMJ+tRKeYKeQ+mR3DcAZ5I4h5CPWN9AHyUzJbWSYp/u2u0xhmgOe0+E41+GjEueA==

"@svgr/babel-plugin-replace-jsx-attribute-value@^5.0.1":
  version "5.0.1"
  resolved "https://registry.yarnpkg.com/@svgr/babel-plugin-replace-jsx-attribute-value/-/babel-plugin-replace-jsx-attribute-value-5.0.1.tgz#0b221fc57f9fcd10e91fe219e2cd0dd03145a897"
  integrity sha512-PoiE6ZD2Eiy5mK+fjHqwGOS+IXX0wq/YDtNyIgOrc6ejFnxN4b13pRpiIPbtPwHEc+NT2KCjteAcq33/F1Y9KQ==

"@svgr/babel-plugin-svg-dynamic-title@^5.4.0":
  version "5.4.0"
  resolved "https://registry.yarnpkg.com/@svgr/babel-plugin-svg-dynamic-title/-/babel-plugin-svg-dynamic-title-5.4.0.tgz#139b546dd0c3186b6e5db4fefc26cb0baea729d7"
  integrity sha512-zSOZH8PdZOpuG1ZVx/cLVePB2ibo3WPpqo7gFIjLV9a0QsuQAzJiwwqmuEdTaW2pegyBE17Uu15mOgOcgabQZg==

"@svgr/babel-plugin-svg-em-dimensions@^5.4.0":
  version "5.4.0"
  resolved "https://registry.yarnpkg.com/@svgr/babel-plugin-svg-em-dimensions/-/babel-plugin-svg-em-dimensions-5.4.0.tgz#6543f69526632a133ce5cabab965deeaea2234a0"
  integrity sha512-cPzDbDA5oT/sPXDCUYoVXEmm3VIoAWAPT6mSPTJNbQaBNUuEKVKyGH93oDY4e42PYHRW67N5alJx/eEol20abw==

"@svgr/babel-plugin-transform-react-native-svg@^5.4.0":
  version "5.4.0"
  resolved "https://registry.yarnpkg.com/@svgr/babel-plugin-transform-react-native-svg/-/babel-plugin-transform-react-native-svg-5.4.0.tgz#00bf9a7a73f1cad3948cdab1f8dfb774750f8c80"
  integrity sha512-3eYP/SaopZ41GHwXma7Rmxcv9uRslRDTY1estspeB1w1ueZWd/tPlMfEOoccYpEMZU3jD4OU7YitnXcF5hLW2Q==

"@svgr/babel-plugin-transform-svg-component@^5.5.0":
  version "5.5.0"
  resolved "https://registry.yarnpkg.com/@svgr/babel-plugin-transform-svg-component/-/babel-plugin-transform-svg-component-5.5.0.tgz#583a5e2a193e214da2f3afeb0b9e8d3250126b4a"
  integrity sha512-q4jSH1UUvbrsOtlo/tKcgSeiCHRSBdXoIoqX1pgcKK/aU3JD27wmMKwGtpB8qRYUYoyXvfGxUVKchLuR5pB3rQ==

"@svgr/babel-preset@^5.5.0":
  version "5.5.0"
  resolved "https://registry.yarnpkg.com/@svgr/babel-preset/-/babel-preset-5.5.0.tgz#8af54f3e0a8add7b1e2b0fcd5a882c55393df327"
  integrity sha512-4FiXBjvQ+z2j7yASeGPEi8VD/5rrGQk4Xrq3EdJmoZgz/tpqChpo5hgXDvmEauwtvOc52q8ghhZK4Oy7qph4ig==
  dependencies:
    "@svgr/babel-plugin-add-jsx-attribute" "^5.4.0"
    "@svgr/babel-plugin-remove-jsx-attribute" "^5.4.0"
    "@svgr/babel-plugin-remove-jsx-empty-expression" "^5.0.1"
    "@svgr/babel-plugin-replace-jsx-attribute-value" "^5.0.1"
    "@svgr/babel-plugin-svg-dynamic-title" "^5.4.0"
    "@svgr/babel-plugin-svg-em-dimensions" "^5.4.0"
    "@svgr/babel-plugin-transform-react-native-svg" "^5.4.0"
    "@svgr/babel-plugin-transform-svg-component" "^5.5.0"

"@svgr/core@^5.5.0":
  version "5.5.0"
  resolved "https://registry.yarnpkg.com/@svgr/core/-/core-5.5.0.tgz#82e826b8715d71083120fe8f2492ec7d7874a579"
  integrity sha512-q52VOcsJPvV3jO1wkPtzTuKlvX7Y3xIcWRpCMtBF3MrteZJtBfQw/+u0B1BHy5ColpQc1/YVTrPEtSYIMNZlrQ==
  dependencies:
    "@svgr/plugin-jsx" "^5.5.0"
    camelcase "^6.2.0"
    cosmiconfig "^7.0.0"

"@svgr/hast-util-to-babel-ast@^5.5.0":
  version "5.5.0"
  resolved "https://registry.yarnpkg.com/@svgr/hast-util-to-babel-ast/-/hast-util-to-babel-ast-5.5.0.tgz#5ee52a9c2533f73e63f8f22b779f93cd432a5461"
  integrity sha512-cAaR/CAiZRB8GP32N+1jocovUtvlj0+e65TB50/6Lcime+EA49m/8l+P2ko+XPJ4dw3xaPS3jOL4F2X4KWxoeQ==
  dependencies:
    "@babel/types" "^7.12.6"

"@svgr/plugin-jsx@^5.5.0":
  version "5.5.0"
  resolved "https://registry.yarnpkg.com/@svgr/plugin-jsx/-/plugin-jsx-5.5.0.tgz#1aa8cd798a1db7173ac043466d7b52236b369000"
  integrity sha512-V/wVh33j12hGh05IDg8GpIUXbjAPnTdPTKuP4VNLggnwaHMPNQNae2pRnyTAILWCQdz5GyMqtO488g7CKM8CBA==
  dependencies:
    "@babel/core" "^7.12.3"
    "@svgr/babel-preset" "^5.5.0"
    "@svgr/hast-util-to-babel-ast" "^5.5.0"
    svg-parser "^2.0.2"

"@svgr/plugin-svgo@^5.5.0":
  version "5.5.0"
  resolved "https://registry.yarnpkg.com/@svgr/plugin-svgo/-/plugin-svgo-5.5.0.tgz#02da55d85320549324e201c7b2e53bf431fcc246"
  integrity sha512-r5swKk46GuQl4RrVejVwpeeJaydoxkdwkM1mBKOgJLBUJPGaLci6ylg/IjhrRsREKDkr4kbMWdgOtbXEh0fyLQ==
  dependencies:
    cosmiconfig "^7.0.0"
    deepmerge "^4.2.2"
    svgo "^1.2.2"

"@svgr/webpack@^5.5.0":
  version "5.5.0"
  resolved "https://registry.yarnpkg.com/@svgr/webpack/-/webpack-5.5.0.tgz#aae858ee579f5fa8ce6c3166ef56c6a1b381b640"
  integrity sha512-DOBOK255wfQxguUta2INKkzPj6AIS6iafZYiYmHn6W3pHlycSRRlvWKCfLDG10fXfLWqE3DJHgRUOyJYmARa7g==
  dependencies:
    "@babel/core" "^7.12.3"
    "@babel/plugin-transform-react-constant-elements" "^7.12.1"
    "@babel/preset-env" "^7.12.1"
    "@babel/preset-react" "^7.12.5"
    "@svgr/core" "^5.5.0"
    "@svgr/plugin-jsx" "^5.5.0"
    "@svgr/plugin-svgo" "^5.5.0"
    loader-utils "^2.0.0"

"@testing-library/dom@^8.0.0":
  version "8.12.0"
  resolved "https://registry.yarnpkg.com/@testing-library/dom/-/dom-8.12.0.tgz#fef5e545533fb084175dda6509ee71d7d2f72e23"
  integrity sha512-rBrJk5WjI02X1edtiUcZhgyhgBhiut96r5Jp8J5qktKdcvLcZpKDW8i2hkGMMItxrghjXuQ5AM6aE0imnFawaw==
  dependencies:
    "@babel/code-frame" "^7.10.4"
    "@babel/runtime" "^7.12.5"
    "@types/aria-query" "^4.2.0"
    aria-query "^5.0.0"
    chalk "^4.1.0"
    dom-accessibility-api "^0.5.9"
    lz-string "^1.4.4"
    pretty-format "^27.0.2"

"@testing-library/jest-dom@^5.16.3":
  version "5.16.3"
  resolved "https://registry.yarnpkg.com/@testing-library/jest-dom/-/jest-dom-5.16.3.tgz#b76851a909586113c20486f1679ffb4d8ec27bfa"
  integrity sha512-u5DfKj4wfSt6akfndfu1eG06jsdyA/IUrlX2n3pyq5UXgXMhXY+NJb8eNK/7pqPWAhCKsCGWDdDO0zKMKAYkEA==
  dependencies:
    "@babel/runtime" "^7.9.2"
    "@types/testing-library__jest-dom" "^5.9.1"
    aria-query "^5.0.0"
    chalk "^3.0.0"
    css "^3.0.0"
    css.escape "^1.5.1"
    dom-accessibility-api "^0.5.6"
    lodash "^4.17.15"
    redent "^3.0.0"

"@testing-library/react@^12.1.4":
  version "12.1.4"
  resolved "https://registry.yarnpkg.com/@testing-library/react/-/react-12.1.4.tgz#09674b117e550af713db3f4ec4c0942aa8bbf2c0"
  integrity sha512-jiPKOm7vyUw311Hn/HlNQ9P8/lHNtArAx0PisXyFixDDvfl8DbD6EUdbshK5eqauvBSvzZd19itqQ9j3nferJA==
  dependencies:
    "@babel/runtime" "^7.12.5"
    "@testing-library/dom" "^8.0.0"
    "@types/react-dom" "*"

"@testing-library/user-event@^13.5.0":
  version "13.5.0"
  resolved "https://registry.yarnpkg.com/@testing-library/user-event/-/user-event-13.5.0.tgz#69d77007f1e124d55314a2b73fd204b333b13295"
  integrity sha512-5Kwtbo3Y/NowpkbRuSepbyMFkZmHgD+vPzYB/RJ4oxt5Gj/avFFBYjhw27cqSVPVw/3a67NK1PbiIr9k4Gwmdg==
  dependencies:
    "@babel/runtime" "^7.12.5"

"@tootallnate/once@1":
  version "1.1.2"
  resolved "https://registry.yarnpkg.com/@tootallnate/once/-/once-1.1.2.tgz#ccb91445360179a04e7fe6aff78c00ffc1eeaf82"
  integrity sha512-RbzJvlNzmRq5c3O09UipeuXno4tA1FE6ikOjxZK0tuxVv3412l64l5t1W5pj4+rJq9vpkm/kwiR07aZXnsKPxw==

"@trysound/sax@0.2.0":
  version "0.2.0"
  resolved "https://registry.yarnpkg.com/@trysound/sax/-/sax-0.2.0.tgz#cccaab758af56761eb7bf37af6f03f326dd798ad"
  integrity sha512-L7z9BgrNEcYyUYtF+HaEfiS5ebkh9jXqbszz7pC0hRBPaatV0XjSD3+eHrpqFemQfgwiFF0QPIarnIihIDn7OA==

"@types/argparse@^2.0.10":
  version "2.0.10"
  resolved "https://registry.yarnpkg.com/@types/argparse/-/argparse-2.0.10.tgz#664e84808accd1987548d888b9d21b3e9c996a6c"
  integrity sha512-C4wahC3gz3vQtvPazrJ5ONwmK1zSDllQboiWvpMM/iOswCYfBREFnjFbq/iWKIVOCl8+m5Pk6eva6/ZSsDuIGA==

"@types/aria-query@^4.2.0":
  version "4.2.2"
  resolved "https://registry.yarnpkg.com/@types/aria-query/-/aria-query-4.2.2.tgz#ed4e0ad92306a704f9fb132a0cfcf77486dbe2bc"
  integrity sha512-HnYpAE1Y6kRyKM/XkEuiRQhTHvkzMBurTHnpFLYLBGPIylZNPs9jJcuOOYWxPLJCSEtmZT0Y8rHDokKN7rRTig==

"@types/babel__core@^7.0.0", "@types/babel__core@^7.1.14":
  version "7.1.19"
  resolved "https://registry.yarnpkg.com/@types/babel__core/-/babel__core-7.1.19.tgz#7b497495b7d1b4812bdb9d02804d0576f43ee460"
  integrity sha512-WEOTgRsbYkvA/KCsDwVEGkd7WAr1e3g31VHQ8zy5gul/V1qKullU/BU5I68X5v7V3GnB9eotmom4v5a5gjxorw==
  dependencies:
    "@babel/parser" "^7.1.0"
    "@babel/types" "^7.0.0"
    "@types/babel__generator" "*"
    "@types/babel__template" "*"
    "@types/babel__traverse" "*"

"@types/babel__generator@*":
  version "7.6.4"
  resolved "https://registry.yarnpkg.com/@types/babel__generator/-/babel__generator-7.6.4.tgz#1f20ce4c5b1990b37900b63f050182d28c2439b7"
  integrity sha512-tFkciB9j2K755yrTALxD44McOrk+gfpIpvC3sxHjRawj6PfnQxrse4Clq5y/Rq+G3mrBurMax/lG8Qn2t9mSsg==
  dependencies:
    "@babel/types" "^7.0.0"

"@types/babel__template@*":
  version "7.4.1"
  resolved "https://registry.yarnpkg.com/@types/babel__template/-/babel__template-7.4.1.tgz#3d1a48fd9d6c0edfd56f2ff578daed48f36c8969"
  integrity sha512-azBFKemX6kMg5Io+/rdGT0dkGreboUVR0Cdm3fz9QJWpaQGJRQXl7C+6hOTCZcMll7KFyEQpgbYI2lHdsS4U7g==
  dependencies:
    "@babel/parser" "^7.1.0"
    "@babel/types" "^7.0.0"

"@types/babel__traverse@*", "@types/babel__traverse@^7.0.4", "@types/babel__traverse@^7.0.6":
  version "7.14.2"
  resolved "https://registry.yarnpkg.com/@types/babel__traverse/-/babel__traverse-7.14.2.tgz#ffcd470bbb3f8bf30481678fb5502278ca833a43"
  integrity sha512-K2waXdXBi2302XUdcHcR1jCeU0LL4TD9HRs/gk0N2Xvrht+G/BfJa4QObBQZfhMdxiCpV3COl5Nfq4uKTeTnJA==
  dependencies:
    "@babel/types" "^7.3.0"

"@types/benchmark@^2.1.2":
  version "2.1.2"
  resolved "https://registry.yarnpkg.com/@types/benchmark/-/benchmark-2.1.2.tgz#b7838408c93dc08ceb4e6e13147dbfbe6a151f82"
  integrity sha512-EDKtLYNMKrig22jEvhXq8TBFyFgVNSPmDF2b9UzJ7+eylPqdZVo17PCUMkn1jP6/1A/0u78VqYC6VrX6b8pDWA==

"@types/body-parser@*":
  version "1.19.2"
  resolved "https://registry.yarnpkg.com/@types/body-parser/-/body-parser-1.19.2.tgz#aea2059e28b7658639081347ac4fab3de166e6f0"
  integrity sha512-ALYone6pm6QmwZoAgeyNksccT9Q4AWZQ6PvfwR37GT6r6FWUPguq6sUmNGSMV2Wr761oQoBxwGGa6DR5o1DC9g==
  dependencies:
    "@types/connect" "*"
    "@types/node" "*"

"@types/bonjour@^3.5.9":
  version "3.5.10"
  resolved "https://registry.yarnpkg.com/@types/bonjour/-/bonjour-3.5.10.tgz#0f6aadfe00ea414edc86f5d106357cda9701e275"
  integrity sha512-p7ienRMiS41Nu2/igbJxxLDWrSZ0WxM8UQgCeO9KhoVF7cOVFkrKsiDr1EsJIla8vV3oEEjGcz11jc5yimhzZw==
  dependencies:
    "@types/node" "*"

"@types/compression@1.7.2":
  version "1.7.2"
  resolved "https://registry.yarnpkg.com/@types/compression/-/compression-1.7.2.tgz#7cc1cdb01b4730eea284615a68fc70a2cdfd5e71"
  integrity sha512-lwEL4M/uAGWngWFLSG87ZDr2kLrbuR8p7X+QZB1OQlT+qkHsCPDVFnHPyXf4Vyl4yDDorNY+mAhosxkCvppatg==
  dependencies:
    "@types/express" "*"

"@types/connect-history-api-fallback@^1.3.5":
  version "1.3.5"
  resolved "https://registry.yarnpkg.com/@types/connect-history-api-fallback/-/connect-history-api-fallback-1.3.5.tgz#d1f7a8a09d0ed5a57aee5ae9c18ab9b803205dae"
  integrity sha512-h8QJa8xSb1WD4fpKBDcATDNGXghFj6/3GRWG6dhmRcu0RX1Ubasur2Uvx5aeEwlf0MwblEC2bMzzMQntxnw/Cw==
  dependencies:
    "@types/express-serve-static-core" "*"
    "@types/node" "*"

"@types/connect@*":
  version "3.4.35"
  resolved "https://registry.yarnpkg.com/@types/connect/-/connect-3.4.35.tgz#5fcf6ae445e4021d1fc2219a4873cc73a3bb2ad1"
  integrity sha512-cdeYyv4KWoEgpBISTxWvqYsVy444DOqehiF3fM3ne10AmJ62RSyNkUnxMJXHQWRQQX2eR94m5y1IZyDwBjV9FQ==
  dependencies:
    "@types/node" "*"

"@types/eslint-scope@^3.7.3":
  version "3.7.3"
  resolved "https://registry.yarnpkg.com/@types/eslint-scope/-/eslint-scope-3.7.3.tgz#125b88504b61e3c8bc6f870882003253005c3224"
  integrity sha512-PB3ldyrcnAicT35TWPs5IcwKD8S333HMaa2VVv4+wdvebJkjWuW/xESoB8IwRcog8HYVYamb1g/R31Qv5Bx03g==
  dependencies:
    "@types/eslint" "*"
    "@types/estree" "*"

"@types/eslint@*":
  version "8.4.1"
  resolved "https://registry.yarnpkg.com/@types/eslint/-/eslint-8.4.1.tgz#c48251553e8759db9e656de3efc846954ac32304"
  integrity sha512-GE44+DNEyxxh2Kc6ro/VkIj+9ma0pO0bwv9+uHSyBrikYOHr8zYcdPvnBOp1aw8s+CjRvuSx7CyWqRrNFQ59mA==
  dependencies:
    "@types/estree" "*"
    "@types/json-schema" "*"

"@types/eslint@^7.28.2":
  version "7.29.0"
  resolved "https://registry.yarnpkg.com/@types/eslint/-/eslint-7.29.0.tgz#e56ddc8e542815272720bb0b4ccc2aff9c3e1c78"
  integrity sha512-VNcvioYDH8/FxaeTKkM4/TiTwt6pBV9E3OfGmvaw8tPl0rrHCJ4Ll15HRT+pMiFAf/MLQvAzC+6RzUMEL9Ceng==
  dependencies:
    "@types/estree" "*"
    "@types/json-schema" "*"

"@types/estree@*", "@types/estree@^0.0.51":
  version "0.0.51"
  resolved "https://registry.yarnpkg.com/@types/estree/-/estree-0.0.51.tgz#cfd70924a25a3fd32b218e5e420e6897e1ac4f40"
  integrity sha512-CuPgU6f3eT/XgKKPqKd/gLZV1Xmvf1a2R5POBOGQa6uv82xpls89HU5zKeVoyR8XzHd1RGNOlQlvUe3CFkjWNQ==

"@types/estree@0.0.39":
  version "0.0.39"
  resolved "https://registry.yarnpkg.com/@types/estree/-/estree-0.0.39.tgz#e177e699ee1b8c22d23174caaa7422644389509f"
  integrity sha512-EYNwp3bU+98cpU4lAWYYL7Zz+2gryWH1qbdDTidVd6hkiR6weksdbMadyXKXNPEkQFhXM+hVO9ZygomHXp+AIw==

"@types/express-serve-static-core@*", "@types/express-serve-static-core@^4.17.18":
  version "4.17.28"
  resolved "https://registry.yarnpkg.com/@types/express-serve-static-core/-/express-serve-static-core-4.17.28.tgz#c47def9f34ec81dc6328d0b1b5303d1ec98d86b8"
  integrity sha512-P1BJAEAW3E2DJUlkgq4tOL3RyMunoWXqbSCygWo5ZIWTjUgN1YnaXWW4VWl/oc8vs/XoYibEGBKP0uZyF4AHig==
  dependencies:
    "@types/node" "*"
    "@types/qs" "*"
    "@types/range-parser" "*"

"@types/express@*", "@types/express@^4.17.13":
  version "4.17.13"
  resolved "https://registry.yarnpkg.com/@types/express/-/express-4.17.13.tgz#a76e2995728999bab51a33fabce1d705a3709034"
  integrity sha512-6bSZTPaTIACxn48l50SR+axgrqm6qXFIxrdAKaG6PaJk3+zuUr35hBlgT7vOmJcum+OEaIBLtHV/qloEAFITeA==
  dependencies:
    "@types/body-parser" "*"
    "@types/express-serve-static-core" "^4.17.18"
    "@types/qs" "*"
    "@types/serve-static" "*"

"@types/express@^4.17.14":
  version "4.17.14"
  resolved "https://registry.yarnpkg.com/@types/express/-/express-4.17.14.tgz#143ea0557249bc1b3b54f15db4c81c3d4eb3569c"
  integrity sha512-TEbt+vaPFQ+xpxFLFssxUDXj5cWCxZJjIcB7Yg0k0GMHGtgtQgpvx/MUQUeAkNbA9AAGrwkAsoeItdTgS7FMyg==
  dependencies:
    "@types/body-parser" "*"
    "@types/express-serve-static-core" "^4.17.18"
    "@types/qs" "*"
    "@types/serve-static" "*"

"@types/graceful-fs@^4.1.2":
  version "4.1.5"
  resolved "https://registry.yarnpkg.com/@types/graceful-fs/-/graceful-fs-4.1.5.tgz#21ffba0d98da4350db64891f92a9e5db3cdb4e15"
  integrity sha512-anKkLmZZ+xm4p8JWBf4hElkM4XR+EZeA2M9BAkkTldmcyDY4mbdIJnRghDJH3Ov5ooY7/UAoENtmdMSkaAd7Cw==
  dependencies:
    "@types/node" "*"

"@types/html-minifier-terser@^6.0.0":
  version "6.1.0"
  resolved "https://registry.yarnpkg.com/@types/html-minifier-terser/-/html-minifier-terser-6.1.0.tgz#4fc33a00c1d0c16987b1a20cf92d20614c55ac35"
  integrity sha512-oh/6byDPnL1zeNXFrDXFLyZjkr1MsBG667IM792caf1L2UPOOMf65NFzjUH/ltyfwjAGfs1rsX1eftK0jC/KIg==

"@types/http-proxy@^1.17.8":
  version "1.17.8"
  resolved "https://registry.yarnpkg.com/@types/http-proxy/-/http-proxy-1.17.8.tgz#968c66903e7e42b483608030ee85800f22d03f55"
  integrity sha512-5kPLG5BKpWYkw/LVOGWpiq3nEVqxiN32rTgI53Sk12/xHFQ2rG3ehI9IO+O3W2QoKeyB92dJkoka8SUm6BX1pA==
  dependencies:
    "@types/node" "*"

"@types/istanbul-lib-coverage@*", "@types/istanbul-lib-coverage@^2.0.0", "@types/istanbul-lib-coverage@^2.0.1":
  version "2.0.4"
  resolved "https://registry.yarnpkg.com/@types/istanbul-lib-coverage/-/istanbul-lib-coverage-2.0.4.tgz#8467d4b3c087805d63580480890791277ce35c44"
  integrity sha512-z/QT1XN4K4KYuslS23k62yDIDLwLFkzxOuMplDtObz0+y7VqJCaO2o+SPwHCvLFZh7xazvvoor2tA/hPz9ee7g==

"@types/istanbul-lib-report@*":
  version "3.0.0"
  resolved "https://registry.yarnpkg.com/@types/istanbul-lib-report/-/istanbul-lib-report-3.0.0.tgz#c14c24f18ea8190c118ee7562b7ff99a36552686"
  integrity sha512-plGgXAPfVKFoYfa9NpYDAkseG+g6Jr294RqeqcqDixSbU34MZVJRi/P+7Y8GDpzkEwLaGZZOpKIEmeVZNtKsrg==
  dependencies:
    "@types/istanbul-lib-coverage" "*"

"@types/istanbul-reports@^3.0.0":
  version "3.0.1"
  resolved "https://registry.yarnpkg.com/@types/istanbul-reports/-/istanbul-reports-3.0.1.tgz#9153fe98bba2bd565a63add9436d6f0d7f8468ff"
  integrity sha512-c3mAZEuK0lvBp8tmuL74XRKn1+y2dcwOUpH7x4WrF6gk1GIgiluDRgMYQtw2OFcBvAJWlt6ASU3tSqxp0Uu0Aw==
  dependencies:
    "@types/istanbul-lib-report" "*"

"@types/jest@*", "@types/jest@^27.4.1":
  version "27.4.1"
  resolved "https://registry.yarnpkg.com/@types/jest/-/jest-27.4.1.tgz#185cbe2926eaaf9662d340cc02e548ce9e11ab6d"
  integrity sha512-23iPJADSmicDVrWk+HT58LMJtzLAnB2AgIzplQuq/bSrGaxCrlvRFjGbXmamnnk/mAmCdLStiGqggu28ocUyiw==
  dependencies:
    jest-matcher-utils "^27.0.0"
    pretty-format "^27.0.0"

"@types/json-schema@*", "@types/json-schema@^7.0.4", "@types/json-schema@^7.0.5", "@types/json-schema@^7.0.8", "@types/json-schema@^7.0.9":
  version "7.0.11"
  resolved "https://registry.yarnpkg.com/@types/json-schema/-/json-schema-7.0.11.tgz#d421b6c527a3037f7c84433fd2c4229e016863d3"
  integrity sha512-wOuvG1SN4Us4rez+tylwwwCV1psiNVOkJeM3AUWUNWg/jDQY2+HE/444y5gc+jBmRqASOm2Oeh5c1axHobwRKQ==

"@types/json5@^0.0.29":
  version "0.0.29"
  resolved "https://registry.yarnpkg.com/@types/json5/-/json5-0.0.29.tgz#ee28707ae94e11d2b827bcbe5270bcea7f3e71ee"
  integrity sha1-7ihweulOEdK4J7y+UnC86n8+ce4=

"@types/mime@^1":
  version "1.3.2"
  resolved "https://registry.yarnpkg.com/@types/mime/-/mime-1.3.2.tgz#93e25bf9ee75fe0fd80b594bc4feb0e862111b5a"
  integrity sha512-YATxVxgRqNH6nHEIsvg6k2Boc1JHI9ZbH5iWFFv/MTkchz3b1ieGDa5T0a9RznNdI0KhVbdbWSN+KWWrQZRxTw==

"@types/node-fetch@^2.6.2":
  version "2.6.2"
  resolved "https://registry.yarnpkg.com/@types/node-fetch/-/node-fetch-2.6.2.tgz#d1a9c5fd049d9415dce61571557104dec3ec81da"
  integrity sha512-DHqhlq5jeESLy19TYhLakJ07kNumXWjcDdxXsLUMJZ6ue8VZJj4kLPQVE/2mdHh3xZziNF1xppu5lwmS53HR+A==
  dependencies:
    "@types/node" "*"
    form-data "^3.0.0"

"@types/node@*":
  version "17.0.23"
  resolved "https://registry.yarnpkg.com/@types/node/-/node-17.0.23.tgz#3b41a6e643589ac6442bdbd7a4a3ded62f33f7da"
  integrity sha512-UxDxWn7dl97rKVeVS61vErvw086aCYhDLyvRQZ5Rk65rZKepaFdm53GeqXaKBuOhED4e9uWq34IC3TdSdJJ2Gw==

"@types/node@^16.11.26":
  version "16.11.26"
  resolved "https://registry.yarnpkg.com/@types/node/-/node-16.11.26.tgz#63d204d136c9916fb4dcd1b50f9740fe86884e47"
  integrity sha512-GZ7bu5A6+4DtG7q9GsoHXy3ALcgeIHP4NnL0Vv2wu0uUB/yQex26v0tf6/na1mm0+bS9Uw+0DFex7aaKr2qawQ==

"@types/node@^16.11.66":
  version "16.11.66"
  resolved "https://registry.yarnpkg.com/@types/node/-/node-16.11.66.tgz#97f6891c3b8770e21163b93918d57fd1b799e235"
  integrity sha512-+xvMrGl3eAygKcf5jm+4zA4tbfEgmKM9o6/glTmN0RFVdu2VuFXMYYtRmuv3zTGCgAYMnEZLde3B7BTp+Yxcig==

"@types/parse-json@^4.0.0":
  version "4.0.0"
  resolved "https://registry.yarnpkg.com/@types/parse-json/-/parse-json-4.0.0.tgz#2f8bb441434d163b35fb8ffdccd7138927ffb8c0"
  integrity sha512-//oorEZjL6sbPcKUaCdIGlIUeH26mgzimjBB77G6XRgnDl/L5wOnpyBGRe/Mmf5CVW3PwEBE1NjiMZ/ssFh4wA==

"@types/prettier@^2.1.5":
  version "2.4.4"
  resolved "https://registry.yarnpkg.com/@types/prettier/-/prettier-2.4.4.tgz#5d9b63132df54d8909fce1c3f8ca260fdd693e17"
  integrity sha512-ReVR2rLTV1kvtlWFyuot+d1pkpG2Fw/XKE3PDAdj57rbM97ttSp9JZ2UsP+2EHTylra9cUf6JA7tGwW1INzUrA==

"@types/prop-types@*", "@types/prop-types@^15.7.4":
  version "15.7.4"
  resolved "https://registry.yarnpkg.com/@types/prop-types/-/prop-types-15.7.4.tgz#fcf7205c25dff795ee79af1e30da2c9790808f11"
  integrity sha512-rZ5drC/jWjrArrS8BR6SIr4cWpW09RNTYt9AMZo3Jwwif+iacXAqgVjm0B0Bv/S1jhDXKHqRVNCbACkJ89RAnQ==

"@types/q@^1.5.1":
  version "1.5.5"
  resolved "https://registry.yarnpkg.com/@types/q/-/q-1.5.5.tgz#75a2a8e7d8ab4b230414505d92335d1dcb53a6df"
  integrity sha512-L28j2FcJfSZOnL1WBjDYp2vUHCeIFlyYI/53EwD/rKUBQ7MtUUfbQWiyKJGpcnv4/WgrhWsFKrcPstcAt/J0tQ==

"@types/qs@*":
  version "6.9.7"
  resolved "https://registry.yarnpkg.com/@types/qs/-/qs-6.9.7.tgz#63bb7d067db107cc1e457c303bc25d511febf6cb"
  integrity sha512-FGa1F62FT09qcrueBA6qYTrJPVDzah9a+493+o2PCXsesWHIn27G98TsSMs3WPNbZIEj4+VJf6saSFpvD+3Zsw==

"@types/range-parser@*":
  version "1.2.4"
  resolved "https://registry.yarnpkg.com/@types/range-parser/-/range-parser-1.2.4.tgz#cd667bcfdd025213aafb7ca5915a932590acdcdc"
  integrity sha512-EEhsLsD6UsDM1yFhAvy0Cjr6VwmpMWqFBCb9w07wVugF7w9nfajxLuVmngTIpgS6svCnm6Vaw+MZhoDCKnOfsw==

"@types/react-dom@*", "@types/react-dom@^17.0.14":
  version "17.0.14"
  resolved "https://registry.yarnpkg.com/@types/react-dom/-/react-dom-17.0.14.tgz#c8f917156b652ddf807711f5becbd2ab018dea9f"
  integrity sha512-H03xwEP1oXmSfl3iobtmQ/2dHF5aBHr8aUMwyGZya6OW45G+xtdzmq6HkncefiBt5JU8DVyaWl/nWZbjZCnzAQ==
  dependencies:
    "@types/react" "*"

"@types/react-is@^16.7.1 || ^17.0.0":
  version "17.0.3"
  resolved "https://registry.yarnpkg.com/@types/react-is/-/react-is-17.0.3.tgz#2d855ba575f2fc8d17ef9861f084acc4b90a137a"
  integrity sha512-aBTIWg1emtu95bLTLx0cpkxwGW3ueZv71nE2YFBpL8k/z5czEW8yYpOo8Dp+UUAFAtKwNaOsh/ioSeQnWlZcfw==
  dependencies:
    "@types/react" "*"

"@types/react-transition-group@^4.4.4":
  version "4.4.4"
  resolved "https://registry.yarnpkg.com/@types/react-transition-group/-/react-transition-group-4.4.4.tgz#acd4cceaa2be6b757db61ed7b432e103242d163e"
  integrity sha512-7gAPz7anVK5xzbeQW9wFBDg7G++aPLAFY0QaSMOou9rJZpbuI58WAuJrgu+qR92l61grlnCUe7AFX8KGahAgug==
  dependencies:
    "@types/react" "*"

"@types/react@*", "@types/react@^17.0.43":
  version "17.0.43"
  resolved "https://registry.yarnpkg.com/@types/react/-/react-17.0.43.tgz#4adc142887dd4a2601ce730bc56c3436fdb07a55"
  integrity sha512-8Q+LNpdxf057brvPu1lMtC5Vn7J119xrP1aq4qiaefNioQUYANF/CYeK4NsKorSZyUGJ66g0IM+4bbjwx45o2A==
  dependencies:
    "@types/prop-types" "*"
    "@types/scheduler" "*"
    csstype "^3.0.2"

"@types/resolve@1.17.1":
  version "1.17.1"
  resolved "https://registry.yarnpkg.com/@types/resolve/-/resolve-1.17.1.tgz#3afd6ad8967c77e4376c598a82ddd58f46ec45d6"
  integrity sha512-yy7HuzQhj0dhGpD8RLXSZWEkLsV9ibvxvi6EiJ3bkqLAO1RGo0WbkWQiwpRlSFymTJRz0d3k5LM3kkx8ArDbLw==
  dependencies:
    "@types/node" "*"

"@types/retry@^0.12.0":
  version "0.12.1"
  resolved "https://registry.yarnpkg.com/@types/retry/-/retry-0.12.1.tgz#d8f1c0d0dc23afad6dc16a9e993a0865774b4065"
  integrity sha512-xoDlM2S4ortawSWORYqsdU+2rxdh4LRW9ytc3zmT37RIKQh6IHyKwwtKhKis9ah8ol07DCkZxPt8BBvPjC6v4g==

"@types/scheduler@*":
  version "0.16.2"
  resolved "https://registry.yarnpkg.com/@types/scheduler/-/scheduler-0.16.2.tgz#1a62f89525723dde24ba1b01b092bf5df8ad4d39"
  integrity sha512-hppQEBDmlwhFAXKJX2KnWLYu5yMfi91yazPb2l+lbJiwW+wdo1gNeRA+3RgNSO39WYX2euey41KEwnqesU2Jew==

"@types/serve-index@^1.9.1":
  version "1.9.1"
  resolved "https://registry.yarnpkg.com/@types/serve-index/-/serve-index-1.9.1.tgz#1b5e85370a192c01ec6cec4735cf2917337a6278"
  integrity sha512-d/Hs3nWDxNL2xAczmOVZNj92YZCS6RGxfBPjKzuu/XirCgXdpKEb88dYNbrYGint6IVWLNP+yonwVAuRC0T2Dg==
  dependencies:
    "@types/express" "*"

"@types/serve-static@*":
  version "1.13.10"
  resolved "https://registry.yarnpkg.com/@types/serve-static/-/serve-static-1.13.10.tgz#f5e0ce8797d2d7cc5ebeda48a52c96c4fa47a8d9"
  integrity sha512-nCkHGI4w7ZgAdNkrEu0bv+4xNV/XDqW+DydknebMOQwkpDGx8G+HTlj7R7ABI8i8nKxVw0wtKPi1D+lPOkh4YQ==
  dependencies:
    "@types/mime" "^1"
    "@types/node" "*"

"@types/sockjs@^0.3.33":
  version "0.3.33"
  resolved "https://registry.yarnpkg.com/@types/sockjs/-/sockjs-0.3.33.tgz#570d3a0b99ac995360e3136fd6045113b1bd236f"
  integrity sha512-f0KEEe05NvUnat+boPTZ0dgaLZ4SfSouXUgv5noUiefG2ajgKjmETo9ZJyuqsl7dfl2aHlLJUiki6B4ZYldiiw==
  dependencies:
    "@types/node" "*"

"@types/stack-utils@^2.0.0":
  version "2.0.1"
  resolved "https://registry.yarnpkg.com/@types/stack-utils/-/stack-utils-2.0.1.tgz#20f18294f797f2209b5f65c8e3b5c8e8261d127c"
  integrity sha512-Hl219/BT5fLAaz6NDkSuhzasy49dwQS/DSdu4MdggFB8zcXv7vflBI3xp7FEmkmdDkBUI2bPUNeMttp2knYdxw==

"@types/swagger-ui-dist@3.30.1":
  version "3.30.1"
  resolved "https://registry.yarnpkg.com/@types/swagger-ui-dist/-/swagger-ui-dist-3.30.1.tgz#8ad3370dfce23bf73144bd9c5560afe2b5ccbd18"
  integrity sha512-wWojDensMF33dSrhak4iWSPOsWBbvf+rSJ6VWQ7ohQbGdKAiT2IwUexrDZkMvf3+vVAPVnNFDRDtxADFszbh+Q==

"@types/testing-library__jest-dom@^5.9.1":
  version "5.14.3"
  resolved "https://registry.yarnpkg.com/@types/testing-library__jest-dom/-/testing-library__jest-dom-5.14.3.tgz#ee6c7ffe9f8595882ee7bda8af33ae7b8789ef17"
  integrity sha512-oKZe+Mf4ioWlMuzVBaXQ9WDnEm1+umLx0InILg+yvZVBBDmzV5KfZyLrCvadtWcx8+916jLmHafcmqqffl+iIw==
  dependencies:
    "@types/jest" "*"

"@types/trusted-types@^2.0.2":
  version "2.0.2"
  resolved "https://registry.yarnpkg.com/@types/trusted-types/-/trusted-types-2.0.2.tgz#fc25ad9943bcac11cceb8168db4f275e0e72e756"
  integrity sha512-F5DIZ36YVLE+PN+Zwws4kJogq47hNgX3Nx6WyDJ3kcplxyke3XIzB8uK5n/Lpm1HBsbGzd6nmGehL8cPekP+Tg==

"@types/ws@^8.2.2":
  version "8.5.3"
  resolved "https://registry.yarnpkg.com/@types/ws/-/ws-8.5.3.tgz#7d25a1ffbecd3c4f2d35068d0b283c037003274d"
  integrity sha512-6YOoWjruKj1uLf3INHH7D3qTXwFfEsg1kf3c0uDdSBJwfa/llkwIjrAGV7j7mVgGNbzTQ3HiHKKDXl6bJPD97w==
  dependencies:
    "@types/node" "*"

"@types/yargs-parser@*":
  version "21.0.0"
  resolved "https://registry.yarnpkg.com/@types/yargs-parser/-/yargs-parser-21.0.0.tgz#0c60e537fa790f5f9472ed2776c2b71ec117351b"
  integrity sha512-iO9ZQHkZxHn4mSakYV0vFHAVDyEOIJQrV2uZ06HxEPcx+mt8swXoZHIbaaJ2crJYFfErySgktuTZ3BeLz+XmFA==

"@types/yargs@^16.0.0":
  version "16.0.4"
  resolved "https://registry.yarnpkg.com/@types/yargs/-/yargs-16.0.4.tgz#26aad98dd2c2a38e421086ea9ad42b9e51642977"
  integrity sha512-T8Yc9wt/5LbJyCaLiHPReJa0kApcIgJ7Bn735GjItUfh08Z1pJvu8QZqb9s+mMvKV6WUQRV7K2R46YbjMXTTJw==
  dependencies:
    "@types/yargs-parser" "*"

"@typescript-eslint/eslint-plugin@^5.5.0":
  version "5.17.0"
  resolved "https://registry.yarnpkg.com/@typescript-eslint/eslint-plugin/-/eslint-plugin-5.17.0.tgz#704eb4e75039000531255672bf1c85ee85cf1d67"
  integrity sha512-qVstvQilEd89HJk3qcbKt/zZrfBZ+9h2ynpAGlWjWiizA7m/MtLT9RoX6gjtpE500vfIg8jogAkDzdCxbsFASQ==
  dependencies:
    "@typescript-eslint/scope-manager" "5.17.0"
    "@typescript-eslint/type-utils" "5.17.0"
    "@typescript-eslint/utils" "5.17.0"
    debug "^4.3.2"
    functional-red-black-tree "^1.0.1"
    ignore "^5.1.8"
    regexpp "^3.2.0"
    semver "^7.3.5"
    tsutils "^3.21.0"

"@typescript-eslint/experimental-utils@^5.0.0":
  version "5.17.0"
  resolved "https://registry.yarnpkg.com/@typescript-eslint/experimental-utils/-/experimental-utils-5.17.0.tgz#303ba1d766d715c3225a31845b54941889e52f6c"
  integrity sha512-U4sM5z0/ymSYqQT6I7lz8l0ZZ9zrya5VIwrwAP5WOJVabVtVsIpTMxPQe+D3qLyePT+VlETUTO2nA1+PufPx9Q==
  dependencies:
    "@typescript-eslint/utils" "5.17.0"

"@typescript-eslint/parser@^5.5.0":
  version "5.17.0"
  resolved "https://registry.yarnpkg.com/@typescript-eslint/parser/-/parser-5.17.0.tgz#7def77d5bcd8458d12d52909118cf3f0a45f89d5"
  integrity sha512-aRzW9Jg5Rlj2t2/crzhA2f23SIYFlF9mchGudyP0uiD6SenIxzKoLjwzHbafgHn39dNV/TV7xwQkLfFTZlJ4ig==
  dependencies:
    "@typescript-eslint/scope-manager" "5.17.0"
    "@typescript-eslint/types" "5.17.0"
    "@typescript-eslint/typescript-estree" "5.17.0"
    debug "^4.3.2"

"@typescript-eslint/scope-manager@5.17.0":
  version "5.17.0"
  resolved "https://registry.yarnpkg.com/@typescript-eslint/scope-manager/-/scope-manager-5.17.0.tgz#4cea7d0e0bc0e79eb60cad431c89120987c3f952"
  integrity sha512-062iCYQF/doQ9T2WWfJohQKKN1zmmXVfAcS3xaiialiw8ZUGy05Em6QVNYJGO34/sU1a7a+90U3dUNfqUDHr3w==
  dependencies:
    "@typescript-eslint/types" "5.17.0"
    "@typescript-eslint/visitor-keys" "5.17.0"

"@typescript-eslint/type-utils@5.17.0":
  version "5.17.0"
  resolved "https://registry.yarnpkg.com/@typescript-eslint/type-utils/-/type-utils-5.17.0.tgz#1c4549d68c89877662224aabb29fbbebf5fc9672"
  integrity sha512-3hU0RynUIlEuqMJA7dragb0/75gZmwNwFf/QJokWzPehTZousP/MNifVSgjxNcDCkM5HI2K22TjQWUmmHUINSg==
  dependencies:
    "@typescript-eslint/utils" "5.17.0"
    debug "^4.3.2"
    tsutils "^3.21.0"

"@typescript-eslint/types@5.17.0":
  version "5.17.0"
  resolved "https://registry.yarnpkg.com/@typescript-eslint/types/-/types-5.17.0.tgz#861ec9e669ffa2aa9b873dd4d28d9b1ce26d216f"
  integrity sha512-AgQ4rWzmCxOZLioFEjlzOI3Ch8giDWx8aUDxyNw9iOeCvD3GEYAB7dxWGQy4T/rPVe8iPmu73jPHuaSqcjKvxw==

"@typescript-eslint/typescript-estree@5.17.0":
  version "5.17.0"
  resolved "https://registry.yarnpkg.com/@typescript-eslint/typescript-estree/-/typescript-estree-5.17.0.tgz#a7cba7dfc8f9cc2ac78c18584e684507df4f2488"
  integrity sha512-X1gtjEcmM7Je+qJRhq7ZAAaNXYhTgqMkR10euC4Si6PIjb+kwEQHSxGazXUQXFyqfEXdkGf6JijUu5R0uceQzg==
  dependencies:
    "@typescript-eslint/types" "5.17.0"
    "@typescript-eslint/visitor-keys" "5.17.0"
    debug "^4.3.2"
    globby "^11.0.4"
    is-glob "^4.0.3"
    semver "^7.3.5"
    tsutils "^3.21.0"

"@typescript-eslint/utils@5.17.0", "@typescript-eslint/utils@^5.13.0":
  version "5.17.0"
  resolved "https://registry.yarnpkg.com/@typescript-eslint/utils/-/utils-5.17.0.tgz#549a9e1d491c6ccd3624bc3c1b098f5cfb45f306"
  integrity sha512-DVvndq1QoxQH+hFv+MUQHrrWZ7gQ5KcJzyjhzcqB1Y2Xes1UQQkTRPUfRpqhS8mhTWsSb2+iyvDW1Lef5DD7vA==
  dependencies:
    "@types/json-schema" "^7.0.9"
    "@typescript-eslint/scope-manager" "5.17.0"
    "@typescript-eslint/types" "5.17.0"
    "@typescript-eslint/typescript-estree" "5.17.0"
    eslint-scope "^5.1.1"
    eslint-utils "^3.0.0"

"@typescript-eslint/visitor-keys@5.17.0":
  version "5.17.0"
  resolved "https://registry.yarnpkg.com/@typescript-eslint/visitor-keys/-/visitor-keys-5.17.0.tgz#52daae45c61b0211b4c81b53a71841911e479128"
  integrity sha512-6K/zlc4OfCagUu7Am/BD5k8PSWQOgh34Nrv9Rxe2tBzlJ7uOeJ/h7ugCGDCeEZHT6k2CJBhbk9IsbkPI0uvUkA==
  dependencies:
    "@typescript-eslint/types" "5.17.0"
    eslint-visitor-keys "^3.0.0"

"@webassemblyjs/ast@1.11.1":
  version "1.11.1"
  resolved "https://registry.yarnpkg.com/@webassemblyjs/ast/-/ast-1.11.1.tgz#2bfd767eae1a6996f432ff7e8d7fc75679c0b6a7"
  integrity sha512-ukBh14qFLjxTQNTXocdyksN5QdM28S1CxHt2rdskFyL+xFV7VremuBLVbmCePj+URalXBENx/9Lm7lnhihtCSw==
  dependencies:
    "@webassemblyjs/helper-numbers" "1.11.1"
    "@webassemblyjs/helper-wasm-bytecode" "1.11.1"

"@webassemblyjs/floating-point-hex-parser@1.11.1":
  version "1.11.1"
  resolved "https://registry.yarnpkg.com/@webassemblyjs/floating-point-hex-parser/-/floating-point-hex-parser-1.11.1.tgz#f6c61a705f0fd7a6aecaa4e8198f23d9dc179e4f"
  integrity sha512-iGRfyc5Bq+NnNuX8b5hwBrRjzf0ocrJPI6GWFodBFzmFnyvrQ83SHKhmilCU/8Jv67i4GJZBMhEzltxzcNagtQ==

"@webassemblyjs/helper-api-error@1.11.1":
  version "1.11.1"
  resolved "https://registry.yarnpkg.com/@webassemblyjs/helper-api-error/-/helper-api-error-1.11.1.tgz#1a63192d8788e5c012800ba6a7a46c705288fd16"
  integrity sha512-RlhS8CBCXfRUR/cwo2ho9bkheSXG0+NwooXcc3PAILALf2QLdFyj7KGsKRbVc95hZnhnERon4kW/D3SZpp6Tcg==

"@webassemblyjs/helper-buffer@1.11.1":
  version "1.11.1"
  resolved "https://registry.yarnpkg.com/@webassemblyjs/helper-buffer/-/helper-buffer-1.11.1.tgz#832a900eb444884cde9a7cad467f81500f5e5ab5"
  integrity sha512-gwikF65aDNeeXa8JxXa2BAk+REjSyhrNC9ZwdT0f8jc4dQQeDQ7G4m0f2QCLPJiMTTO6wfDmRmj/pW0PsUvIcA==

"@webassemblyjs/helper-numbers@1.11.1":
  version "1.11.1"
  resolved "https://registry.yarnpkg.com/@webassemblyjs/helper-numbers/-/helper-numbers-1.11.1.tgz#64d81da219fbbba1e3bd1bfc74f6e8c4e10a62ae"
  integrity sha512-vDkbxiB8zfnPdNK9Rajcey5C0w+QJugEglN0of+kmO8l7lDb77AnlKYQF7aarZuCrv+l0UvqL+68gSDr3k9LPQ==
  dependencies:
    "@webassemblyjs/floating-point-hex-parser" "1.11.1"
    "@webassemblyjs/helper-api-error" "1.11.1"
    "@xtuc/long" "4.2.2"

"@webassemblyjs/helper-wasm-bytecode@1.11.1":
  version "1.11.1"
  resolved "https://registry.yarnpkg.com/@webassemblyjs/helper-wasm-bytecode/-/helper-wasm-bytecode-1.11.1.tgz#f328241e41e7b199d0b20c18e88429c4433295e1"
  integrity sha512-PvpoOGiJwXeTrSf/qfudJhwlvDQxFgelbMqtq52WWiXC6Xgg1IREdngmPN3bs4RoO83PnL/nFrxucXj1+BX62Q==

"@webassemblyjs/helper-wasm-section@1.11.1":
  version "1.11.1"
  resolved "https://registry.yarnpkg.com/@webassemblyjs/helper-wasm-section/-/helper-wasm-section-1.11.1.tgz#21ee065a7b635f319e738f0dd73bfbda281c097a"
  integrity sha512-10P9No29rYX1j7F3EVPX3JvGPQPae+AomuSTPiF9eBQeChHI6iqjMIwR9JmOJXwpnn/oVGDk7I5IlskuMwU/pg==
  dependencies:
    "@webassemblyjs/ast" "1.11.1"
    "@webassemblyjs/helper-buffer" "1.11.1"
    "@webassemblyjs/helper-wasm-bytecode" "1.11.1"
    "@webassemblyjs/wasm-gen" "1.11.1"

"@webassemblyjs/ieee754@1.11.1":
  version "1.11.1"
  resolved "https://registry.yarnpkg.com/@webassemblyjs/ieee754/-/ieee754-1.11.1.tgz#963929e9bbd05709e7e12243a099180812992614"
  integrity sha512-hJ87QIPtAMKbFq6CGTkZYJivEwZDbQUgYd3qKSadTNOhVY7p+gfP6Sr0lLRVTaG1JjFj+r3YchoqRYxNH3M0GQ==
  dependencies:
    "@xtuc/ieee754" "^1.2.0"

"@webassemblyjs/leb128@1.11.1":
  version "1.11.1"
  resolved "https://registry.yarnpkg.com/@webassemblyjs/leb128/-/leb128-1.11.1.tgz#ce814b45574e93d76bae1fb2644ab9cdd9527aa5"
  integrity sha512-BJ2P0hNZ0u+Th1YZXJpzW6miwqQUGcIHT1G/sf72gLVD9DZ5AdYTqPNbHZh6K1M5VmKvFXwGSWZADz+qBWxeRw==
  dependencies:
    "@xtuc/long" "4.2.2"

"@webassemblyjs/utf8@1.11.1":
  version "1.11.1"
  resolved "https://registry.yarnpkg.com/@webassemblyjs/utf8/-/utf8-1.11.1.tgz#d1f8b764369e7c6e6bae350e854dec9a59f0a3ff"
  integrity sha512-9kqcxAEdMhiwQkHpkNiorZzqpGrodQQ2IGrHHxCy+Ozng0ofyMA0lTqiLkVs1uzTRejX+/O0EOT7KxqVPuXosQ==

"@webassemblyjs/wasm-edit@1.11.1":
  version "1.11.1"
  resolved "https://registry.yarnpkg.com/@webassemblyjs/wasm-edit/-/wasm-edit-1.11.1.tgz#ad206ebf4bf95a058ce9880a8c092c5dec8193d6"
  integrity sha512-g+RsupUC1aTHfR8CDgnsVRVZFJqdkFHpsHMfJuWQzWU3tvnLC07UqHICfP+4XyL2tnr1amvl1Sdp06TnYCmVkA==
  dependencies:
    "@webassemblyjs/ast" "1.11.1"
    "@webassemblyjs/helper-buffer" "1.11.1"
    "@webassemblyjs/helper-wasm-bytecode" "1.11.1"
    "@webassemblyjs/helper-wasm-section" "1.11.1"
    "@webassemblyjs/wasm-gen" "1.11.1"
    "@webassemblyjs/wasm-opt" "1.11.1"
    "@webassemblyjs/wasm-parser" "1.11.1"
    "@webassemblyjs/wast-printer" "1.11.1"

"@webassemblyjs/wasm-gen@1.11.1":
  version "1.11.1"
  resolved "https://registry.yarnpkg.com/@webassemblyjs/wasm-gen/-/wasm-gen-1.11.1.tgz#86c5ea304849759b7d88c47a32f4f039ae3c8f76"
  integrity sha512-F7QqKXwwNlMmsulj6+O7r4mmtAlCWfO/0HdgOxSklZfQcDu0TpLiD1mRt/zF25Bk59FIjEuGAIyn5ei4yMfLhA==
  dependencies:
    "@webassemblyjs/ast" "1.11.1"
    "@webassemblyjs/helper-wasm-bytecode" "1.11.1"
    "@webassemblyjs/ieee754" "1.11.1"
    "@webassemblyjs/leb128" "1.11.1"
    "@webassemblyjs/utf8" "1.11.1"

"@webassemblyjs/wasm-opt@1.11.1":
  version "1.11.1"
  resolved "https://registry.yarnpkg.com/@webassemblyjs/wasm-opt/-/wasm-opt-1.11.1.tgz#657b4c2202f4cf3b345f8a4c6461c8c2418985f2"
  integrity sha512-VqnkNqnZlU5EB64pp1l7hdm3hmQw7Vgqa0KF/KCNO9sIpI6Fk6brDEiX+iCOYrvMuBWDws0NkTOxYEb85XQHHw==
  dependencies:
    "@webassemblyjs/ast" "1.11.1"
    "@webassemblyjs/helper-buffer" "1.11.1"
    "@webassemblyjs/wasm-gen" "1.11.1"
    "@webassemblyjs/wasm-parser" "1.11.1"

"@webassemblyjs/wasm-parser@1.11.1":
  version "1.11.1"
  resolved "https://registry.yarnpkg.com/@webassemblyjs/wasm-parser/-/wasm-parser-1.11.1.tgz#86ca734534f417e9bd3c67c7a1c75d8be41fb199"
  integrity sha512-rrBujw+dJu32gYB7/Lup6UhdkPx9S9SnobZzRVL7VcBH9Bt9bCBLEuX/YXOOtBsOZ4NQrRykKhffRWHvigQvOA==
  dependencies:
    "@webassemblyjs/ast" "1.11.1"
    "@webassemblyjs/helper-api-error" "1.11.1"
    "@webassemblyjs/helper-wasm-bytecode" "1.11.1"
    "@webassemblyjs/ieee754" "1.11.1"
    "@webassemblyjs/leb128" "1.11.1"
    "@webassemblyjs/utf8" "1.11.1"

"@webassemblyjs/wast-printer@1.11.1":
  version "1.11.1"
  resolved "https://registry.yarnpkg.com/@webassemblyjs/wast-printer/-/wast-printer-1.11.1.tgz#d0c73beda8eec5426f10ae8ef55cee5e7084c2f0"
  integrity sha512-IQboUWM4eKzWW+N/jij2sRatKMh99QEelo3Eb2q0qXkvPRISAj8Qxtmw5itwqK+TTkBuUIE45AxYPToqPtL5gg==
  dependencies:
    "@webassemblyjs/ast" "1.11.1"
    "@xtuc/long" "4.2.2"

"@xtuc/ieee754@^1.2.0":
  version "1.2.0"
  resolved "https://registry.yarnpkg.com/@xtuc/ieee754/-/ieee754-1.2.0.tgz#eef014a3145ae477a1cbc00cd1e552336dceb790"
  integrity sha512-DX8nKgqcGwsc0eJSqYt5lwP4DH5FlHnmuWWBRy7X0NcaGR0ZtuyeESgMwTYVEtxmsNGY+qit4QYT/MIYTOTPeA==

"@xtuc/long@4.2.2":
  version "4.2.2"
  resolved "https://registry.yarnpkg.com/@xtuc/long/-/long-4.2.2.tgz#d291c6a4e97989b5c61d9acf396ae4fe133a718d"
  integrity sha512-NuHqBY1PB/D8xU6s/thBgOAiAP7HOYDQ32+BFZILJ8ivkUkAHQnWfn6WhL79Owj1qmUnoN/YPhktdIoucipkAQ==

"@zeit/schemas@2.21.0":
  version "2.21.0"
  resolved "https://registry.yarnpkg.com/@zeit/schemas/-/schemas-2.21.0.tgz#cd242c6551ffb51830049d68d9743ab65b45b820"
  integrity sha512-/J4WBTpWtQ4itN1rb3ao8LfClmVcmz2pO6oYb7Qd4h7VSqUhIbJIvrykz9Ew1WMg6eFWsKdsMHc5uPbFxqlCpg==

abab@^2.0.3, abab@^2.0.5:
  version "2.0.5"
  resolved "https://registry.yarnpkg.com/abab/-/abab-2.0.5.tgz#c0b678fb32d60fc1219c784d6a826fe385aeb79a"
  integrity sha512-9IK9EadsbHo6jLWIpxpR6pL0sazTXV6+SQv25ZB+F7Bj9mJNaOc4nCRabwd5M/JwmUa8idz6Eci6eKfJryPs6Q==

accepts@~1.3.4, accepts@~1.3.5, accepts@~1.3.8:
  version "1.3.8"
  resolved "https://registry.yarnpkg.com/accepts/-/accepts-1.3.8.tgz#0bf0be125b67014adcb0b0921e62db7bffe16b2e"
  integrity sha512-PYAthTa2m2VKxuvSD3DPC/Gy+U+sOA1LAuT8mkmRuvw+NACSaeXEQ+NHcVF7rONl6qcaxV3Uuemwawk+7+SJLw==
  dependencies:
    mime-types "~2.1.34"
    negotiator "0.6.3"

acorn-globals@^6.0.0:
  version "6.0.0"
  resolved "https://registry.yarnpkg.com/acorn-globals/-/acorn-globals-6.0.0.tgz#46cdd39f0f8ff08a876619b55f5ac8a6dc770b45"
  integrity sha512-ZQl7LOWaF5ePqqcX4hLuv/bLXYQNfNWw2c0/yX/TsPRKamzHcTGQnlCjHT3TsmkOUVEPS3crCxiPfdzE/Trlhg==
  dependencies:
    acorn "^7.1.1"
    acorn-walk "^7.1.1"

acorn-import-assertions@^1.7.6:
  version "1.8.0"
  resolved "https://registry.yarnpkg.com/acorn-import-assertions/-/acorn-import-assertions-1.8.0.tgz#ba2b5939ce62c238db6d93d81c9b111b29b855e9"
  integrity sha512-m7VZ3jwz4eK6A4Vtt8Ew1/mNbP24u0FhdyfA7fSvnJR6LMdfOYnmuIrrJAgrYfYJ10F/otaHTtrtrtmHdMNzEw==

acorn-jsx@^5.3.1:
  version "5.3.2"
  resolved "https://registry.yarnpkg.com/acorn-jsx/-/acorn-jsx-5.3.2.tgz#7ed5bb55908b3b2f1bc55c6af1653bada7f07937"
  integrity sha512-rq9s+JNhf0IChjtDXxllJ7g41oZk5SlXtp0LHwyA5cejwn7vKmKp4pPri6YEePv2PU65sAsegbXtIinmDFDXgQ==

acorn-node@^1.6.1:
  version "1.8.2"
  resolved "https://registry.yarnpkg.com/acorn-node/-/acorn-node-1.8.2.tgz#114c95d64539e53dede23de8b9d96df7c7ae2af8"
  integrity sha512-8mt+fslDufLYntIoPAaIMUe/lrbrehIiwmR3t2k9LljIzoigEPF27eLk2hy8zSGzmR/ogr7zbRKINMo1u0yh5A==
  dependencies:
    acorn "^7.0.0"
    acorn-walk "^7.0.0"
    xtend "^4.0.2"

acorn-walk@^7.0.0, acorn-walk@^7.1.1:
  version "7.2.0"
  resolved "https://registry.yarnpkg.com/acorn-walk/-/acorn-walk-7.2.0.tgz#0de889a601203909b0fbe07b8938dc21d2e967bc"
  integrity sha512-OPdCF6GsMIP+Az+aWfAAOEt2/+iVDKE7oy6lJ098aoe59oAmK76qV6Gw60SbZ8jHuG2wH058GF4pLFbYamYrVA==

acorn@^7.0.0, acorn@^7.1.1:
  version "7.4.1"
  resolved "https://registry.yarnpkg.com/acorn/-/acorn-7.4.1.tgz#feaed255973d2e77555b83dbc08851a6c63520fa"
  integrity sha512-nQyp0o1/mNdbTO1PO6kHkwSrmgZ0MT/jCCpNiwbUjGoRN4dlBhqJtoQuCnEOKzgTVwg0ZWiCoQy6SxMebQVh8A==

acorn@^8.2.4, acorn@^8.4.1, acorn@^8.5.0, acorn@^8.7.0:
  version "8.7.0"
  resolved "https://registry.yarnpkg.com/acorn/-/acorn-8.7.0.tgz#90951fde0f8f09df93549481e5fc141445b791cf"
  integrity sha512-V/LGr1APy+PXIwKebEWrkZPwoeoF+w1jiOBUmuxuiUIaOHtob8Qc9BTrYo7VuI5fR8tqsy+buA2WFooR5olqvQ==

address@^1.0.1, address@^1.1.2:
  version "1.1.2"
  resolved "https://registry.yarnpkg.com/address/-/address-1.1.2.tgz#bf1116c9c758c51b7a933d296b72c221ed9428b6"
  integrity sha512-aT6camzM4xEA54YVJYSqxz1kv4IHnQZRtThJJHhUMRExaU5spC7jX5ugSwTaTgJliIgs4VhZOk7htClvQ/LmRA==

adjust-sourcemap-loader@^4.0.0:
  version "4.0.0"
  resolved "https://registry.yarnpkg.com/adjust-sourcemap-loader/-/adjust-sourcemap-loader-4.0.0.tgz#fc4a0fd080f7d10471f30a7320f25560ade28c99"
  integrity sha512-OXwN5b9pCUXNQHJpwwD2qP40byEmSgzj8B4ydSN0uMNYWiFmJ6x6KwUllMmfk8Rwu/HJDFR7U8ubsWBoN0Xp0A==
  dependencies:
    loader-utils "^2.0.0"
    regex-parser "^2.2.11"

agent-base@6:
  version "6.0.2"
  resolved "https://registry.yarnpkg.com/agent-base/-/agent-base-6.0.2.tgz#49fff58577cfee3f37176feab4c22e00f86d7f77"
  integrity sha512-RZNwNclF7+MS/8bDg70amg32dyeZGZxiDuQmZxKLAlQjr3jGyLx+4Kkk58UO7D2QdgFIQCovuSuZESne6RG6XQ==
  dependencies:
    debug "4"

aggregate-error@^3.0.0:
  version "3.1.0"
  resolved "https://registry.yarnpkg.com/aggregate-error/-/aggregate-error-3.1.0.tgz#92670ff50f5359bdb7a3e0d40d0ec30c5737687a"
  integrity sha512-4I7Td01quW/RpocfNayFdFVk1qSuoh0E7JrbRJ16nH01HhKFQ88INq9Sd+nd72zqRySlr9BmDA8xlEJ6vJMrYA==
  dependencies:
    clean-stack "^2.0.0"
    indent-string "^4.0.0"

ajv-formats@^2.1.1:
  version "2.1.1"
  resolved "https://registry.yarnpkg.com/ajv-formats/-/ajv-formats-2.1.1.tgz#6e669400659eb74973bbf2e33327180a0996b520"
  integrity sha512-Wx0Kx52hxE7C18hkMEggYlEifqWZtYaRgouJor+WMdPnQyEK13vgEWyVNup7SoeeoLMsr4kf5h6dOW11I15MUA==
  dependencies:
    ajv "^8.0.0"

ajv-keywords@^3.4.1, ajv-keywords@^3.5.2:
  version "3.5.2"
  resolved "https://registry.yarnpkg.com/ajv-keywords/-/ajv-keywords-3.5.2.tgz#31f29da5ab6e00d1c2d329acf7b5929614d5014d"
  integrity sha512-5p6WTN0DdTGVQk6VjcEju19IgaHudalcfabD7yhDGeA6bcQnmL+CpveLJq/3hvfwd1aof6L386Ougkx6RfyMIQ==

ajv-keywords@^5.0.0:
  version "5.1.0"
  resolved "https://registry.yarnpkg.com/ajv-keywords/-/ajv-keywords-5.1.0.tgz#69d4d385a4733cdbeab44964a1170a88f87f0e16"
  integrity sha512-YCS/JNFAUyr5vAuhk1DWm1CBxRHW9LbJ2ozWeemrIqpbsqKjHVxYPyi5GC0rjZIT5JxJ3virVTS8wk4i/Z+krw==
  dependencies:
    fast-deep-equal "^3.1.3"

ajv@8.11.0, ajv@^8.0.0, ajv@^8.6.0, ajv@^8.8.0:
  version "8.11.0"
  resolved "https://registry.yarnpkg.com/ajv/-/ajv-8.11.0.tgz#977e91dd96ca669f54a11e23e378e33b884a565f"
  integrity sha512-wGgprdCvMalC0BztXvitD2hC04YffAvtsUn93JbGXYLAtCUO4xd17mCCZQxUOItiBwZvJScWo8NIvQMQ71rdpg==
  dependencies:
    fast-deep-equal "^3.1.1"
    json-schema-traverse "^1.0.0"
    require-from-string "^2.0.2"
    uri-js "^4.2.2"

ajv@^6.10.0, ajv@^6.12.2, ajv@^6.12.4, ajv@^6.12.5:
  version "6.12.6"
  resolved "https://registry.yarnpkg.com/ajv/-/ajv-6.12.6.tgz#baf5a62e802b07d977034586f8c3baf5adf26df4"
  integrity sha512-j3fVLgvTo527anyYyJOGTYJbG+vnnQYvE0m5mmkc1TK+nxAppkCLMIL0aZ4dblVCNoGShhm+kzE4ZUykBoMg4g==
  dependencies:
    fast-deep-equal "^3.1.1"
    fast-json-stable-stringify "^2.0.0"
    json-schema-traverse "^0.4.1"
    uri-js "^4.2.2"

ansi-align@^3.0.1:
  version "3.0.1"
  resolved "https://registry.yarnpkg.com/ansi-align/-/ansi-align-3.0.1.tgz#0cdf12e111ace773a86e9a1fad1225c43cb19a59"
  integrity sha512-IOfwwBF5iczOjp/WeY4YxyjqAFMQoZufdQWDd19SEExbVLNXqvpzSJ/M7Za4/sCPmQ0+GRquoA7bGcINcxew6w==
  dependencies:
    string-width "^4.1.0"

ansi-escapes@^4.2.1, ansi-escapes@^4.3.1:
  version "4.3.2"
  resolved "https://registry.yarnpkg.com/ansi-escapes/-/ansi-escapes-4.3.2.tgz#6b2291d1db7d98b6521d5f1efa42d0f3a9feb65e"
  integrity sha512-gKXj5ALrKWQLsYG9jlTRmR/xKluxHV+Z9QEwNIgCfM1/uwPMCuzVVnh5mwTd+OuBZcwSIMbqssNWRm1lE51QaQ==
  dependencies:
    type-fest "^0.21.3"

ansi-html-community@^0.0.8:
  version "0.0.8"
  resolved "https://registry.yarnpkg.com/ansi-html-community/-/ansi-html-community-0.0.8.tgz#69fbc4d6ccbe383f9736934ae34c3f8290f1bf41"
  integrity sha512-1APHAyr3+PCamwNw3bXCPp4HFLONZt/yIH0sZp0/469KWNTEy+qN5jQ3GVX6DMZ1UXAi34yVwtTeaG/HpBuuzw==

ansi-regex@^5.0.1:
  version "5.0.1"
  resolved "https://registry.yarnpkg.com/ansi-regex/-/ansi-regex-5.0.1.tgz#082cb2c89c9fe8659a311a53bd6a4dc5301db304"
  integrity sha512-quJQXlTSUGL2LH9SUXo8VwsY4soanhgo6LNSm84E1LBcE8s3O0wpdiRzyR9z/ZZJMlMWv37qOOb9pdJlMUEKFQ==

ansi-regex@^6.0.1:
  version "6.0.1"
  resolved "https://registry.yarnpkg.com/ansi-regex/-/ansi-regex-6.0.1.tgz#3183e38fae9a65d7cb5e53945cd5897d0260a06a"
  integrity sha512-n5M855fKb2SsfMIiFFoVrABHJC8QtHwVx+mHWP3QcEqBHYienj5dHSgjbxtC0WEZXYt4wcD6zrQElDPhFuZgfA==

ansi-styles@^3.2.1:
  version "3.2.1"
  resolved "https://registry.yarnpkg.com/ansi-styles/-/ansi-styles-3.2.1.tgz#41fbb20243e50b12be0f04b8dedbf07520ce841d"
  integrity sha512-VT0ZI6kZRdTh8YyJw3SMbYm/u+NqfsAxEpWO0Pf9sq8/e94WxxOpPKx9FR1FlyCtOVDNOQ+8ntlqFxiRc+r5qA==
  dependencies:
    color-convert "^1.9.0"

ansi-styles@^4.0.0, ansi-styles@^4.1.0:
  version "4.3.0"
  resolved "https://registry.yarnpkg.com/ansi-styles/-/ansi-styles-4.3.0.tgz#edd803628ae71c04c85ae7a0906edad34b648937"
  integrity sha512-zbB9rCJAT1rbjiVDb2hqKFHNYLxgtk8NURxZ3IZwD3F6NtxbXZQCnnSi1Lkx+IDohdPlFp222wVALIheZJQSEg==
  dependencies:
    color-convert "^2.0.1"

ansi-styles@^5.0.0:
  version "5.2.0"
  resolved "https://registry.yarnpkg.com/ansi-styles/-/ansi-styles-5.2.0.tgz#07449690ad45777d1924ac2abb2fc8895dba836b"
  integrity sha512-Cxwpt2SfTzTtXcfOlzGEee8O+c+MmUgGrNiBcXnuWxuFJHe6a5Hz7qwhwe5OgaSYI0IJvkLqWX1ASG+cJOkEiA==

ansi-styles@^6.1.0:
  version "6.1.1"
  resolved "https://registry.yarnpkg.com/ansi-styles/-/ansi-styles-6.1.1.tgz#63cd61c72283a71cb30bd881dbb60adada74bc70"
  integrity sha512-qDOv24WjnYuL+wbwHdlsYZFy+cgPtrYw0Tn7GLORicQp9BkQLzrgI3Pm4VyR9ERZ41YTn7KlMPuL1n05WdZvmg==

anymatch@^3.0.3, anymatch@~3.1.2:
  version "3.1.2"
  resolved "https://registry.yarnpkg.com/anymatch/-/anymatch-3.1.2.tgz#c0557c096af32f106198f4f4e2a383537e378716"
  integrity sha512-P43ePfOAIupkguHUycrc4qJ9kz8ZiuOUijaETwX7THt0Y/GNK7v0aa8rY816xWjZ7rJdA5XdMcpVFTKMq+RvWg==
  dependencies:
    normalize-path "^3.0.0"
    picomatch "^2.0.4"

arch@^2.2.0:
  version "2.2.0"
  resolved "https://registry.yarnpkg.com/arch/-/arch-2.2.0.tgz#1bc47818f305764f23ab3306b0bfc086c5a29d11"
  integrity sha512-Of/R0wqp83cgHozfIYLbBMnej79U/SVGOOyuB3VVFv1NRM/PSFMK12x9KVtiYzJqmnU5WR2qp0Z5rHb7sWGnFQ==

arg@5.0.2:
  version "5.0.2"
  resolved "https://registry.yarnpkg.com/arg/-/arg-5.0.2.tgz#c81433cc427c92c4dcf4865142dbca6f15acd59c"
  integrity sha512-PYjyFOLKQ9y57JvQ6QLo8dAgNqswh8M1RMJYdQduT6xbWSgK36P/Z/v+p888pM69jMMfS8Xd8F6I1kQ/I9HUGg==

arg@^5.0.1:
  version "5.0.1"
  resolved "https://registry.yarnpkg.com/arg/-/arg-5.0.1.tgz#eb0c9a8f77786cad2af8ff2b862899842d7b6adb"
  integrity sha512-e0hDa9H2Z9AwFkk2qDlwhoMYE4eToKarchkQHovNdLTCYMHZHeRjI71crOh+dio4K6u1IcwubQqo79Ga4CyAQA==

argparse@^1.0.7:
  version "1.0.10"
  resolved "https://registry.yarnpkg.com/argparse/-/argparse-1.0.10.tgz#bcd6791ea5ae09725e17e5ad988134cd40b3d911"
  integrity sha512-o5Roy6tNG4SL/FOkCAN6RzjiakZS25RLYFrcMttJqbdd8BWrnA+fGz57iN5Pb06pvBGvl5gQ0B48dJlslXvoTg==
  dependencies:
    sprintf-js "~1.0.2"

argparse@^2.0.1:
  version "2.0.1"
  resolved "https://registry.yarnpkg.com/argparse/-/argparse-2.0.1.tgz#246f50f3ca78a3240f6c997e8a9bd1eac49e4b38"
  integrity sha512-8+9WqebbFzpX9OR+Wa6O29asIogeRMzcGtAINdpMHHyAg10f05aSFVBbcEqGf/PXw1EjAZ+q2/bEBg3DvurK3Q==

aria-query@^4.2.2:
  version "4.2.2"
  resolved "https://registry.yarnpkg.com/aria-query/-/aria-query-4.2.2.tgz#0d2ca6c9aceb56b8977e9fed6aed7e15bbd2f83b"
  integrity sha512-o/HelwhuKpTj/frsOsbNLNgnNGVIFsVP/SW2BSF14gVl7kAfMOJ6/8wUAUvG1R1NHKrfG+2sHZTu0yauT1qBrA==
  dependencies:
    "@babel/runtime" "^7.10.2"
    "@babel/runtime-corejs3" "^7.10.2"

aria-query@^5.0.0:
  version "5.0.0"
  resolved "https://registry.yarnpkg.com/aria-query/-/aria-query-5.0.0.tgz#210c21aaf469613ee8c9a62c7f86525e058db52c"
  integrity sha512-V+SM7AbUwJ+EBnB8+DXs0hPZHO0W6pqBcc0dW90OwtVG02PswOu/teuARoLQjdDOH+t9pJgGnW5/Qmouf3gPJg==

array-flatten@1.1.1:
  version "1.1.1"
  resolved "https://registry.yarnpkg.com/array-flatten/-/array-flatten-1.1.1.tgz#9a5f699051b1e7073328f2a008968b64ea2955d2"
  integrity sha1-ml9pkFGx5wczKPKgCJaLZOopVdI=

array-flatten@^2.1.0:
  version "2.1.2"
  resolved "https://registry.yarnpkg.com/array-flatten/-/array-flatten-2.1.2.tgz#24ef80a28c1a893617e2149b0c6d0d788293b099"
  integrity sha512-hNfzcOV8W4NdualtqBFPyVO+54DSJuZGY9qT4pRroB6S9e3iiido2ISIC5h9R2sPJ8H3FHCIiEnsv1lPXO3KtQ==

array-includes@^3.1.4:
  version "3.1.4"
  resolved "https://registry.yarnpkg.com/array-includes/-/array-includes-3.1.4.tgz#f5b493162c760f3539631f005ba2bb46acb45ba9"
  integrity sha512-ZTNSQkmWumEbiHO2GF4GmWxYVTiQyJy2XOTa15sdQSrvKn7l+180egQMqlrMOUMCyLMD7pmyQe4mMDUT6Behrw==
  dependencies:
    call-bind "^1.0.2"
    define-properties "^1.1.3"
    es-abstract "^1.19.1"
    get-intrinsic "^1.1.1"
    is-string "^1.0.7"

array-union@^2.1.0:
  version "2.1.0"
  resolved "https://registry.yarnpkg.com/array-union/-/array-union-2.1.0.tgz#b798420adbeb1de828d84acd8a2e23d3efe85e8d"
  integrity sha512-HGyxoOTYUyCM6stUe6EJgnd4EoewAI7zMdfqO+kGjnlZmBDz/cR5pf8r/cR4Wq60sL/p0IkcjUEEPwS3GFrIyw==

array.prototype.flat@^1.2.5:
  version "1.2.5"
  resolved "https://registry.yarnpkg.com/array.prototype.flat/-/array.prototype.flat-1.2.5.tgz#07e0975d84bbc7c48cd1879d609e682598d33e13"
  integrity sha512-KaYU+S+ndVqyUnignHftkwc58o3uVU1jzczILJ1tN2YaIZpFIKBiP/x/j97E5MVPsaCloPbqWLB/8qCTVvT2qg==
  dependencies:
    call-bind "^1.0.2"
    define-properties "^1.1.3"
    es-abstract "^1.19.0"

array.prototype.flatmap@^1.2.5:
  version "1.2.5"
  resolved "https://registry.yarnpkg.com/array.prototype.flatmap/-/array.prototype.flatmap-1.2.5.tgz#908dc82d8a406930fdf38598d51e7411d18d4446"
  integrity sha512-08u6rVyi1Lj7oqWbS9nUxliETrtIROT4XGTA4D/LWGten6E3ocm7cy9SIrmNHOL5XVbVuckUp3X6Xyg8/zpvHA==
  dependencies:
    call-bind "^1.0.0"
    define-properties "^1.1.3"
    es-abstract "^1.19.0"

asap@~2.0.6:
  version "2.0.6"
  resolved "https://registry.yarnpkg.com/asap/-/asap-2.0.6.tgz#e50347611d7e690943208bbdafebcbc2fb866d46"
  integrity sha1-5QNHYR1+aQlDIIu9r+vLwvuGbUY=

ast-types-flow@^0.0.7:
  version "0.0.7"
  resolved "https://registry.yarnpkg.com/ast-types-flow/-/ast-types-flow-0.0.7.tgz#f70b735c6bca1a5c9c22d982c3e39e7feba3bdad"
  integrity sha1-9wtzXGvKGlycItmCw+Oef+ujva0=

async@0.9.x:
  version "0.9.2"
  resolved "https://registry.yarnpkg.com/async/-/async-0.9.2.tgz#aea74d5e61c1f899613bf64bda66d4c78f2fd17d"
  integrity sha1-rqdNXmHB+JlhO/ZL2mbUx48v0X0=

async@^2.6.2:
  version "2.6.3"
  resolved "https://registry.yarnpkg.com/async/-/async-2.6.3.tgz#d72625e2344a3656e3a3ad4fa749fa83299d82ff"
  integrity sha512-zflvls11DCy+dQWzTW2dzuilv8Z5X/pjfmZOWba6TNIVDm+2UDaJmXSOXlasHKfNBs8oo3M0aT50fDEWfKZjXg==
  dependencies:
    lodash "^4.17.14"

asynckit@^0.4.0:
  version "0.4.0"
  resolved "https://registry.yarnpkg.com/asynckit/-/asynckit-0.4.0.tgz#c79ed97f7f34cb8f2ba1bc9790bcc366474b4b79"
  integrity sha1-x57Zf380y48robyXkLzDZkdLS3k=

at-least-node@^1.0.0:
  version "1.0.0"
  resolved "https://registry.yarnpkg.com/at-least-node/-/at-least-node-1.0.0.tgz#602cd4b46e844ad4effc92a8011a3c46e0238dc2"
  integrity sha512-+q/t7Ekv1EDY2l6Gda6LLiX14rU9TV20Wa3ofeQmwPFZbOMo9DXrLbOjFaaclkXKWidIaopwAObQDqwWtGUjqg==

atob@^2.1.2:
  version "2.1.2"
  resolved "https://registry.yarnpkg.com/atob/-/atob-2.1.2.tgz#6d9517eb9e030d2436666651e86bd9f6f13533c9"
  integrity sha512-Wm6ukoaOGJi/73p/cl2GvLjTI5JM1k/O14isD73YML8StrH/7/lRFgmg8nICZgD3bZZvjwCGxtMOD3wWNAu8cg==

autoprefixer@^10.4.4:
  version "10.4.4"
  resolved "https://registry.yarnpkg.com/autoprefixer/-/autoprefixer-10.4.4.tgz#3e85a245b32da876a893d3ac2ea19f01e7ea5a1e"
  integrity sha512-Tm8JxsB286VweiZ5F0anmbyGiNI3v3wGv3mz9W+cxEDYB/6jbnj6GM9H9mK3wIL8ftgl+C07Lcwb8PG5PCCPzA==
  dependencies:
    browserslist "^4.20.2"
    caniuse-lite "^1.0.30001317"
    fraction.js "^4.2.0"
    normalize-range "^0.1.2"
    picocolors "^1.0.0"
    postcss-value-parser "^4.2.0"

axe-core@^4.3.5:
  version "4.4.1"
  resolved "https://registry.yarnpkg.com/axe-core/-/axe-core-4.4.1.tgz#7dbdc25989298f9ad006645cd396782443757413"
  integrity sha512-gd1kmb21kwNuWr6BQz8fv6GNECPBnUasepcoLbekws23NVBLODdsClRZ+bQ8+9Uomf3Sm3+Vwn0oYG9NvwnJCw==

axobject-query@^2.2.0:
  version "2.2.0"
  resolved "https://registry.yarnpkg.com/axobject-query/-/axobject-query-2.2.0.tgz#943d47e10c0b704aa42275e20edf3722648989be"
  integrity sha512-Td525n+iPOOyUQIeBfcASuG6uJsDOITl7Mds5gFyerkWiX7qhUTdYUBlSgNMyVqtSJqwpt1kXGLdUt6SykLMRA==

babel-jest@^27.4.2, babel-jest@^27.5.1:
  version "27.5.1"
  resolved "https://registry.yarnpkg.com/babel-jest/-/babel-jest-27.5.1.tgz#a1bf8d61928edfefd21da27eb86a695bfd691444"
  integrity sha512-cdQ5dXjGRd0IBRATiQ4mZGlGlRE8kJpjPOixdNRdT+m3UcNqmYWN6rK6nvtXYfY3D76cb8s/O1Ss8ea24PIwcg==
  dependencies:
    "@jest/transform" "^27.5.1"
    "@jest/types" "^27.5.1"
    "@types/babel__core" "^7.1.14"
    babel-plugin-istanbul "^6.1.1"
    babel-preset-jest "^27.5.1"
    chalk "^4.0.0"
    graceful-fs "^4.2.9"
    slash "^3.0.0"

babel-loader@^8.2.3:
  version "8.2.4"
  resolved "https://registry.yarnpkg.com/babel-loader/-/babel-loader-8.2.4.tgz#95f5023c791b2e9e2ca6f67b0984f39c82ff384b"
  integrity sha512-8dytA3gcvPPPv4Grjhnt8b5IIiTcq/zeXOPk4iTYI0SVXcsmuGg7JtBRDp8S9X+gJfhQ8ektjXZlDu1Bb33U8A==
  dependencies:
    find-cache-dir "^3.3.1"
    loader-utils "^2.0.0"
    make-dir "^3.1.0"
    schema-utils "^2.6.5"

babel-plugin-dynamic-import-node@^2.3.3:
  version "2.3.3"
  resolved "https://registry.yarnpkg.com/babel-plugin-dynamic-import-node/-/babel-plugin-dynamic-import-node-2.3.3.tgz#84fda19c976ec5c6defef57f9427b3def66e17a3"
  integrity sha512-jZVI+s9Zg3IqA/kdi0i6UDCybUI3aSBLnglhYbSSjKlV7yF1F/5LWv8MakQmvYpnbJDS6fcBL2KzHSxNCMtWSQ==
  dependencies:
    object.assign "^4.1.0"

babel-plugin-istanbul@^6.1.1:
  version "6.1.1"
  resolved "https://registry.yarnpkg.com/babel-plugin-istanbul/-/babel-plugin-istanbul-6.1.1.tgz#fa88ec59232fd9b4e36dbbc540a8ec9a9b47da73"
  integrity sha512-Y1IQok9821cC9onCx5otgFfRm7Lm+I+wwxOx738M/WLPZ9Q42m4IG5W0FNX8WLL2gYMZo3JkuXIH2DOpWM+qwA==
  dependencies:
    "@babel/helper-plugin-utils" "^7.0.0"
    "@istanbuljs/load-nyc-config" "^1.0.0"
    "@istanbuljs/schema" "^0.1.2"
    istanbul-lib-instrument "^5.0.4"
    test-exclude "^6.0.0"

babel-plugin-jest-hoist@^27.5.1:
  version "27.5.1"
  resolved "https://registry.yarnpkg.com/babel-plugin-jest-hoist/-/babel-plugin-jest-hoist-27.5.1.tgz#9be98ecf28c331eb9f5df9c72d6f89deb8181c2e"
  integrity sha512-50wCwD5EMNW4aRpOwtqzyZHIewTYNxLA4nhB+09d8BIssfNfzBRhkBIHiaPv1Si226TQSvp8gxAJm2iY2qs2hQ==
  dependencies:
    "@babel/template" "^7.3.3"
    "@babel/types" "^7.3.3"
    "@types/babel__core" "^7.0.0"
    "@types/babel__traverse" "^7.0.6"

babel-plugin-macros@^2.6.1:
  version "2.8.0"
  resolved "https://registry.yarnpkg.com/babel-plugin-macros/-/babel-plugin-macros-2.8.0.tgz#0f958a7cc6556b1e65344465d99111a1e5e10138"
  integrity sha512-SEP5kJpfGYqYKpBrj5XU3ahw5p5GOHJ0U5ssOSQ/WBVdwkD2Dzlce95exQTs3jOVWPPKLBN2rlEWkCK7dSmLvg==
  dependencies:
    "@babel/runtime" "^7.7.2"
    cosmiconfig "^6.0.0"
    resolve "^1.12.0"

babel-plugin-macros@^3.1.0:
  version "3.1.0"
  resolved "https://registry.yarnpkg.com/babel-plugin-macros/-/babel-plugin-macros-3.1.0.tgz#9ef6dc74deb934b4db344dc973ee851d148c50c1"
  integrity sha512-Cg7TFGpIr01vOQNODXOOaGz2NpCU5gl8x1qJFbb6hbZxR7XrcE2vtbAsTAbJ7/xwJtUuJEw8K8Zr/AE0LHlesg==
  dependencies:
    "@babel/runtime" "^7.12.5"
    cosmiconfig "^7.0.0"
    resolve "^1.19.0"

babel-plugin-named-asset-import@^0.3.8:
  version "0.3.8"
  resolved "https://registry.yarnpkg.com/babel-plugin-named-asset-import/-/babel-plugin-named-asset-import-0.3.8.tgz#6b7fa43c59229685368683c28bc9734f24524cc2"
  integrity sha512-WXiAc++qo7XcJ1ZnTYGtLxmBCVbddAml3CEXgWaBzNzLNoxtQ8AiGEFDMOhot9XjTCQbvP5E77Fj9Gk924f00Q==

babel-plugin-polyfill-corejs2@^0.3.0:
  version "0.3.1"
  resolved "https://registry.yarnpkg.com/babel-plugin-polyfill-corejs2/-/babel-plugin-polyfill-corejs2-0.3.1.tgz#440f1b70ccfaabc6b676d196239b138f8a2cfba5"
  integrity sha512-v7/T6EQcNfVLfcN2X8Lulb7DjprieyLWJK/zOWH5DUYcAgex9sP3h25Q+DLsX9TloXe3y1O8l2q2Jv9q8UVB9w==
  dependencies:
    "@babel/compat-data" "^7.13.11"
    "@babel/helper-define-polyfill-provider" "^0.3.1"
    semver "^6.1.1"

babel-plugin-polyfill-corejs3@^0.5.0:
  version "0.5.2"
  resolved "https://registry.yarnpkg.com/babel-plugin-polyfill-corejs3/-/babel-plugin-polyfill-corejs3-0.5.2.tgz#aabe4b2fa04a6e038b688c5e55d44e78cd3a5f72"
  integrity sha512-G3uJih0XWiID451fpeFaYGVuxHEjzKTHtc9uGFEjR6hHrvNzeS/PX+LLLcetJcytsB5m4j+K3o/EpXJNb/5IEQ==
  dependencies:
    "@babel/helper-define-polyfill-provider" "^0.3.1"
    core-js-compat "^3.21.0"

babel-plugin-polyfill-regenerator@^0.3.0:
  version "0.3.1"
  resolved "https://registry.yarnpkg.com/babel-plugin-polyfill-regenerator/-/babel-plugin-polyfill-regenerator-0.3.1.tgz#2c0678ea47c75c8cc2fbb1852278d8fb68233990"
  integrity sha512-Y2B06tvgHYt1x0yz17jGkGeeMr5FeKUu+ASJ+N6nB5lQ8Dapfg42i0OVrf8PNGJ3zKL4A23snMi1IRwrqqND7A==
  dependencies:
    "@babel/helper-define-polyfill-provider" "^0.3.1"

babel-plugin-transform-react-remove-prop-types@^0.4.24:
  version "0.4.24"
  resolved "https://registry.yarnpkg.com/babel-plugin-transform-react-remove-prop-types/-/babel-plugin-transform-react-remove-prop-types-0.4.24.tgz#f2edaf9b4c6a5fbe5c1d678bfb531078c1555f3a"
  integrity sha512-eqj0hVcJUR57/Ug2zE1Yswsw4LhuqqHhD+8v120T1cl3kjg76QwtyBrdIk4WVwK+lAhBJVYCd/v+4nc4y+8JsA==

babel-preset-current-node-syntax@^1.0.0:
  version "1.0.1"
  resolved "https://registry.yarnpkg.com/babel-preset-current-node-syntax/-/babel-preset-current-node-syntax-1.0.1.tgz#b4399239b89b2a011f9ddbe3e4f401fc40cff73b"
  integrity sha512-M7LQ0bxarkxQoN+vz5aJPsLBn77n8QgTFmo8WK0/44auK2xlCXrYcUxHFxgU7qW5Yzw/CjmLRK2uJzaCd7LvqQ==
  dependencies:
    "@babel/plugin-syntax-async-generators" "^7.8.4"
    "@babel/plugin-syntax-bigint" "^7.8.3"
    "@babel/plugin-syntax-class-properties" "^7.8.3"
    "@babel/plugin-syntax-import-meta" "^7.8.3"
    "@babel/plugin-syntax-json-strings" "^7.8.3"
    "@babel/plugin-syntax-logical-assignment-operators" "^7.8.3"
    "@babel/plugin-syntax-nullish-coalescing-operator" "^7.8.3"
    "@babel/plugin-syntax-numeric-separator" "^7.8.3"
    "@babel/plugin-syntax-object-rest-spread" "^7.8.3"
    "@babel/plugin-syntax-optional-catch-binding" "^7.8.3"
    "@babel/plugin-syntax-optional-chaining" "^7.8.3"
    "@babel/plugin-syntax-top-level-await" "^7.8.3"

babel-preset-jest@^27.5.1:
  version "27.5.1"
  resolved "https://registry.yarnpkg.com/babel-preset-jest/-/babel-preset-jest-27.5.1.tgz#91f10f58034cb7989cb4f962b69fa6eef6a6bc81"
  integrity sha512-Nptf2FzlPCWYuJg41HBqXVT8ym6bXOevuCTbhxlUpjwtysGaIWFvDEjp4y+G7fl13FgOdjs7P/DmErqH7da0Ag==
  dependencies:
    babel-plugin-jest-hoist "^27.5.1"
    babel-preset-current-node-syntax "^1.0.0"

babel-preset-react-app@^10.0.1:
  version "10.0.1"
  resolved "https://registry.yarnpkg.com/babel-preset-react-app/-/babel-preset-react-app-10.0.1.tgz#ed6005a20a24f2c88521809fa9aea99903751584"
  integrity sha512-b0D9IZ1WhhCWkrTXyFuIIgqGzSkRIH5D5AmB0bXbzYAB1OBAwHcUeyWW2LorutLWF5btNo/N7r/cIdmvvKJlYg==
  dependencies:
    "@babel/core" "^7.16.0"
    "@babel/plugin-proposal-class-properties" "^7.16.0"
    "@babel/plugin-proposal-decorators" "^7.16.4"
    "@babel/plugin-proposal-nullish-coalescing-operator" "^7.16.0"
    "@babel/plugin-proposal-numeric-separator" "^7.16.0"
    "@babel/plugin-proposal-optional-chaining" "^7.16.0"
    "@babel/plugin-proposal-private-methods" "^7.16.0"
    "@babel/plugin-transform-flow-strip-types" "^7.16.0"
    "@babel/plugin-transform-react-display-name" "^7.16.0"
    "@babel/plugin-transform-runtime" "^7.16.4"
    "@babel/preset-env" "^7.16.4"
    "@babel/preset-react" "^7.16.0"
    "@babel/preset-typescript" "^7.16.0"
    "@babel/runtime" "^7.16.3"
    babel-plugin-macros "^3.1.0"
    babel-plugin-transform-react-remove-prop-types "^0.4.24"

balanced-match@^1.0.0:
  version "1.0.2"
  resolved "https://registry.yarnpkg.com/balanced-match/-/balanced-match-1.0.2.tgz#e83e3a7e3f300b34cb9d87f615fa0cbf357690ee"
  integrity sha512-3oSeUO0TMV67hN1AmbXsK4yaqU7tjiHlbxRDZOpH0KW9+CeX4bRAaX0Anxt0tx2MrpRpWwQaPwIlISEJhYU5Pw==

batch@0.6.1:
  version "0.6.1"
  resolved "https://registry.yarnpkg.com/batch/-/batch-0.6.1.tgz#dc34314f4e679318093fc760272525f94bf25c16"
  integrity sha1-3DQxT05nkxgJP8dgJyUl+UvyXBY=

bfj@^7.0.2:
  version "7.0.2"
  resolved "https://registry.yarnpkg.com/bfj/-/bfj-7.0.2.tgz#1988ce76f3add9ac2913fd8ba47aad9e651bfbb2"
  integrity sha512-+e/UqUzwmzJamNF50tBV6tZPTORow7gQ96iFow+8b562OdMpEK0BcJEq2OSPEDmAbSMBQ7PKZ87ubFkgxpYWgw==
  dependencies:
    bluebird "^3.5.5"
    check-types "^11.1.1"
    hoopy "^0.1.4"
    tryer "^1.0.1"

big.js@^5.2.2:
  version "5.2.2"
  resolved "https://registry.yarnpkg.com/big.js/-/big.js-5.2.2.tgz#65f0af382f578bcdc742bd9c281e9cb2d7768328"
  integrity sha512-vyL2OymJxmarO8gxMr0mhChsO9QGwhynfuu4+MHTAW6czfq9humCB7rKpUjDd9YUiDPU4mzpyupFSvOClAwbmQ==

binary-extensions@^2.0.0:
  version "2.2.0"
  resolved "https://registry.yarnpkg.com/binary-extensions/-/binary-extensions-2.2.0.tgz#75f502eeaf9ffde42fc98829645be4ea76bd9e2d"
  integrity sha512-jDctJ/IVQbZoJykoeHbhXpOlNBqGNcwXJKJog42E5HDPUwQTSdjCHdihjj0DlnheQ7blbT6dHOafNAiS8ooQKA==

bluebird@^3.5.5:
  version "3.7.2"
  resolved "https://registry.yarnpkg.com/bluebird/-/bluebird-3.7.2.tgz#9f229c15be272454ffa973ace0dbee79a1b0c36f"
  integrity sha512-XpNj6GDQzdfW+r2Wnn7xiSAd7TM3jzkxGXBGTtWKuSXv1xUV+azxAm8jdWZN06QTQk+2N2XB9jRDkvbmQmcRtg==

body-parser@1.19.2:
  version "1.19.2"
  resolved "https://registry.yarnpkg.com/body-parser/-/body-parser-1.19.2.tgz#4714ccd9c157d44797b8b5607d72c0b89952f26e"
  integrity sha512-SAAwOxgoCKMGs9uUAUFHygfLAyaniaoun6I8mFY9pRAJL9+Kec34aU+oIjDhTycub1jozEfEwx1W1IuOYxVSFw==
  dependencies:
    bytes "3.1.2"
    content-type "~1.0.4"
    debug "2.6.9"
    depd "~1.1.2"
    http-errors "1.8.1"
    iconv-lite "0.4.24"
    on-finished "~2.3.0"
    qs "6.9.7"
    raw-body "2.4.3"
    type-is "~1.6.18"

body-parser@1.20.1, body-parser@^1.20.1:
  version "1.20.1"
  resolved "https://registry.yarnpkg.com/body-parser/-/body-parser-1.20.1.tgz#b1812a8912c195cd371a3ee5e66faa2338a5c668"
  integrity sha512-jWi7abTbYwajOytWCQc37VulmWiRae5RyTpaCyDcS5/lMdtwSz5lOpDE67srw/HYe35f1z3fDQw+3txg7gNtWw==
  dependencies:
    bytes "3.1.2"
    content-type "~1.0.4"
    debug "2.6.9"
    depd "2.0.0"
    destroy "1.2.0"
    http-errors "2.0.0"
    iconv-lite "0.4.24"
    on-finished "2.4.1"
    qs "6.11.0"
    raw-body "2.5.1"
    type-is "~1.6.18"
    unpipe "1.0.0"

bonjour@^3.5.0:
  version "3.5.0"
  resolved "https://registry.yarnpkg.com/bonjour/-/bonjour-3.5.0.tgz#8e890a183d8ee9a2393b3844c691a42bcf7bc9f5"
  integrity sha1-jokKGD2O6aI5OzhExpGkK897yfU=
  dependencies:
    array-flatten "^2.1.0"
    deep-equal "^1.0.1"
    dns-equal "^1.0.0"
    dns-txt "^2.0.2"
    multicast-dns "^6.0.1"
    multicast-dns-service-types "^1.1.0"

boolbase@^1.0.0, boolbase@~1.0.0:
  version "1.0.0"
  resolved "https://registry.yarnpkg.com/boolbase/-/boolbase-1.0.0.tgz#68dff5fbe60c51eb37725ea9e3ed310dcc1e776e"
  integrity sha1-aN/1++YMUes3cl6p4+0xDcwed24=

boxen@7.0.0:
  version "7.0.0"
  resolved "https://registry.yarnpkg.com/boxen/-/boxen-7.0.0.tgz#9e5f8c26e716793fc96edcf7cf754cdf5e3fbf32"
  integrity sha512-j//dBVuyacJbvW+tvZ9HuH03fZ46QcaKvvhZickZqtB271DxJ7SNRSNxrV/dZX0085m7hISRZWbzWlJvx/rHSg==
  dependencies:
    ansi-align "^3.0.1"
    camelcase "^7.0.0"
    chalk "^5.0.1"
    cli-boxes "^3.0.0"
    string-width "^5.1.2"
    type-fest "^2.13.0"
    widest-line "^4.0.1"
    wrap-ansi "^8.0.1"

brace-expansion@^1.1.7:
  version "1.1.11"
  resolved "https://registry.yarnpkg.com/brace-expansion/-/brace-expansion-1.1.11.tgz#3c7fcbf529d87226f3d2f52b966ff5271eb441dd"
  integrity sha512-iCuPHDFgrHX7H2vEI/5xpz07zSHB00TpugqhmYtVmMO6518mCuRMoOYFldEBl0g187ufozdaHgWKcYFb61qGiA==
  dependencies:
    balanced-match "^1.0.0"
    concat-map "0.0.1"

braces@^3.0.2, braces@~3.0.2:
  version "3.0.2"
  resolved "https://registry.yarnpkg.com/braces/-/braces-3.0.2.tgz#3454e1a462ee8d599e236df336cd9ea4f8afe107"
  integrity sha512-b8um+L1RzM3WDSzvhm6gIz1yfTbBt6YTlcEKAvsmqCZZFw46z626lVj9j1yEPW33H5H+lBQpZMP1k8l+78Ha0A==
  dependencies:
    fill-range "^7.0.1"

browser-process-hrtime@^1.0.0:
  version "1.0.0"
  resolved "https://registry.yarnpkg.com/browser-process-hrtime/-/browser-process-hrtime-1.0.0.tgz#3c9b4b7d782c8121e56f10106d84c0d0ffc94626"
  integrity sha512-9o5UecI3GhkpM6DrXr69PblIuWxPKk9Y0jHBRhdocZ2y7YECBFCsHm79Pr3OyR2AvjhDkabFJaDJMYRazHgsow==

browserslist@^4.0.0, browserslist@^4.14.5, browserslist@^4.16.6, browserslist@^4.17.5, browserslist@^4.18.1, browserslist@^4.19.1, browserslist@^4.20.2:
  version "4.20.2"
  resolved "https://registry.yarnpkg.com/browserslist/-/browserslist-4.20.2.tgz#567b41508757ecd904dab4d1c646c612cd3d4f88"
  integrity sha512-CQOBCqp/9pDvDbx3xfMi+86pr4KXIf2FDkTTdeuYw8OxS9t898LA1Khq57gtufFILXpfgsSx5woNgsBgvGjpsA==
  dependencies:
    caniuse-lite "^1.0.30001317"
    electron-to-chromium "^1.4.84"
    escalade "^3.1.1"
    node-releases "^2.0.2"
    picocolors "^1.0.0"

bser@2.1.1:
  version "2.1.1"
  resolved "https://registry.yarnpkg.com/bser/-/bser-2.1.1.tgz#e6787da20ece9d07998533cfd9de6f5c38f4bc05"
  integrity sha512-gQxTNE/GAfIIrmHLUE3oJyp5FO6HRBfhjnw4/wMmA63ZGDJnWBmgY/lyQBpnDUkGmAhbSe39tx2d/iTOAfglwQ==
  dependencies:
    node-int64 "^0.4.0"

buffer-from@^1.0.0:
  version "1.1.2"
  resolved "https://registry.yarnpkg.com/buffer-from/-/buffer-from-1.1.2.tgz#2b146a6fd72e80b4f55d255f35ed59a3a9a41bd5"
  integrity sha512-E+XQCRwSbaaiChtv6k6Dwgc+bx+Bs6vuKJHHl5kox/BaKbhiXzqQOwK4cO22yElGp2OCmjwVhT3HmxgyPGnJfQ==

buffer-indexof@^1.0.0:
  version "1.1.1"
  resolved "https://registry.yarnpkg.com/buffer-indexof/-/buffer-indexof-1.1.1.tgz#52fabcc6a606d1a00302802648ef68f639da268c"
  integrity sha512-4/rOEg86jivtPTeOUUT61jJO1Ya1TrR/OkqCSZDyq84WJh3LuuiphBYJN+fm5xufIk4XAFcEwte/8WzC8If/1g==

builtin-modules@^3.1.0:
  version "3.2.0"
  resolved "https://registry.yarnpkg.com/builtin-modules/-/builtin-modules-3.2.0.tgz#45d5db99e7ee5e6bc4f362e008bf917ab5049887"
  integrity sha512-lGzLKcioL90C7wMczpkY0n/oART3MbBa8R9OFGE1rJxoVI86u4WAGfEk8Wjv10eKSyTHVGkSo3bvBylCEtk7LA==

bytes@3.0.0:
  version "3.0.0"
  resolved "https://registry.yarnpkg.com/bytes/-/bytes-3.0.0.tgz#d32815404d689699f85a4ea4fa8755dd13a96048"
  integrity sha1-0ygVQE1olpn4Wk6k+odV3ROpYEg=

bytes@3.1.2:
  version "3.1.2"
  resolved "https://registry.yarnpkg.com/bytes/-/bytes-3.1.2.tgz#8b0beeb98605adf1b128fa4386403c009e0221a5"
  integrity sha512-/Nf7TyzTx6S3yRJObOAV7956r8cr2+Oj8AC5dt8wSP3BQAoeX58NoHyCU8P8zGkNXStjTSi6fzO6F0pBdcYbEg==

call-bind@^1.0.0, call-bind@^1.0.2:
  version "1.0.2"
  resolved "https://registry.yarnpkg.com/call-bind/-/call-bind-1.0.2.tgz#b1d4e89e688119c3c9a903ad30abb2f6a919be3c"
  integrity sha512-7O+FbCihrB5WGbFYesctwmTKae6rOiIzmz1icreWJ+0aA7LJfuqhEso2T9ncpcFtzMQtzXf2QGGueWJGTYsqrA==
  dependencies:
    function-bind "^1.1.1"
    get-intrinsic "^1.0.2"

callsites@^3.0.0:
  version "3.1.0"
  resolved "https://registry.yarnpkg.com/callsites/-/callsites-3.1.0.tgz#b3630abd8943432f54b3f0519238e33cd7df2f73"
  integrity sha512-P8BjAsXvZS+VIDUI11hHCQEv74YT67YUi5JJFNWIqL235sBmjX4+qx9Muvls5ivyNENctx46xQLQ3aTuE7ssaQ==

camel-case@^4.1.2:
  version "4.1.2"
  resolved "https://registry.yarnpkg.com/camel-case/-/camel-case-4.1.2.tgz#9728072a954f805228225a6deea6b38461e1bd5a"
  integrity sha512-gxGWBrTT1JuMx6R+o5PTXMmUnhnVzLQ9SNutD4YqKtI6ap897t3tKECYla6gCWEkplXnlNybEkZg9GEGxKFCgw==
  dependencies:
    pascal-case "^3.1.2"
    tslib "^2.0.3"

camelcase-css@^2.0.1:
  version "2.0.1"
  resolved "https://registry.yarnpkg.com/camelcase-css/-/camelcase-css-2.0.1.tgz#ee978f6947914cc30c6b44741b6ed1df7f043fd5"
  integrity sha512-QOSvevhslijgYwRx6Rv7zKdMF8lbRmx+uQGx2+vDc+KI/eBnsy9kit5aj23AgGu3pa4t9AgwbnXWqS+iOY+2aA==

camelcase@^5.3.1:
  version "5.3.1"
  resolved "https://registry.yarnpkg.com/camelcase/-/camelcase-5.3.1.tgz#e3c9b31569e106811df242f715725a1f4c494320"
  integrity sha512-L28STB170nwWS63UjtlEOE3dldQApaJXZkOI1uMFfzf3rRuPegHaHesyee+YxQ+W6SvRDQV6UrdOdRiR153wJg==

camelcase@^6.2.0, camelcase@^6.2.1:
  version "6.3.0"
  resolved "https://registry.yarnpkg.com/camelcase/-/camelcase-6.3.0.tgz#5685b95eb209ac9c0c177467778c9c84df58ba9a"
  integrity sha512-Gmy6FhYlCY7uOElZUSbxo2UCDH8owEk996gkbrpsgGtrJLM3J7jGxl9Ic7Qwwj4ivOE5AWZWRMecDdF7hqGjFA==

camelcase@^7.0.0:
  version "7.0.0"
  resolved "https://registry.yarnpkg.com/camelcase/-/camelcase-7.0.0.tgz#fd112621b212126741f998d614cbc2a8623fd174"
  integrity sha512-JToIvOmz6nhGsUhAYScbo2d6Py5wojjNfoxoc2mEVLUdJ70gJK2gnd+ABY1Tc3sVMyK7QDPtN0T/XdlCQWITyQ==

caniuse-api@^3.0.0:
  version "3.0.0"
  resolved "https://registry.yarnpkg.com/caniuse-api/-/caniuse-api-3.0.0.tgz#5e4d90e2274961d46291997df599e3ed008ee4c0"
  integrity sha512-bsTwuIg/BZZK/vreVTYYbSWoe2F+71P7K5QGEX+pT250DZbfU1MQ5prOKpPR+LL6uWKK3KMwMCAS74QB3Um1uw==
  dependencies:
    browserslist "^4.0.0"
    caniuse-lite "^1.0.0"
    lodash.memoize "^4.1.2"
    lodash.uniq "^4.5.0"

caniuse-lite@^1.0.0, caniuse-lite@^1.0.30001317:
  version "1.0.30001423"
  resolved "https://registry.npmjs.org/caniuse-lite/-/caniuse-lite-1.0.30001423.tgz"
  integrity sha512-09iwWGOlifvE1XuHokFMP7eR38a0JnajoyL3/i87c8ZjRWRrdKo1fqjNfugfBD0UDBIOz0U+jtNhJ0EPm1VleQ==

case-sensitive-paths-webpack-plugin@^2.4.0:
  version "2.4.0"
  resolved "https://registry.yarnpkg.com/case-sensitive-paths-webpack-plugin/-/case-sensitive-paths-webpack-plugin-2.4.0.tgz#db64066c6422eed2e08cc14b986ca43796dbc6d4"
  integrity sha512-roIFONhcxog0JSSWbvVAh3OocukmSgpqOH6YpMkCvav/ySIV3JKg4Dc8vYtQjYi/UxpNE36r/9v+VqTQqgkYmw==

chalk-template@0.4.0:
  version "0.4.0"
  resolved "https://registry.yarnpkg.com/chalk-template/-/chalk-template-0.4.0.tgz#692c034d0ed62436b9062c1707fadcd0f753204b"
  integrity sha512-/ghrgmhfY8RaSdeo43hNXxpoHAtxdbskUHjPpfqUWGttFgycUhYPGx3YZBCnUCvOa7Doivn1IZec3DEGFoMgLg==
  dependencies:
    chalk "^4.1.2"

chalk@5.0.1, chalk@^5.0.1:
  version "5.0.1"
  resolved "https://registry.yarnpkg.com/chalk/-/chalk-5.0.1.tgz#ca57d71e82bb534a296df63bbacc4a1c22b2a4b6"
  integrity sha512-Fo07WOYGqMfCWHOzSXOt2CxDbC6skS/jO9ynEcmpANMoPrD+W1r1K6Vx7iNm+AQmETU1Xr2t+n8nzkV9t6xh3w==

chalk@^2.0.0, chalk@^2.4.1:
  version "2.4.2"
  resolved "https://registry.yarnpkg.com/chalk/-/chalk-2.4.2.tgz#cd42541677a54333cf541a49108c1432b44c9424"
  integrity sha512-Mti+f9lpJNcwF4tWV8/OrTTtF1gZi+f8FqlyAdouralcFWFQWF2+NgCHShjkCb+IFBLq9buZwE1xckQU4peSuQ==
  dependencies:
    ansi-styles "^3.2.1"
    escape-string-regexp "^1.0.5"
    supports-color "^5.3.0"

chalk@^3.0.0:
  version "3.0.0"
  resolved "https://registry.yarnpkg.com/chalk/-/chalk-3.0.0.tgz#3f73c2bf526591f574cc492c51e2456349f844e4"
  integrity sha512-4D3B6Wf41KOYRFdszmDqMCGq5VV/uMAB273JILmO+3jAlh8X4qDtdtgCR3fxtbLEMzSx22QdhnDcJvu2u1fVwg==
  dependencies:
    ansi-styles "^4.1.0"
    supports-color "^7.1.0"

chalk@^4.0.0, chalk@^4.0.2, chalk@^4.1.0, chalk@^4.1.2:
  version "4.1.2"
  resolved "https://registry.yarnpkg.com/chalk/-/chalk-4.1.2.tgz#aac4e2b7734a740867aeb16bf02aad556a1e7a01"
  integrity sha512-oKnbhFyRIXpUuez8iBMmyEa4nbj4IOQyuhc/wy9kY7/WVPcwIO9VA668Pu8RkO7+0G76SLROeyw9CpQ061i4mA==
  dependencies:
    ansi-styles "^4.1.0"
    supports-color "^7.1.0"

char-regex@^1.0.2:
  version "1.0.2"
  resolved "https://registry.yarnpkg.com/char-regex/-/char-regex-1.0.2.tgz#d744358226217f981ed58f479b1d6bcc29545dcf"
  integrity sha512-kWWXztvZ5SBQV+eRgKFeh8q5sLuZY2+8WUIzlxWVTg+oGwY14qylx1KbKzHd8P6ZYkAg0xyIDU9JMHhyJMZ1jw==

char-regex@^2.0.0:
  version "2.0.1"
  resolved "https://registry.yarnpkg.com/char-regex/-/char-regex-2.0.1.tgz#6dafdb25f9d3349914079f010ba8d0e6ff9cd01e"
  integrity sha512-oSvEeo6ZUD7NepqAat3RqoucZ5SeqLJgOvVIwkafu6IP3V0pO38s/ypdVUmDDK6qIIHNlYHJAKX9E7R7HoKElw==

charcodes@^0.2.0:
  version "0.2.0"
  resolved "https://registry.yarnpkg.com/charcodes/-/charcodes-0.2.0.tgz#5208d327e6cc05f99eb80ffc814707572d1f14e4"
  integrity sha512-Y4kiDb+AM4Ecy58YkuZrrSRJBDQdQ2L+NyS1vHHFtNtUjgutcZfx3yp1dAONI/oPaPmyGfCLx5CxL+zauIMyKQ==

check-types@^11.1.1:
  version "11.1.2"
  resolved "https://registry.yarnpkg.com/check-types/-/check-types-11.1.2.tgz#86a7c12bf5539f6324eb0e70ca8896c0e38f3e2f"
  integrity sha512-tzWzvgePgLORb9/3a0YenggReLKAIb2owL03H2Xdoe5pKcUyWRSEQ8xfCar8t2SIAuEDwtmx2da1YB52YuHQMQ==

"chokidar@>=3.0.0 <4.0.0", chokidar@^3.4.2, chokidar@^3.5.3:
  version "3.5.3"
  resolved "https://registry.yarnpkg.com/chokidar/-/chokidar-3.5.3.tgz#1cf37c8707b932bd1af1ae22c0432e2acd1903bd"
  integrity sha512-Dr3sfKRP6oTcjf2JmUmFJfeVMvXBdegxB0iVQ5eb2V10uFJUCAS8OByZdVAyVb8xXNz3GjjTgj9kLWsZTqE6kw==
  dependencies:
    anymatch "~3.1.2"
    braces "~3.0.2"
    glob-parent "~5.1.2"
    is-binary-path "~2.1.0"
    is-glob "~4.0.1"
    normalize-path "~3.0.0"
    readdirp "~3.6.0"
  optionalDependencies:
    fsevents "~2.3.2"

chrome-trace-event@^1.0.2:
  version "1.0.3"
  resolved "https://registry.yarnpkg.com/chrome-trace-event/-/chrome-trace-event-1.0.3.tgz#1015eced4741e15d06664a957dbbf50d041e26ac"
  integrity sha512-p3KULyQg4S7NIHixdwbGX+nFHkoBiA4YQmyWtjb8XngSKV124nJmRysgAeujbUVb15vh+RvFUfCPqU7rXk+hZg==

ci-info@^3.2.0:
  version "3.3.0"
  resolved "https://registry.yarnpkg.com/ci-info/-/ci-info-3.3.0.tgz#b4ed1fb6818dea4803a55c623041f9165d2066b2"
  integrity sha512-riT/3vI5YpVH6/qomlDnJow6TBee2PBKSEpx3O32EGPYbWGIRsIlGRms3Sm74wYE1JMo8RnO04Hb12+v1J5ICw==

cjs-module-lexer@^1.0.0:
  version "1.2.2"
  resolved "https://registry.yarnpkg.com/cjs-module-lexer/-/cjs-module-lexer-1.2.2.tgz#9f84ba3244a512f3a54e5277e8eef4c489864e40"
  integrity sha512-cOU9usZw8/dXIXKtwa8pM0OTJQuJkxMN6w30csNRUerHfeQ5R6U3kkU/FtJeIf3M202OHfY2U8ccInBG7/xogA==

clean-css@^5.2.2:
  version "5.3.0"
  resolved "https://registry.yarnpkg.com/clean-css/-/clean-css-5.3.0.tgz#ad3d8238d5f3549e83d5f87205189494bc7cbb59"
  integrity sha512-YYuuxv4H/iNb1Z/5IbMRoxgrzjWGhOEFfd+groZ5dMCVkpENiMZmwspdrzBo9286JjM1gZJPAyL7ZIdzuvu2AQ==
  dependencies:
    source-map "~0.6.0"

clean-stack@^2.0.0:
  version "2.2.0"
  resolved "https://registry.yarnpkg.com/clean-stack/-/clean-stack-2.2.0.tgz#ee8472dbb129e727b31e8a10a427dee9dfe4008b"
  integrity sha512-4diC9HaTE+KRAMWhDhrGOECgWZxoevMc5TlkObMqNSsVU62PYzXZ/SMTjzyGAFF1YusgxGcSWTEXBhp0CPwQ1A==

cli-boxes@^3.0.0:
  version "3.0.0"
  resolved "https://registry.yarnpkg.com/cli-boxes/-/cli-boxes-3.0.0.tgz#71a10c716feeba005e4504f36329ef0b17cf3145"
  integrity sha512-/lzGpEWL/8PfI0BmBOPRwp0c/wFNX1RdUML3jK/RcSBA9T8mZDdQpqYBKtCFTOfQbwPqWEOpjqW+Fnayc0969g==

clipboardy@3.0.0:
  version "3.0.0"
  resolved "https://registry.yarnpkg.com/clipboardy/-/clipboardy-3.0.0.tgz#f3876247404d334c9ed01b6f269c11d09a5e3092"
  integrity sha512-Su+uU5sr1jkUy1sGRpLKjKrvEOVXgSgiSInwa/qeID6aJ07yh+5NWc3h2QfjHjBnfX4LhtFcuAWKUsJ3r+fjbg==
  dependencies:
    arch "^2.2.0"
    execa "^5.1.1"
    is-wsl "^2.2.0"

cliui@^7.0.2:
  version "7.0.4"
  resolved "https://registry.yarnpkg.com/cliui/-/cliui-7.0.4.tgz#a0265ee655476fc807aea9df3df8df7783808b4f"
  integrity sha512-OcRE68cOsVMXp1Yvonl/fzkQOyjLSu/8bhPDfQt0e0/Eb283TKP20Fs2MqoPsr9SwA595rRCA+QMzYc9nBP+JQ==
  dependencies:
    string-width "^4.2.0"
    strip-ansi "^6.0.0"
    wrap-ansi "^7.0.0"

clsx@^1.1.1:
  version "1.1.1"
  resolved "https://registry.yarnpkg.com/clsx/-/clsx-1.1.1.tgz#98b3134f9abbdf23b2663491ace13c5c03a73188"
  integrity sha512-6/bPho624p3S2pMyvP5kKBPXnI3ufHLObBFCfgx+LkeR5lg2XYy2hqZqUf45ypD8COn2bhgGJSUE+l5dhNBieA==

co@^4.6.0:
  version "4.6.0"
  resolved "https://registry.yarnpkg.com/co/-/co-4.6.0.tgz#6ea6bdf3d853ae54ccb8e47bfa0bf3f9031fb184"
  integrity sha1-bqa989hTrlTMuOR7+gvz+QMfsYQ=

coa@^2.0.2:
  version "2.0.2"
  resolved "https://registry.yarnpkg.com/coa/-/coa-2.0.2.tgz#43f6c21151b4ef2bf57187db0d73de229e3e7ec3"
  integrity sha512-q5/jG+YQnSy4nRTV4F7lPepBJZ8qBNJJDBuJdoejDyLXgmL7IEo+Le2JDZudFTFt7mrCqIRaSjws4ygRCTCAXA==
  dependencies:
    "@types/q" "^1.5.1"
    chalk "^2.4.1"
    q "^1.1.2"

collect-v8-coverage@^1.0.0:
  version "1.0.1"
  resolved "https://registry.yarnpkg.com/collect-v8-coverage/-/collect-v8-coverage-1.0.1.tgz#cc2c8e94fc18bbdffe64d6534570c8a673b27f59"
  integrity sha512-iBPtljfCNcTKNAto0KEtDfZ3qzjJvqE3aTGZsbhjSBlorqpXJlaWWtPO35D+ZImoC3KWejX64o+yPGxhWSTzfg==

color-convert@^1.9.0:
  version "1.9.3"
  resolved "https://registry.yarnpkg.com/color-convert/-/color-convert-1.9.3.tgz#bb71850690e1f136567de629d2d5471deda4c1e8"
  integrity sha512-QfAUtd+vFdAtFQcC8CCyYt1fYWxSqAiK2cSD6zDB8N3cpsEBAvRxp9zOGg6G/SHHJYAT88/az/IuDGALsNVbGg==
  dependencies:
    color-name "1.1.3"

color-convert@^2.0.1:
  version "2.0.1"
  resolved "https://registry.yarnpkg.com/color-convert/-/color-convert-2.0.1.tgz#72d3a68d598c9bdb3af2ad1e84f21d896abd4de3"
  integrity sha512-RRECPsj7iu/xb5oKYcsFHSppFNnsj/52OVTRKb4zP5onXwVF3zVmmToNcOfGC+CRDpfK/U584fMg38ZHCaElKQ==
  dependencies:
    color-name "~1.1.4"

color-name@1.1.3:
  version "1.1.3"
  resolved "https://registry.yarnpkg.com/color-name/-/color-name-1.1.3.tgz#a7d0558bd89c42f795dd42328f740831ca53bc25"
  integrity sha1-p9BVi9icQveV3UIyj3QIMcpTvCU=

color-name@^1.1.4, color-name@~1.1.4:
  version "1.1.4"
  resolved "https://registry.yarnpkg.com/color-name/-/color-name-1.1.4.tgz#c2a09a87acbde69543de6f63fa3995c826c536a2"
  integrity sha512-dOy+3AuW3a2wNbZHIuMZpTcgjGuLU/uBL/ubcZF9OXbDo8ff4O8yVp5Bf0efS8uEoYo5q4Fx7dY9OgQGXgAsQA==

colord@^2.9.1:
  version "2.9.2"
  resolved "https://registry.yarnpkg.com/colord/-/colord-2.9.2.tgz#25e2bacbbaa65991422c07ea209e2089428effb1"
  integrity sha512-Uqbg+J445nc1TKn4FoDPS6ZZqAvEDnwrH42yo8B40JSOgSLxMZ/gt3h4nmCtPLQeXhjJJkqBx7SCY35WnIixaQ==

colorette@^2.0.10:
  version "2.0.16"
  resolved "https://registry.yarnpkg.com/colorette/-/colorette-2.0.16.tgz#713b9af84fdb000139f04546bd4a93f62a5085da"
  integrity sha512-hUewv7oMjCp+wkBv5Rm0v87eJhq4woh5rSR+42YSQJKecCqgIqNkZ6lAlQms/BwHPJA5NKMRlpxPRv0n8HQW6g==

combined-stream@^1.0.8:
  version "1.0.8"
  resolved "https://registry.yarnpkg.com/combined-stream/-/combined-stream-1.0.8.tgz#c3d45a8b34fd730631a110a8a2520682b31d5a7f"
  integrity sha512-FQN4MRfuJeHf7cBbBMJFXhKSDq+2kAArBlmRBvcvFE5BB1HZKXtSFASDhdlz9zOYwxh8lDdnvmMOe/+5cdoEdg==
  dependencies:
    delayed-stream "~1.0.0"

commander@^2.20.0:
  version "2.20.3"
  resolved "https://registry.yarnpkg.com/commander/-/commander-2.20.3.tgz#fd485e84c03eb4881c20722ba48035e8531aeb33"
  integrity sha512-GpVkmM8vF2vQUkj2LvZmD35JxeJOLCwJ9cUkugyk2nuhbv3+mJvpLYYt+0+USMxE+oj+ey/lJEnhZw75x/OMcQ==

commander@^7.2.0:
  version "7.2.0"
  resolved "https://registry.yarnpkg.com/commander/-/commander-7.2.0.tgz#a36cb57d0b501ce108e4d20559a150a391d97ab7"
  integrity sha512-QrWXB+ZQSVPmIWIhtEO9H+gwHaMGYiF5ChvoJ+K9ZGHG/sVsa6yiesAD1GC/x46sET00Xlwo1u49RVVVzvcSkw==

commander@^8.3.0:
  version "8.3.0"
  resolved "https://registry.yarnpkg.com/commander/-/commander-8.3.0.tgz#4837ea1b2da67b9c616a67afbb0fafee567bca66"
  integrity sha512-OkTL9umf+He2DZkUq8f8J9of7yL6RJKI24dVITBmNfZBmri9zYZQrKkuXiKhyfPSu8tUhnVBB1iKXevvnlR4Ww==

common-path-prefix@^3.0.0:
  version "3.0.0"
  resolved "https://registry.yarnpkg.com/common-path-prefix/-/common-path-prefix-3.0.0.tgz#7d007a7e07c58c4b4d5f433131a19141b29f11e0"
  integrity sha512-QE33hToZseCH3jS0qN96O/bSh3kaw/h+Tq7ngyY9eWDUnTlTNUyqfqvCXioLe5Na5jFsL78ra/wuBU4iuEgd4w==

common-tags@^1.8.0:
  version "1.8.2"
  resolved "https://registry.yarnpkg.com/common-tags/-/common-tags-1.8.2.tgz#94ebb3c076d26032745fd54face7f688ef5ac9c6"
  integrity sha512-gk/Z852D2Wtb//0I+kRFNKKE9dIIVirjoqPoA1wJU+XePVXZfGeBpk45+A1rKO4Q43prqWBNY/MiIeRLbPWUaA==

commondir@^1.0.1:
  version "1.0.1"
  resolved "https://registry.yarnpkg.com/commondir/-/commondir-1.0.1.tgz#ddd800da0c66127393cca5950ea968a3aaf1253b"
  integrity sha1-3dgA2gxmEnOTzKWVDqloo6rxJTs=

compressible@~2.0.16:
  version "2.0.18"
  resolved "https://registry.yarnpkg.com/compressible/-/compressible-2.0.18.tgz#af53cca6b070d4c3c0750fbd77286a6d7cc46fba"
  integrity sha512-AF3r7P5dWxL8MxyITRMlORQNaOA2IkAFaTr4k7BUumjPtRpGDTZpl0Pb1XCO6JeDCBdp126Cgs9sMxqSjgYyRg==
  dependencies:
    mime-db ">= 1.43.0 < 2"

compression@1.7.4, compression@^1.7.4:
  version "1.7.4"
  resolved "https://registry.yarnpkg.com/compression/-/compression-1.7.4.tgz#95523eff170ca57c29a0ca41e6fe131f41e5bb8f"
  integrity sha512-jaSIDzP9pZVS4ZfQ+TzvtiWhdpFhE2RDHz8QJkpX9SIpLq88VueF5jJw6t+6CUQcAoA6t+x89MLrWAqpfDE8iQ==
  dependencies:
    accepts "~1.3.5"
    bytes "3.0.0"
    compressible "~2.0.16"
    debug "2.6.9"
    on-headers "~1.0.2"
    safe-buffer "5.1.2"
    vary "~1.1.2"

concat-map@0.0.1:
  version "0.0.1"
  resolved "https://registry.yarnpkg.com/concat-map/-/concat-map-0.0.1.tgz#d8a96bd77fd68df7793a73036a3ba0d5405d477b"
  integrity sha1-2Klr13/Wjfd5OnMDajug1UBdR3s=

confusing-browser-globals@^1.0.11:
  version "1.0.11"
  resolved "https://registry.yarnpkg.com/confusing-browser-globals/-/confusing-browser-globals-1.0.11.tgz#ae40e9b57cdd3915408a2805ebd3a5585608dc81"
  integrity sha512-JsPKdmh8ZkmnHxDk55FZ1TqVLvEQTvoByJZRN9jzI0UjxK/QgAmsphz7PGtqgPieQZ/CQcHWXCR7ATDNhGe+YA==

connect-history-api-fallback@^1.6.0:
  version "1.6.0"
  resolved "https://registry.yarnpkg.com/connect-history-api-fallback/-/connect-history-api-fallback-1.6.0.tgz#8b32089359308d111115d81cad3fceab888f97bc"
  integrity sha512-e54B99q/OUoH64zYYRf3HBP5z24G38h5D3qXu23JGRoigpX5Ss4r9ZnDk3g0Z8uQC2x2lPaJ+UlWBc1ZWBWdLg==

content-disposition@0.5.2:
  version "0.5.2"
  resolved "https://registry.yarnpkg.com/content-disposition/-/content-disposition-0.5.2.tgz#0cf68bb9ddf5f2be7961c3a85178cb85dba78cb4"
  integrity sha512-kRGRZw3bLlFISDBgwTSA1TMBFN6J6GWDeubmDE3AF+3+yXL8hTWv8r5rkLbqYXY4RjPk/EzHnClI3zQf1cFmHA==

content-disposition@0.5.4:
  version "0.5.4"
  resolved "https://registry.yarnpkg.com/content-disposition/-/content-disposition-0.5.4.tgz#8b82b4efac82512a02bb0b1dcec9d2c5e8eb5bfe"
  integrity sha512-FveZTNuGw04cxlAiWbzi6zTAL/lhehaWbTtgluJh4/E95DqMwTmha3KZN1aAWA8cFIhHzMZUvLevkw5Rqk+tSQ==
  dependencies:
    safe-buffer "5.2.1"

content-type@~1.0.4:
  version "1.0.4"
  resolved "https://registry.yarnpkg.com/content-type/-/content-type-1.0.4.tgz#e138cc75e040c727b1966fe5e5f8c9aee256fe3b"
  integrity sha512-hIP3EEPs8tB9AT1L+NUqtwOAps4mk2Zob89MWXMHjHWg9milF/j4osnnQLXBCBFBk/tvIG/tUc9mOUJiPBhPXA==

convert-source-map@^1.4.0, convert-source-map@^1.5.0, convert-source-map@^1.6.0, convert-source-map@^1.7.0:
  version "1.8.0"
  resolved "https://registry.yarnpkg.com/convert-source-map/-/convert-source-map-1.8.0.tgz#f3373c32d21b4d780dd8004514684fb791ca4369"
  integrity sha512-+OQdjP49zViI/6i7nIJpA8rAl4sV/JdPfU9nZs3VqOwGIgizICvuN2ru6fMd+4llL0tar18UYJXfZ/TWtmhUjA==
  dependencies:
    safe-buffer "~5.1.1"

cookie-signature@1.0.6:
  version "1.0.6"
  resolved "https://registry.yarnpkg.com/cookie-signature/-/cookie-signature-1.0.6.tgz#e303a882b342cc3ee8ca513a79999734dab3ae2c"
  integrity sha1-4wOogrNCzD7oylE6eZmXNNqzriw=

cookie@0.4.2:
  version "0.4.2"
  resolved "https://registry.yarnpkg.com/cookie/-/cookie-0.4.2.tgz#0e41f24de5ecf317947c82fc789e06a884824432"
  integrity sha512-aSWTXFzaKWkvHO1Ny/s+ePFpvKsPnjc551iI41v3ny/ow6tBG5Vd+FuqGNhh1LxOmVzOlGUriIlOaokOvhaStA==

cookie@0.5.0:
  version "0.5.0"
  resolved "https://registry.yarnpkg.com/cookie/-/cookie-0.5.0.tgz#d1f5d71adec6558c58f389987c366aa47e994f8b"
  integrity sha512-YZ3GUyn/o8gfKJlnlX7g7xq4gyO6OSuhGPKaaGssGB2qgDUS0gPgtTvoyZLTt9Ab6dC4hfc9dV5arkvc/OCmrw==

core-js-compat@^3.20.2, core-js-compat@^3.21.0:
  version "3.21.1"
  resolved "https://registry.yarnpkg.com/core-js-compat/-/core-js-compat-3.21.1.tgz#cac369f67c8d134ff8f9bd1623e3bc2c42068c82"
  integrity sha512-gbgX5AUvMb8gwxC7FLVWYT7Kkgu/y7+h/h1X43yJkNqhlK2fuYyQimqvKGNZFAY6CKii/GFKJ2cp/1/42TN36g==
  dependencies:
    browserslist "^4.19.1"
    semver "7.0.0"

core-js-pure@^3.20.2, core-js-pure@^3.8.1:
  version "3.21.1"
  resolved "https://registry.yarnpkg.com/core-js-pure/-/core-js-pure-3.21.1.tgz#8c4d1e78839f5f46208de7230cebfb72bc3bdb51"
  integrity sha512-12VZfFIu+wyVbBebyHmRTuEE/tZrB4tJToWcwAMcsp3h4+sHR+fMJWbKpYiCRWlhFBq+KNyO8rIV9rTkeVmznQ==

core-js@^3.19.2:
  version "3.21.1"
  resolved "https://registry.yarnpkg.com/core-js/-/core-js-3.21.1.tgz#f2e0ddc1fc43da6f904706e8e955bc19d06a0d94"
  integrity sha512-FRq5b/VMrWlrmCzwRrpDYNxyHP9BcAZC+xHJaqTgIE5091ZV1NTmyh0sGOg5XqpnHvR0svdy0sv1gWA1zmhxig==

core-util-is@~1.0.0:
  version "1.0.3"
  resolved "https://registry.yarnpkg.com/core-util-is/-/core-util-is-1.0.3.tgz#a6042d3634c2b27e9328f837b965fac83808db85"
  integrity sha512-ZQBvi1DcpJ4GDqanjucZ2Hj3wEO5pZDS89BWbkcrvdxksJorwUDDZamX9ldFkp9aw2lmBDLgkObEA4DWNJ9FYQ==

cors@^2.8.5:
  version "2.8.5"
  resolved "https://registry.yarnpkg.com/cors/-/cors-2.8.5.tgz#eac11da51592dd86b9f06f6e7ac293b3df875d29"
  integrity sha512-KIHbLJqu73RGr/hnbrO9uBeixNGuvSQjul/jdFvS/KFSIH1hWVd1ng7zOHx+YrEfInLG7q4n6GHQ9cDtxv/P6g==
  dependencies:
    object-assign "^4"
    vary "^1"

cosmiconfig@^6.0.0:
  version "6.0.0"
  resolved "https://registry.yarnpkg.com/cosmiconfig/-/cosmiconfig-6.0.0.tgz#da4fee853c52f6b1e6935f41c1a2fc50bd4a9982"
  integrity sha512-xb3ZL6+L8b9JLLCx3ZdoZy4+2ECphCMo2PwqgP1tlfVq6M6YReyzBJtvWWtbDSpNr9hn96pkCiZqUcFEc+54Qg==
  dependencies:
    "@types/parse-json" "^4.0.0"
    import-fresh "^3.1.0"
    parse-json "^5.0.0"
    path-type "^4.0.0"
    yaml "^1.7.2"

cosmiconfig@^7.0.0, cosmiconfig@^7.0.1:
  version "7.0.1"
  resolved "https://registry.yarnpkg.com/cosmiconfig/-/cosmiconfig-7.0.1.tgz#714d756522cace867867ccb4474c5d01bbae5d6d"
  integrity sha512-a1YWNUV2HwGimB7dU2s1wUMurNKjpx60HxBB6xUM8Re+2s1g1IIfJvFR0/iCF+XHdE0GMTKTuLR32UQff4TEyQ==
  dependencies:
    "@types/parse-json" "^4.0.0"
    import-fresh "^3.2.1"
    parse-json "^5.0.0"
    path-type "^4.0.0"
    yaml "^1.10.0"

cross-spawn@^7.0.2, cross-spawn@^7.0.3:
  version "7.0.3"
  resolved "https://registry.yarnpkg.com/cross-spawn/-/cross-spawn-7.0.3.tgz#f73a85b9d5d41d045551c177e2882d4ac85728a6"
  integrity sha512-iRDPJKUPVEND7dHPO8rkbOnPpyDygcDFtWjpeWNCgy8WP2rXcxXL8TskReQl6OrB2G7+UJrags1q15Fudc7G6w==
  dependencies:
    path-key "^3.1.0"
    shebang-command "^2.0.0"
    which "^2.0.1"

crypto-random-string@^2.0.0:
  version "2.0.0"
  resolved "https://registry.yarnpkg.com/crypto-random-string/-/crypto-random-string-2.0.0.tgz#ef2a7a966ec11083388369baa02ebead229b30d5"
  integrity sha512-v1plID3y9r/lPhviJ1wrXpLeyUIGAZ2SHNYTEapm7/8A9nLPoyvVp3RK/EPFqn5kEznyWgYZNsRtYYIWbuG8KA==

css-blank-pseudo@^3.0.3:
  version "3.0.3"
  resolved "https://registry.yarnpkg.com/css-blank-pseudo/-/css-blank-pseudo-3.0.3.tgz#36523b01c12a25d812df343a32c322d2a2324561"
  integrity sha512-VS90XWtsHGqoM0t4KpH053c4ehxZ2E6HtGI7x68YFV0pTo/QmkV/YFA+NnlvK8guxZVNWGQhVNJGC39Q8XF4OQ==
  dependencies:
    postcss-selector-parser "^6.0.9"

css-declaration-sorter@^6.2.2:
  version "6.2.2"
  resolved "https://registry.yarnpkg.com/css-declaration-sorter/-/css-declaration-sorter-6.2.2.tgz#bfd2f6f50002d6a3ae779a87d3a0c5d5b10e0f02"
  integrity sha512-Ufadglr88ZLsrvS11gjeu/40Lw74D9Am/Jpr3LlYm5Q4ZP5KdlUhG+6u2EjyXeZcxmZ2h1ebCKngDjolpeLHpg==

css-has-pseudo@^3.0.4:
  version "3.0.4"
  resolved "https://registry.yarnpkg.com/css-has-pseudo/-/css-has-pseudo-3.0.4.tgz#57f6be91ca242d5c9020ee3e51bbb5b89fc7af73"
  integrity sha512-Vse0xpR1K9MNlp2j5w1pgWIJtm1a8qS0JwS9goFYcImjlHEmywP9VUF05aGBXzGpDJF86QXk4L0ypBmwPhGArw==
  dependencies:
    postcss-selector-parser "^6.0.9"

css-loader@^6.5.1:
  version "6.7.1"
  resolved "https://registry.yarnpkg.com/css-loader/-/css-loader-6.7.1.tgz#e98106f154f6e1baf3fc3bc455cb9981c1d5fd2e"
  integrity sha512-yB5CNFa14MbPJcomwNh3wLThtkZgcNyI2bNMRt8iE5Z8Vwl7f8vQXFAzn2HDOJvtDq2NTZBUGMSUNNyrv3/+cw==
  dependencies:
    icss-utils "^5.1.0"
    postcss "^8.4.7"
    postcss-modules-extract-imports "^3.0.0"
    postcss-modules-local-by-default "^4.0.0"
    postcss-modules-scope "^3.0.0"
    postcss-modules-values "^4.0.0"
    postcss-value-parser "^4.2.0"
    semver "^7.3.5"

css-minimizer-webpack-plugin@^3.2.0:
  version "3.4.1"
  resolved "https://registry.yarnpkg.com/css-minimizer-webpack-plugin/-/css-minimizer-webpack-plugin-3.4.1.tgz#ab78f781ced9181992fe7b6e4f3422e76429878f"
  integrity sha512-1u6D71zeIfgngN2XNRJefc/hY7Ybsxd74Jm4qngIXyUEk7fss3VUzuHxLAq/R8NAba4QU9OUSaMZlbpRc7bM4Q==
  dependencies:
    cssnano "^5.0.6"
    jest-worker "^27.0.2"
    postcss "^8.3.5"
    schema-utils "^4.0.0"
    serialize-javascript "^6.0.0"
    source-map "^0.6.1"

css-prefers-color-scheme@^6.0.3:
  version "6.0.3"
  resolved "https://registry.yarnpkg.com/css-prefers-color-scheme/-/css-prefers-color-scheme-6.0.3.tgz#ca8a22e5992c10a5b9d315155e7caee625903349"
  integrity sha512-4BqMbZksRkJQx2zAjrokiGMd07RqOa2IxIrrN10lyBe9xhn9DEvjUK79J6jkeiv9D9hQFXKb6g1jwU62jziJZA==

css-select-base-adapter@^0.1.1:
  version "0.1.1"
  resolved "https://registry.yarnpkg.com/css-select-base-adapter/-/css-select-base-adapter-0.1.1.tgz#3b2ff4972cc362ab88561507a95408a1432135d7"
  integrity sha512-jQVeeRG70QI08vSTwf1jHxp74JoZsr2XSgETae8/xC8ovSnL2WF87GTLO86Sbwdt2lK4Umg4HnnwMO4YF3Ce7w==

css-select@^2.0.0:
  version "2.1.0"
  resolved "https://registry.yarnpkg.com/css-select/-/css-select-2.1.0.tgz#6a34653356635934a81baca68d0255432105dbef"
  integrity sha512-Dqk7LQKpwLoH3VovzZnkzegqNSuAziQyNZUcrdDM401iY+R5NkGBXGmtO05/yaXQziALuPogeG0b7UAgjnTJTQ==
  dependencies:
    boolbase "^1.0.0"
    css-what "^3.2.1"
    domutils "^1.7.0"
    nth-check "^1.0.2"

css-select@^4.1.3:
  version "4.3.0"
  resolved "https://registry.yarnpkg.com/css-select/-/css-select-4.3.0.tgz#db7129b2846662fd8628cfc496abb2b59e41529b"
  integrity sha512-wPpOYtnsVontu2mODhA19JrqWxNsfdatRKd64kmpRbQgh1KtItko5sTnEpPdpSaJszTOhEMlF/RPz28qj4HqhQ==
  dependencies:
    boolbase "^1.0.0"
    css-what "^6.0.1"
    domhandler "^4.3.1"
    domutils "^2.8.0"
    nth-check "^2.0.1"

css-tree@1.0.0-alpha.37:
  version "1.0.0-alpha.37"
  resolved "https://registry.yarnpkg.com/css-tree/-/css-tree-1.0.0-alpha.37.tgz#98bebd62c4c1d9f960ec340cf9f7522e30709a22"
  integrity sha512-DMxWJg0rnz7UgxKT0Q1HU/L9BeJI0M6ksor0OgqOnF+aRCDWg/N2641HmVyU9KVIu0OVVWOb2IpC9A+BJRnejg==
  dependencies:
    mdn-data "2.0.4"
    source-map "^0.6.1"

css-tree@^1.1.2, css-tree@^1.1.3:
  version "1.1.3"
  resolved "https://registry.yarnpkg.com/css-tree/-/css-tree-1.1.3.tgz#eb4870fb6fd7707327ec95c2ff2ab09b5e8db91d"
  integrity sha512-tRpdppF7TRazZrjJ6v3stzv93qxRcSsFmW6cX0Zm2NVKpxE1WV1HblnghVv9TreireHkqI/VDEsfolRF1p6y7Q==
  dependencies:
    mdn-data "2.0.14"
    source-map "^0.6.1"

css-what@^3.2.1:
  version "3.4.2"
  resolved "https://registry.yarnpkg.com/css-what/-/css-what-3.4.2.tgz#ea7026fcb01777edbde52124e21f327e7ae950e4"
  integrity sha512-ACUm3L0/jiZTqfzRM3Hi9Q8eZqd6IK37mMWPLz9PJxkLWllYeRf+EHUSHYEtFop2Eqytaq1FizFVh7XfBnXCDQ==

css-what@^6.0.1:
  version "6.1.0"
  resolved "https://registry.yarnpkg.com/css-what/-/css-what-6.1.0.tgz#fb5effcf76f1ddea2c81bdfaa4de44e79bac70f4"
  integrity sha512-HTUrgRJ7r4dsZKU6GjmpfRK1O76h97Z8MfS1G0FozR+oF2kG6Vfe8JE6zwrkbxigziPHinCJ+gCPjA9EaBDtRw==

css.escape@^1.5.1:
  version "1.5.1"
  resolved "https://registry.yarnpkg.com/css.escape/-/css.escape-1.5.1.tgz#42e27d4fa04ae32f931a4b4d4191fa9cddee97cb"
  integrity sha1-QuJ9T6BK4y+TGktNQZH6nN3ul8s=

css@^3.0.0:
  version "3.0.0"
  resolved "https://registry.yarnpkg.com/css/-/css-3.0.0.tgz#4447a4d58fdd03367c516ca9f64ae365cee4aa5d"
  integrity sha512-DG9pFfwOrzc+hawpmqX/dHYHJG+Bsdb0klhyi1sDneOgGOXy9wQIC8hzyVp1e4NRYDBdxcylvywPkkXCHAzTyQ==
  dependencies:
    inherits "^2.0.4"
    source-map "^0.6.1"
    source-map-resolve "^0.6.0"

cssdb@^6.5.0:
  version "6.5.0"
  resolved "https://registry.yarnpkg.com/cssdb/-/cssdb-6.5.0.tgz#61264b71f29c834f09b59cb3e5b43c8226590122"
  integrity sha512-Rh7AAopF2ckPXe/VBcoUS9JrCZNSyc60+KpgE6X25vpVxA32TmiqvExjkfhwP4wGSb6Xe8Z/JIyGqwgx/zZYFA==

cssesc@^3.0.0:
  version "3.0.0"
  resolved "https://registry.yarnpkg.com/cssesc/-/cssesc-3.0.0.tgz#37741919903b868565e1c09ea747445cd18983ee"
  integrity sha512-/Tb/JcjK111nNScGob5MNtsntNM1aCNUDipB/TkwZFhyDrrE47SOx/18wF2bbjgc3ZzCSKW1T5nt5EbFoAz/Vg==

cssnano-preset-default@^5.2.7:
  version "5.2.7"
  resolved "https://registry.yarnpkg.com/cssnano-preset-default/-/cssnano-preset-default-5.2.7.tgz#791e3603fb8f1b46717ac53b47e3c418e950f5f3"
  integrity sha512-JiKP38ymZQK+zVKevphPzNSGHSlTI+AOwlasoSRtSVMUU285O7/6uZyd5NbW92ZHp41m0sSHe6JoZosakj63uA==
  dependencies:
    css-declaration-sorter "^6.2.2"
    cssnano-utils "^3.1.0"
    postcss-calc "^8.2.3"
    postcss-colormin "^5.3.0"
    postcss-convert-values "^5.1.0"
    postcss-discard-comments "^5.1.1"
    postcss-discard-duplicates "^5.1.0"
    postcss-discard-empty "^5.1.1"
    postcss-discard-overridden "^5.1.0"
    postcss-merge-longhand "^5.1.4"
    postcss-merge-rules "^5.1.1"
    postcss-minify-font-values "^5.1.0"
    postcss-minify-gradients "^5.1.1"
    postcss-minify-params "^5.1.2"
    postcss-minify-selectors "^5.2.0"
    postcss-normalize-charset "^5.1.0"
    postcss-normalize-display-values "^5.1.0"
    postcss-normalize-positions "^5.1.0"
    postcss-normalize-repeat-style "^5.1.0"
    postcss-normalize-string "^5.1.0"
    postcss-normalize-timing-functions "^5.1.0"
    postcss-normalize-unicode "^5.1.0"
    postcss-normalize-url "^5.1.0"
    postcss-normalize-whitespace "^5.1.1"
    postcss-ordered-values "^5.1.1"
    postcss-reduce-initial "^5.1.0"
    postcss-reduce-transforms "^5.1.0"
    postcss-svgo "^5.1.0"
    postcss-unique-selectors "^5.1.1"

cssnano-utils@^3.1.0:
  version "3.1.0"
  resolved "https://registry.yarnpkg.com/cssnano-utils/-/cssnano-utils-3.1.0.tgz#95684d08c91511edfc70d2636338ca37ef3a6861"
  integrity sha512-JQNR19/YZhz4psLX/rQ9M83e3z2Wf/HdJbryzte4a3NSuafyp9w/I4U+hx5C2S9g41qlstH7DEWnZaaj83OuEA==

cssnano@^5.0.6:
  version "5.1.7"
  resolved "https://registry.yarnpkg.com/cssnano/-/cssnano-5.1.7.tgz#99858bef6c76c9240f0cdc9239570bc7db8368be"
  integrity sha512-pVsUV6LcTXif7lvKKW9ZrmX+rGRzxkEdJuVJcp5ftUjWITgwam5LMZOgaTvUrWPkcORBey6he7JKb4XAJvrpKg==
  dependencies:
    cssnano-preset-default "^5.2.7"
    lilconfig "^2.0.3"
    yaml "^1.10.2"

csso@^4.0.2, csso@^4.2.0:
  version "4.2.0"
  resolved "https://registry.yarnpkg.com/csso/-/csso-4.2.0.tgz#ea3a561346e8dc9f546d6febedd50187cf389529"
  integrity sha512-wvlcdIbf6pwKEk7vHj8/Bkc0B4ylXZruLvOgs9doS5eOsOpuodOV2zJChSpkp+pRpYQLQMeF04nr3Z68Sta9jA==
  dependencies:
    css-tree "^1.1.2"

cssom@^0.4.4:
  version "0.4.4"
  resolved "https://registry.yarnpkg.com/cssom/-/cssom-0.4.4.tgz#5a66cf93d2d0b661d80bf6a44fb65f5c2e4e0a10"
  integrity sha512-p3pvU7r1MyyqbTk+WbNJIgJjG2VmTIaB10rI93LzVPrmDJKkzKYMtxxyAvQXR/NS6otuzveI7+7BBq3SjBS2mw==

cssom@~0.3.6:
  version "0.3.8"
  resolved "https://registry.yarnpkg.com/cssom/-/cssom-0.3.8.tgz#9f1276f5b2b463f2114d3f2c75250af8c1a36f4a"
  integrity sha512-b0tGHbfegbhPJpxpiBPU2sCkigAqtM9O121le6bbOlgyV+NyGyCmVfJ6QW9eRjz8CpNfWEOYBIMIGRYkLwsIYg==

cssstyle@^2.3.0:
  version "2.3.0"
  resolved "https://registry.yarnpkg.com/cssstyle/-/cssstyle-2.3.0.tgz#ff665a0ddbdc31864b09647f34163443d90b0852"
  integrity sha512-AZL67abkUzIuvcHqk7c09cezpGNcxUxU4Ioi/05xHk4DQeTkWmGYftIE6ctU6AEt+Gn4n1lDStOtj7FKycP71A==
  dependencies:
    cssom "~0.3.6"

csstype@^3.0.11, csstype@^3.0.2:
  version "3.0.11"
  resolved "https://registry.yarnpkg.com/csstype/-/csstype-3.0.11.tgz#d66700c5eacfac1940deb4e3ee5642792d85cd33"
  integrity sha512-sa6P2wJ+CAbgyy4KFssIb/JNMLxFvKF1pCYCSXS8ZMuqZnMsrxqI2E5sPyoTpxoPU/gVZMzr2zjOfg8GIZOMsw==

damerau-levenshtein@^1.0.7:
  version "1.0.8"
  resolved "https://registry.yarnpkg.com/damerau-levenshtein/-/damerau-levenshtein-1.0.8.tgz#b43d286ccbd36bc5b2f7ed41caf2d0aba1f8a6e7"
  integrity sha512-sdQSFB7+llfUcQHUQO3+B8ERRj0Oa4w9POWMI/puGtuf7gFywGmkaLCElnudfTiKZV+NvHqL0ifzdrI8Ro7ESA==

data-urls@^2.0.0:
  version "2.0.0"
  resolved "https://registry.yarnpkg.com/data-urls/-/data-urls-2.0.0.tgz#156485a72963a970f5d5821aaf642bef2bf2db9b"
  integrity sha512-X5eWTSXO/BJmpdIKCRuKUgSCgAN0OwliVK3yPKbwIWU1Tdw5BRajxlzMidvh+gwko9AfQ9zIj52pzF91Q3YAvQ==
  dependencies:
    abab "^2.0.3"
    whatwg-mimetype "^2.3.0"
    whatwg-url "^8.0.0"

debug@2.6.9, debug@^2.6.0, debug@^2.6.9:
  version "2.6.9"
  resolved "https://registry.yarnpkg.com/debug/-/debug-2.6.9.tgz#5d128515df134ff327e90a4c93f4e077a536341f"
  integrity sha512-bC7ElrdJaJnPbAP+1EotYvqZsb3ecl5wi6Bfi6BJTUcNowp6cvspg0jXznRTKDjm/E7AdgFBVeAPVMNcKGsHMA==
  dependencies:
    ms "2.0.0"

debug@4, debug@^4.1.0, debug@^4.1.1, debug@^4.3.2:
  version "4.3.4"
  resolved "https://registry.yarnpkg.com/debug/-/debug-4.3.4.tgz#1319f6579357f2338d3337d2cdd4914bb5dcc865"
  integrity sha512-PRWFHuSU3eDtQJPvnNY7Jcket1j0t5OuOsFzPPzsekD52Zl8qUfFIPEiswXqIvHWGVHOgX+7G/vCNNhehwxfkQ==
  dependencies:
    ms "2.1.2"

debug@^3.1.1, debug@^3.2.7:
  version "3.2.7"
  resolved "https://registry.yarnpkg.com/debug/-/debug-3.2.7.tgz#72580b7e9145fb39b6676f9c5e5fb100b934179a"
  integrity sha512-CFjzYYAi4ThfiQvizrFQevTTXHtnCqWfe7x1AhgEscTz6ZbLbfoLRLPugTQyBth6f8ZERVUSyWHFD/7Wu4t1XQ==
  dependencies:
    ms "^2.1.1"

decimal.js@^10.2.1:
  version "10.3.1"
  resolved "https://registry.yarnpkg.com/decimal.js/-/decimal.js-10.3.1.tgz#d8c3a444a9c6774ba60ca6ad7261c3a94fd5e783"
  integrity sha512-V0pfhfr8suzyPGOx3nmq4aHqabehUZn6Ch9kyFpV79TGDTWFmHqUqXdabR7QHqxzrYolF4+tVmJhUG4OURg5dQ==

decode-uri-component@^0.2.0:
  version "0.2.0"
  resolved "https://registry.yarnpkg.com/decode-uri-component/-/decode-uri-component-0.2.0.tgz#eb3913333458775cb84cd1a1fae062106bb87545"
  integrity sha1-6zkTMzRYd1y4TNGh+uBiEGu4dUU=

dedent@^0.7.0:
  version "0.7.0"
  resolved "https://registry.yarnpkg.com/dedent/-/dedent-0.7.0.tgz#2495ddbaf6eb874abb0e1be9df22d2e5a544326c"
  integrity sha1-JJXduvbrh0q7Dhvp3yLS5aVEMmw=

deep-equal@^1.0.1:
  version "1.1.1"
  resolved "https://registry.yarnpkg.com/deep-equal/-/deep-equal-1.1.1.tgz#b5c98c942ceffaf7cb051e24e1434a25a2e6076a"
  integrity sha512-yd9c5AdiqVcR+JjcwUQb9DkhJc8ngNr0MahEBGvDiJw8puWab2yZlh+nkasOnZP+EGTAP6rRp2JzJhJZzvNF8g==
  dependencies:
    is-arguments "^1.0.4"
    is-date-object "^1.0.1"
    is-regex "^1.0.4"
    object-is "^1.0.1"
    object-keys "^1.1.1"
    regexp.prototype.flags "^1.2.0"

deep-extend@^0.6.0:
  version "0.6.0"
  resolved "https://registry.yarnpkg.com/deep-extend/-/deep-extend-0.6.0.tgz#c4fa7c95404a17a9c3e8ca7e1537312b736330ac"
  integrity sha512-LOHxIOaPYdHlJRtCQfDIVZtfw/ufM8+rVj649RIHzcm/vGwQRXFt6OPqIFWsm2XEMrNIEtWR64sY1LEKD2vAOA==

deep-is@^0.1.3, deep-is@~0.1.3:
  version "0.1.4"
  resolved "https://registry.yarnpkg.com/deep-is/-/deep-is-0.1.4.tgz#a6f2dce612fadd2ef1f519b73551f17e85199831"
  integrity sha512-oIPzksmTg4/MriiaYGO+okXDT7ztn/w3Eptv/+gSIdMdKsJo0u4CfYNFJPy+4SKMuCqGw2wxnA+URMg3t8a/bQ==

deepmerge@^4.2.2:
  version "4.2.2"
  resolved "https://registry.yarnpkg.com/deepmerge/-/deepmerge-4.2.2.tgz#44d2ea3679b8f4d4ffba33f03d865fc1e7bf4955"
  integrity sha512-FJ3UgI4gIl+PHZm53knsuSFpE+nESMr7M4v9QcgB7S63Kj/6WqMiFQJpBBYz1Pt+66bZpP3Q7Lye0Oo9MPKEdg==

default-gateway@^6.0.3:
  version "6.0.3"
  resolved "https://registry.yarnpkg.com/default-gateway/-/default-gateway-6.0.3.tgz#819494c888053bdb743edbf343d6cdf7f2943a71"
  integrity sha512-fwSOJsbbNzZ/CUFpqFBqYfYNLj1NbMPm8MMCIzHjC83iSJRBEGmDUxU+WP661BaBQImeC2yHwXtz+P/O9o+XEg==
  dependencies:
    execa "^5.0.0"

define-lazy-prop@^2.0.0:
  version "2.0.0"
  resolved "https://registry.yarnpkg.com/define-lazy-prop/-/define-lazy-prop-2.0.0.tgz#3f7ae421129bcaaac9bc74905c98a0009ec9ee7f"
  integrity sha512-Ds09qNh8yw3khSjiJjiUInaGX9xlqZDY7JVryGxdxV7NPeuqQfplOpQ66yJFZut3jLa5zOwkXw1g9EI2uKh4Og==

define-properties@^1.1.3:
  version "1.1.3"
  resolved "https://registry.yarnpkg.com/define-properties/-/define-properties-1.1.3.tgz#cf88da6cbee26fe6db7094f61d870cbd84cee9f1"
  integrity sha512-3MqfYKj2lLzdMSf8ZIZE/V+Zuy+BgD6f164e8K2w7dgnpKArBDerGYpM46IYYcjnkdPNMjPk9A6VFB8+3SKlXQ==
  dependencies:
    object-keys "^1.0.12"

defined@^1.0.0:
  version "1.0.0"
  resolved "https://registry.yarnpkg.com/defined/-/defined-1.0.0.tgz#c98d9bcef75674188e110969151199e39b1fa693"
  integrity sha1-yY2bzvdWdBiOEQlpFRGZ45sfppM=

del@^6.0.0:
  version "6.0.0"
  resolved "https://registry.yarnpkg.com/del/-/del-6.0.0.tgz#0b40d0332cea743f1614f818be4feb717714c952"
  integrity sha512-1shh9DQ23L16oXSZKB2JxpL7iMy2E0S9d517ptA1P8iw0alkPtQcrKH7ru31rYtKwF499HkTu+DRzq3TCKDFRQ==
  dependencies:
    globby "^11.0.1"
    graceful-fs "^4.2.4"
    is-glob "^4.0.1"
    is-path-cwd "^2.2.0"
    is-path-inside "^3.0.2"
    p-map "^4.0.0"
    rimraf "^3.0.2"
    slash "^3.0.0"

delayed-stream@~1.0.0:
  version "1.0.0"
  resolved "https://registry.yarnpkg.com/delayed-stream/-/delayed-stream-1.0.0.tgz#df3ae199acadfb7d440aaae0b29e2272b24ec619"
  integrity sha1-3zrhmayt+31ECqrgsp4icrJOxhk=

depd@2.0.0:
  version "2.0.0"
  resolved "https://registry.yarnpkg.com/depd/-/depd-2.0.0.tgz#b696163cc757560d09cf22cc8fad1571b79e76df"
  integrity sha512-g7nH6P6dyDioJogAAGprGpCtVImJhpPk/roCzdb3fIh61/s/nPsfR6onyMwkCAR/OlC3yBC0lESvUoQEAssIrw==

depd@~1.1.2:
  version "1.1.2"
  resolved "https://registry.yarnpkg.com/depd/-/depd-1.1.2.tgz#9bcd52e14c097763e749b274c4346ed2e560b5a9"
  integrity sha1-m81S4UwJd2PnSbJ0xDRu0uVgtak=

destroy@1.2.0:
  version "1.2.0"
  resolved "https://registry.yarnpkg.com/destroy/-/destroy-1.2.0.tgz#4803735509ad8be552934c67df614f94e66fa015"
  integrity sha512-2sJGJTaXIIaR1w4iJSNoN0hnMY7Gpc/n8D4qSCJw8QqFWXf7cuAgnEHxBpweaVcPevC2l3KpjYCx3NypQQgaJg==

destroy@~1.0.4:
  version "1.0.4"
  resolved "https://registry.yarnpkg.com/destroy/-/destroy-1.0.4.tgz#978857442c44749e4206613e37946205826abd80"
  integrity sha1-l4hXRCxEdJ5CBmE+N5RiBYJqvYA=

detect-newline@^3.0.0:
  version "3.1.0"
  resolved "https://registry.yarnpkg.com/detect-newline/-/detect-newline-3.1.0.tgz#576f5dfc63ae1a192ff192d8ad3af6308991b651"
  integrity sha512-TLz+x/vEXm/Y7P7wn1EJFNLxYpUD4TgMosxY6fAVJUnJMbupHBOncxyWUG9OpTaH9EBD7uFI5LfEgmMOc54DsA==

detect-node@^2.0.4:
  version "2.1.0"
  resolved "https://registry.yarnpkg.com/detect-node/-/detect-node-2.1.0.tgz#c9c70775a49c3d03bc2c06d9a73be550f978f8b1"
  integrity sha512-T0NIuQpnTvFDATNuHN5roPwSBG83rFsuO+MXXH9/3N1eFbn4wcPjttvjMLEPWJ0RGUYgQE7cGgS3tNxbqCGM7g==

detect-port-alt@^1.1.6:
  version "1.1.6"
  resolved "https://registry.yarnpkg.com/detect-port-alt/-/detect-port-alt-1.1.6.tgz#24707deabe932d4a3cf621302027c2b266568275"
  integrity sha512-5tQykt+LqfJFBEYaDITx7S7cR7mJ/zQmLXZ2qt5w04ainYZw6tBf9dBunMjVeVOdYVRUzUOE4HkY5J7+uttb5Q==
  dependencies:
    address "^1.0.1"
    debug "^2.6.0"

detective@^5.2.0:
  version "5.2.0"
  resolved "https://registry.yarnpkg.com/detective/-/detective-5.2.0.tgz#feb2a77e85b904ecdea459ad897cc90a99bd2a7b"
  integrity sha512-6SsIx+nUUbuK0EthKjv0zrdnajCCXVYGmbYYiYjFVpzcjwEs/JMDZ8tPRG29J/HhN56t3GJp2cGSWDRjjot8Pg==
  dependencies:
    acorn-node "^1.6.1"
    defined "^1.0.0"
    minimist "^1.1.1"

didyoumean@^1.2.2:
  version "1.2.2"
  resolved "https://registry.yarnpkg.com/didyoumean/-/didyoumean-1.2.2.tgz#989346ffe9e839b4555ecf5666edea0d3e8ad037"
  integrity sha512-gxtyfqMg7GKyhQmb056K7M3xszy/myH8w+B4RT+QXBQsvAOdc3XymqDDPHx1BgPgsdAA5SIifona89YtRATDzw==

diff-sequences@^27.5.1:
  version "27.5.1"
  resolved "https://registry.yarnpkg.com/diff-sequences/-/diff-sequences-27.5.1.tgz#eaecc0d327fd68c8d9672a1e64ab8dccb2ef5327"
  integrity sha512-k1gCAXAsNgLwEL+Y8Wvl+M6oEFj5bgazfZULpS5CneoPPXRaCCW7dm+q21Ky2VEE5X+VeRDBVg1Pcvvsr4TtNQ==

dir-glob@^3.0.1:
  version "3.0.1"
  resolved "https://registry.yarnpkg.com/dir-glob/-/dir-glob-3.0.1.tgz#56dbf73d992a4a93ba1584f4534063fd2e41717f"
  integrity sha512-WkrWp9GR4KXfKGYzOLmTuGVi1UWFfws377n9cc55/tb6DuqyF6pcQ5AbiHEshaDpY9v6oaSr2XCDidGmMwdzIA==
  dependencies:
    path-type "^4.0.0"

dlv@^1.1.3:
  version "1.1.3"
  resolved "https://registry.yarnpkg.com/dlv/-/dlv-1.1.3.tgz#5c198a8a11453596e751494d49874bc7732f2e79"
  integrity sha512-+HlytyjlPKnIG8XuRG8WvmBP8xs8P71y+SKKS6ZXWoEgLuePxtDoUEiH7WkdePWrQ5JBpE6aoVqfZfJUQkjXwA==

dns-equal@^1.0.0:
  version "1.0.0"
  resolved "https://registry.yarnpkg.com/dns-equal/-/dns-equal-1.0.0.tgz#b39e7f1da6eb0a75ba9c17324b34753c47e0654d"
  integrity sha1-s55/HabrCnW6nBcySzR1PEfgZU0=

dns-packet@^1.3.1:
  version "1.3.4"
  resolved "https://registry.yarnpkg.com/dns-packet/-/dns-packet-1.3.4.tgz#e3455065824a2507ba886c55a89963bb107dec6f"
  integrity sha512-BQ6F4vycLXBvdrJZ6S3gZewt6rcrks9KBgM9vrhW+knGRqc8uEdT7fuCwloc7nny5xNoMJ17HGH0R/6fpo8ECA==
  dependencies:
    ip "^1.1.0"
    safe-buffer "^5.0.1"

dns-txt@^2.0.2:
  version "2.0.2"
  resolved "https://registry.yarnpkg.com/dns-txt/-/dns-txt-2.0.2.tgz#b91d806f5d27188e4ab3e7d107d881a1cc4642b6"
  integrity sha1-uR2Ab10nGI5Ks+fRB9iBocxGQrY=
  dependencies:
    buffer-indexof "^1.0.0"

doctrine@^2.1.0:
  version "2.1.0"
  resolved "https://registry.yarnpkg.com/doctrine/-/doctrine-2.1.0.tgz#5cd01fc101621b42c4cd7f5d1a66243716d3f39d"
  integrity sha512-35mSku4ZXK0vfCuHEDAwt55dg2jNajHZ1odvF+8SSr82EsZY4QmXfuWso8oEd8zRhVObSN18aM0CjSdoBX7zIw==
  dependencies:
    esutils "^2.0.2"

doctrine@^3.0.0:
  version "3.0.0"
  resolved "https://registry.yarnpkg.com/doctrine/-/doctrine-3.0.0.tgz#addebead72a6574db783639dc87a121773973961"
  integrity sha512-yS+Q5i3hBf7GBkd4KG8a7eBNNWNGLTaEwwYWUijIYM7zrlYDM0BFXHjjPWlWZ1Rg7UaddZeIDmi9jF3HmqiQ2w==
  dependencies:
    esutils "^2.0.2"

dom-accessibility-api@^0.5.6, dom-accessibility-api@^0.5.9:
  version "0.5.13"
  resolved "https://registry.yarnpkg.com/dom-accessibility-api/-/dom-accessibility-api-0.5.13.tgz#102ee5f25eacce09bdf1cfa5a298f86da473be4b"
  integrity sha512-R305kwb5CcMDIpSHUnLyIAp7SrSPBx6F0VfQFB3M75xVMHhXJJIdePYgbPPh1o57vCHNu5QztokWUPsLjWzFqw==

dom-converter@^0.2.0:
  version "0.2.0"
  resolved "https://registry.yarnpkg.com/dom-converter/-/dom-converter-0.2.0.tgz#6721a9daee2e293682955b6afe416771627bb768"
  integrity sha512-gd3ypIPfOMr9h5jIKq8E3sHOTCjeirnl0WK5ZdS1AW0Odt0b1PaWaHdJ4Qk4klv+YB9aJBS7mESXjFoDQPu6DA==
  dependencies:
    utila "~0.4"

dom-helpers@^5.0.1:
  version "5.2.1"
  resolved "https://registry.yarnpkg.com/dom-helpers/-/dom-helpers-5.2.1.tgz#d9400536b2bf8225ad98fe052e029451ac40e902"
  integrity sha512-nRCa7CK3VTrM2NmGkIy4cbK7IZlgBE/PYMn55rrXefr5xXDP0LdtfPnblFDoVdcAfslJ7or6iqAUnx0CCGIWQA==
  dependencies:
    "@babel/runtime" "^7.8.7"
    csstype "^3.0.2"

dom-serializer@0:
  version "0.2.2"
  resolved "https://registry.yarnpkg.com/dom-serializer/-/dom-serializer-0.2.2.tgz#1afb81f533717175d478655debc5e332d9f9bb51"
  integrity sha512-2/xPb3ORsQ42nHYiSunXkDjPLBaEj/xTwUO4B7XCZQTRk7EBtTOPaygh10YAAh2OI1Qrp6NWfpAhzswj0ydt9g==
  dependencies:
    domelementtype "^2.0.1"
    entities "^2.0.0"

dom-serializer@^1.0.1:
  version "1.3.2"
  resolved "https://registry.yarnpkg.com/dom-serializer/-/dom-serializer-1.3.2.tgz#6206437d32ceefaec7161803230c7a20bc1b4d91"
  integrity sha512-5c54Bk5Dw4qAxNOI1pFEizPSjVsx5+bpJKmL2kPn8JhBUq2q09tTCa3mjijun2NfK78NMouDYNMBkOrPZiS+ig==
  dependencies:
    domelementtype "^2.0.1"
    domhandler "^4.2.0"
    entities "^2.0.0"

domelementtype@1:
  version "1.3.1"
  resolved "https://registry.yarnpkg.com/domelementtype/-/domelementtype-1.3.1.tgz#d048c44b37b0d10a7f2a3d5fee3f4333d790481f"
  integrity sha512-BSKB+TSpMpFI/HOxCNr1O8aMOTZ8hT3pM3GQ0w/mWRmkhEDSFJkkyzz4XQsBV44BChwGkrDfMyjVD0eA2aFV3w==

domelementtype@^2.0.1, domelementtype@^2.2.0:
  version "2.2.0"
  resolved "https://registry.yarnpkg.com/domelementtype/-/domelementtype-2.2.0.tgz#9a0b6c2782ed6a1c7323d42267183df9bd8b1d57"
  integrity sha512-DtBMo82pv1dFtUmHyr48beiuq792Sxohr+8Hm9zoxklYPfa6n0Z3Byjj2IV7bmr2IyqClnqEQhfgHJJ5QF0R5A==

domexception@^2.0.1:
  version "2.0.1"
  resolved "https://registry.yarnpkg.com/domexception/-/domexception-2.0.1.tgz#fb44aefba793e1574b0af6aed2801d057529f304"
  integrity sha512-yxJ2mFy/sibVQlu5qHjOkf9J3K6zgmCxgJ94u2EdvDOV09H+32LtRswEcUsmUWN72pVLOEnTSRaIVVzVQgS0dg==
  dependencies:
    webidl-conversions "^5.0.0"

domhandler@^4.0.0, domhandler@^4.2.0, domhandler@^4.3.1:
  version "4.3.1"
  resolved "https://registry.yarnpkg.com/domhandler/-/domhandler-4.3.1.tgz#8d792033416f59d68bc03a5aa7b018c1ca89279c"
  integrity sha512-GrwoxYN+uWlzO8uhUXRl0P+kHE4GtVPfYzVLcUxPL7KNdHKj66vvlhiweIHqYYXWlw+T8iLMp42Lm67ghw4WMQ==
  dependencies:
    domelementtype "^2.2.0"

domutils@^1.7.0:
  version "1.7.0"
  resolved "https://registry.yarnpkg.com/domutils/-/domutils-1.7.0.tgz#56ea341e834e06e6748af7a1cb25da67ea9f8c2a"
  integrity sha512-Lgd2XcJ/NjEw+7tFvfKxOzCYKZsdct5lczQ2ZaQY8Djz7pfAD3Gbp8ySJWtreII/vDlMVmxwa6pHmdxIYgttDg==
  dependencies:
    dom-serializer "0"
    domelementtype "1"

domutils@^2.5.2, domutils@^2.8.0:
  version "2.8.0"
  resolved "https://registry.yarnpkg.com/domutils/-/domutils-2.8.0.tgz#4437def5db6e2d1f5d6ee859bd95ca7d02048135"
  integrity sha512-w96Cjofp72M5IIhpjgobBimYEfoPjx1Vx0BSX9P30WBdZW2WIKU0T1Bd0kz2eNZ9ikjKgHbEyKx8BB6H1L3h3A==
  dependencies:
    dom-serializer "^1.0.1"
    domelementtype "^2.2.0"
    domhandler "^4.2.0"

dot-case@^3.0.4:
  version "3.0.4"
  resolved "https://registry.yarnpkg.com/dot-case/-/dot-case-3.0.4.tgz#9b2b670d00a431667a8a75ba29cd1b98809ce751"
  integrity sha512-Kv5nKlh6yRrdrGvxeJ2e5y2eRUpkUosIW4A2AS38zwSz27zu7ufDwQPi5Jhs3XAlGNetl3bmnGhQsMtkKJnj3w==
  dependencies:
    no-case "^3.0.4"
    tslib "^2.0.3"

dotenv-expand@^5.1.0:
  version "5.1.0"
  resolved "https://registry.yarnpkg.com/dotenv-expand/-/dotenv-expand-5.1.0.tgz#3fbaf020bfd794884072ea26b1e9791d45a629f0"
  integrity sha512-YXQl1DSa4/PQyRfgrv6aoNjhasp/p4qs9FjJ4q4cQk+8m4r6k4ZSiEyytKG8f8W9gi8WsQtIObNmKd+tMzNTmA==

dotenv@^10.0.0:
  version "10.0.0"
  resolved "https://registry.yarnpkg.com/dotenv/-/dotenv-10.0.0.tgz#3d4227b8fb95f81096cdd2b66653fb2c7085ba81"
  integrity sha512-rlBi9d8jpv9Sf1klPjNfFAuWDjKLwTIJJ/VxtoTwIR6hnZxcEOQCZg2oIL3MWBYw5GpUDKOEnND7LXTbIpQ03Q==

duplexer@^0.1.2:
  version "0.1.2"
  resolved "https://registry.yarnpkg.com/duplexer/-/duplexer-0.1.2.tgz#3abe43aef3835f8ae077d136ddce0f276b0400e6"
  integrity sha512-jtD6YG370ZCIi/9GTaJKQxWTZD045+4R4hTk/x1UyoqadyJ9x9CgSi1RlVDQF8U2sxLLSnFkCaMihqljHIWgMg==

eastasianwidth@^0.2.0:
  version "0.2.0"
  resolved "https://registry.yarnpkg.com/eastasianwidth/-/eastasianwidth-0.2.0.tgz#696ce2ec0aa0e6ea93a397ffcf24aa7840c827cb"
  integrity sha512-I88TYZWc9XiYHRQ4/3c5rjjfgkjhLyW2luGIheGERbNQ6OY7yTybanSpDXZa8y7VUP9YmDcYa+eyq4ca7iLqWA==

ee-first@1.1.1:
  version "1.1.1"
  resolved "https://registry.yarnpkg.com/ee-first/-/ee-first-1.1.1.tgz#590c61156b0ae2f4f0255732a158b266bc56b21d"
  integrity sha1-WQxhFWsK4vTwJVcyoViyZrxWsh0=

ejs@^3.1.6:
  version "3.1.6"
  resolved "https://registry.yarnpkg.com/ejs/-/ejs-3.1.6.tgz#5bfd0a0689743bb5268b3550cceeebbc1702822a"
  integrity sha512-9lt9Zse4hPucPkoP7FHDF0LQAlGyF9JVpnClFLFH3aSSbxmyoqINRpp/9wePWJTUl4KOQwRL72Iw3InHPDkoGw==
  dependencies:
    jake "^10.6.1"

electron-to-chromium@^1.4.84:
  version "1.4.103"
  resolved "https://registry.yarnpkg.com/electron-to-chromium/-/electron-to-chromium-1.4.103.tgz#abfe376a4d70fa1e1b4b353b95df5d6dfd05da3a"
  integrity sha512-c/uKWR1Z/W30Wy/sx3dkZoj4BijbXX85QKWu9jJfjho3LBAXNEGAEW3oWiGb+dotA6C6BzCTxL2/aLes7jlUeg==

emittery@^0.8.1:
  version "0.8.1"
  resolved "https://registry.yarnpkg.com/emittery/-/emittery-0.8.1.tgz#bb23cc86d03b30aa75a7f734819dee2e1ba70860"
  integrity sha512-uDfvUjVrfGJJhymx/kz6prltenw1u7WrCg1oa94zYY8xxVpLLUu045LAT0dhDZdXG58/EpPL/5kA180fQ/qudg==

emoji-regex@^8.0.0:
  version "8.0.0"
  resolved "https://registry.yarnpkg.com/emoji-regex/-/emoji-regex-8.0.0.tgz#e818fd69ce5ccfcb404594f842963bf53164cc37"
  integrity sha512-MSjYzcWNOA0ewAHpz0MxpYFvwg6yjy1NG3xteoqz644VCo/RPgnr1/GGt+ic3iJTzQ8Eu3TdM14SawnVUmGE6A==

emoji-regex@^9.2.2:
  version "9.2.2"
  resolved "https://registry.yarnpkg.com/emoji-regex/-/emoji-regex-9.2.2.tgz#840c8803b0d8047f4ff0cf963176b32d4ef3ed72"
  integrity sha512-L18DaJsXSUk2+42pv8mLs5jJT2hqFkFE4j21wOmgbUqsZ2hL72NsUU785g9RXgo3s0ZNgVl42TiHp3ZtOv/Vyg==

emojis-list@^3.0.0:
  version "3.0.0"
  resolved "https://registry.yarnpkg.com/emojis-list/-/emojis-list-3.0.0.tgz#5570662046ad29e2e916e71aae260abdff4f6a78"
  integrity sha512-/kyM18EfinwXZbno9FyUGeFh87KC8HRQBQGildHZbEuRyWFOmv1U10o9BBp8XVZDVNNuQKyIGIu5ZYAAXJ0V2Q==

encodeurl@~1.0.2:
  version "1.0.2"
  resolved "https://registry.yarnpkg.com/encodeurl/-/encodeurl-1.0.2.tgz#ad3ff4c86ec2d029322f5a02c3a9a606c95b3f59"
  integrity sha1-rT/0yG7C0CkyL1oCw6mmBslbP1k=

enhanced-resolve@^5.9.2:
  version "5.9.2"
  resolved "https://registry.yarnpkg.com/enhanced-resolve/-/enhanced-resolve-5.9.2.tgz#0224dcd6a43389ebfb2d55efee517e5466772dd9"
  integrity sha512-GIm3fQfwLJ8YZx2smuHpBKkXC1yOk+OBEmKckVyL0i/ea8mqDEykK3ld5dgH1QYPNyT/lIllxV2LULnxCHaHkA==
  dependencies:
    graceful-fs "^4.2.4"
    tapable "^2.2.0"

entities@^2.0.0:
  version "2.2.0"
  resolved "https://registry.yarnpkg.com/entities/-/entities-2.2.0.tgz#098dc90ebb83d8dffa089d55256b351d34c4da55"
  integrity sha512-p92if5Nz619I0w+akJrLZH0MX0Pb5DX39XOwQTtXSdQQOaYH03S1uIQp4mhOZtAXrxq4ViO67YTiLBo2638o9A==

error-ex@^1.3.1:
  version "1.3.2"
  resolved "https://registry.yarnpkg.com/error-ex/-/error-ex-1.3.2.tgz#b4ac40648107fdcdcfae242f428bea8a14d4f1bf"
  integrity sha512-7dFHNmqeFSEt2ZBsCriorKnn3Z2pj+fd9kmI6QoWw4//DL+icEBfc0U7qJCisqrTsKTjw4fNFy2pW9OqStD84g==
  dependencies:
    is-arrayish "^0.2.1"

error-stack-parser@^2.0.6:
  version "2.0.7"
  resolved "https://registry.yarnpkg.com/error-stack-parser/-/error-stack-parser-2.0.7.tgz#b0c6e2ce27d0495cf78ad98715e0cad1219abb57"
  integrity sha512-chLOW0ZGRf4s8raLrDxa5sdkvPec5YdvwbFnqJme4rk0rFajP8mPtrDL1+I+CwrQDCjswDA5sREX7jYQDQs9vA==
  dependencies:
    stackframe "^1.1.1"

es-abstract@^1.17.2, es-abstract@^1.19.0, es-abstract@^1.19.1:
  version "1.19.2"
  resolved "https://registry.yarnpkg.com/es-abstract/-/es-abstract-1.19.2.tgz#8f7b696d8f15b167ae3640b4060670f3d054143f"
  integrity sha512-gfSBJoZdlL2xRiOCy0g8gLMryhoe1TlimjzU99L/31Z8QEGIhVQI+EWwt5lT+AuU9SnorVupXFqqOGqGfsyO6w==
  dependencies:
    call-bind "^1.0.2"
    es-to-primitive "^1.2.1"
    function-bind "^1.1.1"
    get-intrinsic "^1.1.1"
    get-symbol-description "^1.0.0"
    has "^1.0.3"
    has-symbols "^1.0.3"
    internal-slot "^1.0.3"
    is-callable "^1.2.4"
    is-negative-zero "^2.0.2"
    is-regex "^1.1.4"
    is-shared-array-buffer "^1.0.1"
    is-string "^1.0.7"
    is-weakref "^1.0.2"
    object-inspect "^1.12.0"
    object-keys "^1.1.1"
    object.assign "^4.1.2"
    string.prototype.trimend "^1.0.4"
    string.prototype.trimstart "^1.0.4"
    unbox-primitive "^1.0.1"

es-module-lexer@^0.9.0:
  version "0.9.3"
  resolved "https://registry.yarnpkg.com/es-module-lexer/-/es-module-lexer-0.9.3.tgz#6f13db00cc38417137daf74366f535c8eb438f19"
  integrity sha512-1HQ2M2sPtxwnvOvT1ZClHyQDiggdNjURWpY2we6aMKCQiUVxTmVs2UYPLIrD84sS+kMdUwfBSylbJPwNnBrnHQ==

es-to-primitive@^1.2.1:
  version "1.2.1"
  resolved "https://registry.yarnpkg.com/es-to-primitive/-/es-to-primitive-1.2.1.tgz#e55cd4c9cdc188bcefb03b366c736323fc5c898a"
  integrity sha512-QCOllgZJtaUo9miYBcLChTUaHNjJF3PYs1VidD7AwiEj1kYxKeQTctLAezAOH5ZKRH0g2IgPn6KwB4IT8iRpvA==
  dependencies:
    is-callable "^1.1.4"
    is-date-object "^1.0.1"
    is-symbol "^1.0.2"

escalade@^3.1.1:
  version "3.1.1"
  resolved "https://registry.yarnpkg.com/escalade/-/escalade-3.1.1.tgz#d8cfdc7000965c5a0174b4a82eaa5c0552742e40"
  integrity sha512-k0er2gUkLf8O0zKJiAhmkTnJlTvINGv7ygDNPbeIsX/TJjGJZHuh9B2UxbsaEkmlEo9MfhrSzmhIlhRlI2GXnw==

escape-html@~1.0.3:
  version "1.0.3"
  resolved "https://registry.yarnpkg.com/escape-html/-/escape-html-1.0.3.tgz#0258eae4d3d0c0974de1c169188ef0051d1d1988"
  integrity sha1-Aljq5NPQwJdN4cFpGI7wBR0dGYg=

escape-string-regexp@^1.0.5:
  version "1.0.5"
  resolved "https://registry.yarnpkg.com/escape-string-regexp/-/escape-string-regexp-1.0.5.tgz#1b61c0562190a8dff6ae3bb2cf0200ca130b86d4"
  integrity sha1-G2HAViGQqN/2rjuyzwIAyhMLhtQ=

escape-string-regexp@^2.0.0:
  version "2.0.0"
  resolved "https://registry.yarnpkg.com/escape-string-regexp/-/escape-string-regexp-2.0.0.tgz#a30304e99daa32e23b2fd20f51babd07cffca344"
  integrity sha512-UpzcLCXolUWcNu5HtVMHYdXJjArjsF9C0aNnquZYY4uW/Vu0miy5YoWvbV345HauVvcAUnpRuhMMcqTcGOY2+w==

escape-string-regexp@^4.0.0:
  version "4.0.0"
  resolved "https://registry.yarnpkg.com/escape-string-regexp/-/escape-string-regexp-4.0.0.tgz#14ba83a5d373e3d311e5afca29cf5bfad965bf34"
  integrity sha512-TtpcNJ3XAzx3Gq8sWRzJaVajRs0uVxA2YAkdb1jm2YkPz4G6egUFAyA3n5vtEIZefPk5Wa4UXbKuS5fKkJWdgA==

escodegen@^2.0.0:
  version "2.0.0"
  resolved "https://registry.yarnpkg.com/escodegen/-/escodegen-2.0.0.tgz#5e32b12833e8aa8fa35e1bf0befa89380484c7dd"
  integrity sha512-mmHKys/C8BFUGI+MAWNcSYoORYLMdPzjrknd2Vc+bUsjN5bXcr8EhrNB+UTqfL1y3I9c4fw2ihgtMPQLBRiQxw==
  dependencies:
    esprima "^4.0.1"
    estraverse "^5.2.0"
    esutils "^2.0.2"
    optionator "^0.8.1"
  optionalDependencies:
    source-map "~0.6.1"

eslint-config-react-app@^7.0.0:
  version "7.0.0"
  resolved "https://registry.yarnpkg.com/eslint-config-react-app/-/eslint-config-react-app-7.0.0.tgz#0fa96d5ec1dfb99c029b1554362ab3fa1c3757df"
  integrity sha512-xyymoxtIt1EOsSaGag+/jmcywRuieQoA2JbPCjnw9HukFj9/97aGPoZVFioaotzk1K5Qt9sHO5EutZbkrAXS0g==
  dependencies:
    "@babel/core" "^7.16.0"
    "@babel/eslint-parser" "^7.16.3"
    "@rushstack/eslint-patch" "^1.1.0"
    "@typescript-eslint/eslint-plugin" "^5.5.0"
    "@typescript-eslint/parser" "^5.5.0"
    babel-preset-react-app "^10.0.1"
    confusing-browser-globals "^1.0.11"
    eslint-plugin-flowtype "^8.0.3"
    eslint-plugin-import "^2.25.3"
    eslint-plugin-jest "^25.3.0"
    eslint-plugin-jsx-a11y "^6.5.1"
    eslint-plugin-react "^7.27.1"
    eslint-plugin-react-hooks "^4.3.0"
    eslint-plugin-testing-library "^5.0.1"

eslint-import-resolver-node@^0.3.6:
  version "0.3.6"
  resolved "https://registry.yarnpkg.com/eslint-import-resolver-node/-/eslint-import-resolver-node-0.3.6.tgz#4048b958395da89668252001dbd9eca6b83bacbd"
  integrity sha512-0En0w03NRVMn9Uiyn8YRPDKvWjxCWkslUEhGNTdGx15RvPJYQ+lbOlqrlNI2vEAs4pDYK4f/HN2TbDmk5TP0iw==
  dependencies:
    debug "^3.2.7"
    resolve "^1.20.0"

eslint-module-utils@^2.7.2:
  version "2.7.3"
  resolved "https://registry.yarnpkg.com/eslint-module-utils/-/eslint-module-utils-2.7.3.tgz#ad7e3a10552fdd0642e1e55292781bd6e34876ee"
  integrity sha512-088JEC7O3lDZM9xGe0RerkOMd0EjFl+Yvd1jPWIkMT5u3H9+HC34mWWPnqPrN13gieT9pBOO+Qt07Nb/6TresQ==
  dependencies:
    debug "^3.2.7"
    find-up "^2.1.0"

eslint-plugin-flowtype@^8.0.3:
  version "8.0.3"
  resolved "https://registry.yarnpkg.com/eslint-plugin-flowtype/-/eslint-plugin-flowtype-8.0.3.tgz#e1557e37118f24734aa3122e7536a038d34a4912"
  integrity sha512-dX8l6qUL6O+fYPtpNRideCFSpmWOUVx5QcaGLVqe/vlDiBSe4vYljDWDETwnyFzpl7By/WVIu6rcrniCgH9BqQ==
  dependencies:
    lodash "^4.17.21"
    string-natural-compare "^3.0.1"

eslint-plugin-import@^2.25.3:
  version "2.25.4"
  resolved "https://registry.yarnpkg.com/eslint-plugin-import/-/eslint-plugin-import-2.25.4.tgz#322f3f916a4e9e991ac7af32032c25ce313209f1"
  integrity sha512-/KJBASVFxpu0xg1kIBn9AUa8hQVnszpwgE7Ld0lKAlx7Ie87yzEzCgSkekt+le/YVhiaosO4Y14GDAOc41nfxA==
  dependencies:
    array-includes "^3.1.4"
    array.prototype.flat "^1.2.5"
    debug "^2.6.9"
    doctrine "^2.1.0"
    eslint-import-resolver-node "^0.3.6"
    eslint-module-utils "^2.7.2"
    has "^1.0.3"
    is-core-module "^2.8.0"
    is-glob "^4.0.3"
    minimatch "^3.0.4"
    object.values "^1.1.5"
    resolve "^1.20.0"
    tsconfig-paths "^3.12.0"

eslint-plugin-jest@^25.3.0:
  version "25.7.0"
  resolved "https://registry.yarnpkg.com/eslint-plugin-jest/-/eslint-plugin-jest-25.7.0.tgz#ff4ac97520b53a96187bad9c9814e7d00de09a6a"
  integrity sha512-PWLUEXeeF7C9QGKqvdSbzLOiLTx+bno7/HC9eefePfEb257QFHg7ye3dh80AZVkaa/RQsBB1Q/ORQvg2X7F0NQ==
  dependencies:
    "@typescript-eslint/experimental-utils" "^5.0.0"

eslint-plugin-jsx-a11y@^6.5.1:
  version "6.5.1"
  resolved "https://registry.yarnpkg.com/eslint-plugin-jsx-a11y/-/eslint-plugin-jsx-a11y-6.5.1.tgz#cdbf2df901040ca140b6ec14715c988889c2a6d8"
  integrity sha512-sVCFKX9fllURnXT2JwLN5Qgo24Ug5NF6dxhkmxsMEUZhXRcGg+X3e1JbJ84YePQKBl5E0ZjAH5Q4rkdcGY99+g==
  dependencies:
    "@babel/runtime" "^7.16.3"
    aria-query "^4.2.2"
    array-includes "^3.1.4"
    ast-types-flow "^0.0.7"
    axe-core "^4.3.5"
    axobject-query "^2.2.0"
    damerau-levenshtein "^1.0.7"
    emoji-regex "^9.2.2"
    has "^1.0.3"
    jsx-ast-utils "^3.2.1"
    language-tags "^1.0.5"
    minimatch "^3.0.4"

eslint-plugin-react-hooks@^4.3.0:
  version "4.4.0"
  resolved "https://registry.yarnpkg.com/eslint-plugin-react-hooks/-/eslint-plugin-react-hooks-4.4.0.tgz#71c39e528764c848d8253e1aa2c7024ed505f6c4"
  integrity sha512-U3RVIfdzJaeKDQKEJbz5p3NW8/L80PCATJAfuojwbaEL+gBjfGdhUcGde+WGUW46Q5sr/NgxevsIiDtNXrvZaQ==

eslint-plugin-react@^7.27.1:
  version "7.29.4"
  resolved "https://registry.yarnpkg.com/eslint-plugin-react/-/eslint-plugin-react-7.29.4.tgz#4717de5227f55f3801a5fd51a16a4fa22b5914d2"
  integrity sha512-CVCXajliVh509PcZYRFyu/BoUEz452+jtQJq2b3Bae4v3xBUWPLCmtmBM+ZinG4MzwmxJgJ2M5rMqhqLVn7MtQ==
  dependencies:
    array-includes "^3.1.4"
    array.prototype.flatmap "^1.2.5"
    doctrine "^2.1.0"
    estraverse "^5.3.0"
    jsx-ast-utils "^2.4.1 || ^3.0.0"
    minimatch "^3.1.2"
    object.entries "^1.1.5"
    object.fromentries "^2.0.5"
    object.hasown "^1.1.0"
    object.values "^1.1.5"
    prop-types "^15.8.1"
    resolve "^2.0.0-next.3"
    semver "^6.3.0"
    string.prototype.matchall "^4.0.6"

eslint-plugin-testing-library@^5.0.1:
  version "5.2.0"
  resolved "https://registry.yarnpkg.com/eslint-plugin-testing-library/-/eslint-plugin-testing-library-5.2.0.tgz#4e097027345ecc4a2479be12b5a5b9098e7c9c7a"
  integrity sha512-fYFH8lA1hbc1Epr9laNm/+YIR2d+R7WI8sFz9jIRAUfqCf21Nb5BzZwhNeZlu9wKXwDtuf+hUM5QJxG1PuDsTQ==
  dependencies:
    "@typescript-eslint/utils" "^5.13.0"

eslint-scope@5.1.1, eslint-scope@^5.1.1:
  version "5.1.1"
  resolved "https://registry.yarnpkg.com/eslint-scope/-/eslint-scope-5.1.1.tgz#e786e59a66cb92b3f6c1fb0d508aab174848f48c"
  integrity sha512-2NxwbF/hZ0KpepYN0cNbo+FN6XoK7GaHlQhgx/hIZl6Va0bF45RQOOwhLIy8lQDbuCiadSLCBnH2CFYquit5bw==
  dependencies:
    esrecurse "^4.3.0"
    estraverse "^4.1.1"

eslint-scope@^7.1.1:
  version "7.1.1"
  resolved "https://registry.yarnpkg.com/eslint-scope/-/eslint-scope-7.1.1.tgz#fff34894c2f65e5226d3041ac480b4513a163642"
  integrity sha512-QKQM/UXpIiHcLqJ5AOyIW7XZmzjkzQXYE54n1++wb0u9V/abW3l9uQnxX8Z5Xd18xyKIMTUAyQ0k1e8pz6LUrw==
  dependencies:
    esrecurse "^4.3.0"
    estraverse "^5.2.0"

eslint-utils@^3.0.0:
  version "3.0.0"
  resolved "https://registry.yarnpkg.com/eslint-utils/-/eslint-utils-3.0.0.tgz#8aebaface7345bb33559db0a1f13a1d2d48c3672"
  integrity sha512-uuQC43IGctw68pJA1RgbQS8/NP7rch6Cwd4j3ZBtgo4/8Flj4eGE7ZYSZRN3iq5pVUv6GPdW5Z1RFleo84uLDA==
  dependencies:
    eslint-visitor-keys "^2.0.0"

eslint-visitor-keys@^2.0.0, eslint-visitor-keys@^2.1.0:
  version "2.1.0"
  resolved "https://registry.yarnpkg.com/eslint-visitor-keys/-/eslint-visitor-keys-2.1.0.tgz#f65328259305927392c938ed44eb0a5c9b2bd303"
  integrity sha512-0rSmRBzXgDzIsD6mGdJgevzgezI534Cer5L/vyMX0kHzT/jiB43jRhd9YUlMGYLQy2zprNmoT8qasCGtY+QaKw==

eslint-visitor-keys@^3.0.0, eslint-visitor-keys@^3.3.0:
  version "3.3.0"
  resolved "https://registry.yarnpkg.com/eslint-visitor-keys/-/eslint-visitor-keys-3.3.0.tgz#f6480fa6b1f30efe2d1968aa8ac745b862469826"
  integrity sha512-mQ+suqKJVyeuwGYHAdjMFqjCyfl8+Ldnxuyp3ldiMBFKkvytrXUZWaiPCEav8qDHKty44bD+qV1IP4T+w+xXRA==

eslint-webpack-plugin@^3.1.1:
  version "3.1.1"
  resolved "https://registry.yarnpkg.com/eslint-webpack-plugin/-/eslint-webpack-plugin-3.1.1.tgz#83dad2395e5f572d6f4d919eedaa9cf902890fcb"
  integrity sha512-xSucskTN9tOkfW7so4EaiFIkulWLXwCB/15H917lR6pTv0Zot6/fetFucmENRb7J5whVSFKIvwnrnsa78SG2yg==
  dependencies:
    "@types/eslint" "^7.28.2"
    jest-worker "^27.3.1"
    micromatch "^4.0.4"
    normalize-path "^3.0.0"
    schema-utils "^3.1.1"

eslint@^8.3.0:
  version "8.12.0"
  resolved "https://registry.yarnpkg.com/eslint/-/eslint-8.12.0.tgz#c7a5bd1cfa09079aae64c9076c07eada66a46e8e"
  integrity sha512-it1oBL9alZg1S8UycLm5YDMAkIhtH6FtAzuZs6YvoGVldWjbS08BkAdb/ymP9LlAyq8koANu32U7Ib/w+UNh8Q==
  dependencies:
    "@eslint/eslintrc" "^1.2.1"
    "@humanwhocodes/config-array" "^0.9.2"
    ajv "^6.10.0"
    chalk "^4.0.0"
    cross-spawn "^7.0.2"
    debug "^4.3.2"
    doctrine "^3.0.0"
    escape-string-regexp "^4.0.0"
    eslint-scope "^7.1.1"
    eslint-utils "^3.0.0"
    eslint-visitor-keys "^3.3.0"
    espree "^9.3.1"
    esquery "^1.4.0"
    esutils "^2.0.2"
    fast-deep-equal "^3.1.3"
    file-entry-cache "^6.0.1"
    functional-red-black-tree "^1.0.1"
    glob-parent "^6.0.1"
    globals "^13.6.0"
    ignore "^5.2.0"
    import-fresh "^3.0.0"
    imurmurhash "^0.1.4"
    is-glob "^4.0.0"
    js-yaml "^4.1.0"
    json-stable-stringify-without-jsonify "^1.0.1"
    levn "^0.4.1"
    lodash.merge "^4.6.2"
    minimatch "^3.0.4"
    natural-compare "^1.4.0"
    optionator "^0.9.1"
    regexpp "^3.2.0"
    strip-ansi "^6.0.1"
    strip-json-comments "^3.1.0"
    text-table "^0.2.0"
    v8-compile-cache "^2.0.3"

espree@^9.3.1:
  version "9.3.1"
  resolved "https://registry.yarnpkg.com/espree/-/espree-9.3.1.tgz#8793b4bc27ea4c778c19908e0719e7b8f4115bcd"
  integrity sha512-bvdyLmJMfwkV3NCRl5ZhJf22zBFo1y8bYh3VYb+bfzqNB4Je68P2sSuXyuFquzWLebHpNd2/d5uv7yoP9ISnGQ==
  dependencies:
    acorn "^8.7.0"
    acorn-jsx "^5.3.1"
    eslint-visitor-keys "^3.3.0"

esprima@^4.0.0, esprima@^4.0.1:
  version "4.0.1"
  resolved "https://registry.yarnpkg.com/esprima/-/esprima-4.0.1.tgz#13b04cdb3e6c5d19df91ab6987a8695619b0aa71"
  integrity sha512-eGuFFw7Upda+g4p+QHvnW0RyTX/SVeJBDM/gCtMARO0cLuT2HcEKnTPvhjV6aGeqrCB/sbNop0Kszm0jsaWU4A==

esquery@^1.4.0:
  version "1.4.0"
  resolved "https://registry.yarnpkg.com/esquery/-/esquery-1.4.0.tgz#2148ffc38b82e8c7057dfed48425b3e61f0f24a5"
  integrity sha512-cCDispWt5vHHtwMY2YrAQ4ibFkAL8RbH5YGBnZBc90MolvvfkkQcJro/aZiAQUlQ3qgrYS6D6v8Gc5G5CQsc9w==
  dependencies:
    estraverse "^5.1.0"

esrecurse@^4.3.0:
  version "4.3.0"
  resolved "https://registry.yarnpkg.com/esrecurse/-/esrecurse-4.3.0.tgz#7ad7964d679abb28bee72cec63758b1c5d2c9921"
  integrity sha512-KmfKL3b6G+RXvP8N1vr3Tq1kL/oCFgn2NYXEtqP8/L3pKapUA4G8cFVaoF3SU323CD4XypR/ffioHmkti6/Tag==
  dependencies:
    estraverse "^5.2.0"

estraverse@^4.1.1:
  version "4.3.0"
  resolved "https://registry.yarnpkg.com/estraverse/-/estraverse-4.3.0.tgz#398ad3f3c5a24948be7725e83d11a7de28cdbd1d"
  integrity sha512-39nnKffWz8xN1BU/2c79n9nB9HDzo0niYUqx6xyqUnyoAnQyyWpOTdZEeiCch8BBu515t4wp9ZmgVfVhn9EBpw==

estraverse@^5.1.0, estraverse@^5.2.0, estraverse@^5.3.0:
  version "5.3.0"
  resolved "https://registry.yarnpkg.com/estraverse/-/estraverse-5.3.0.tgz#2eea5290702f26ab8fe5370370ff86c965d21123"
  integrity sha512-MMdARuVEQziNTeJD8DgMqmhwR11BRQ/cBP+pLtYdSTnf3MIO8fFeiINEbX36ZdNlfU/7A9f3gUw49B3oQsvwBA==

estree-walker@^1.0.1:
  version "1.0.1"
  resolved "https://registry.yarnpkg.com/estree-walker/-/estree-walker-1.0.1.tgz#31bc5d612c96b704106b477e6dd5d8aa138cb700"
  integrity sha512-1fMXF3YP4pZZVozF8j/ZLfvnR8NSIljt56UhbZ5PeeDmmGHpgpdwQt7ITlGvYaQukCvuBRMLEiKiYC+oeIg4cg==

esutils@^2.0.2:
  version "2.0.3"
  resolved "https://registry.yarnpkg.com/esutils/-/esutils-2.0.3.tgz#74d2eb4de0b8da1293711910d50775b9b710ef64"
  integrity sha512-kVscqXk4OCp68SZ0dkgEKVi6/8ij300KBWTJq32P/dYeWTSwK41WyTxalN1eRmA5Z9UU/LX9D7FWSmV9SAYx6g==

etag@~1.8.1:
  version "1.8.1"
  resolved "https://registry.yarnpkg.com/etag/-/etag-1.8.1.tgz#41ae2eeb65efa62268aebfea83ac7d79299b0887"
  integrity sha1-Qa4u62XvpiJorr/qg6x9eSmbCIc=

eventemitter3@^4.0.0:
  version "4.0.7"
  resolved "https://registry.yarnpkg.com/eventemitter3/-/eventemitter3-4.0.7.tgz#2de9b68f6528d5644ef5c59526a1b4a07306169f"
  integrity sha512-8guHBZCwKnFhYdHr2ysuRWErTwhoN2X8XELRlrRwpmfeY2jjuUN4taQMsULKUVo1K4DvZl+0pgfyoysHxvmvEw==

events@^3.2.0:
  version "3.3.0"
  resolved "https://registry.yarnpkg.com/events/-/events-3.3.0.tgz#31a95ad0a924e2d2c419a813aeb2c4e878ea7400"
  integrity sha512-mQw+2fkQbALzQ7V0MY0IqdnXNOeTtP4r0lN9z7AAawCXgqea7bDii20AYrIBrFd/Hx0M2Ocz6S111CaFkUcb0Q==

execa@^5.0.0, execa@^5.1.1:
  version "5.1.1"
  resolved "https://registry.yarnpkg.com/execa/-/execa-5.1.1.tgz#f80ad9cbf4298f7bd1d4c9555c21e93741c411dd"
  integrity sha512-8uSpZZocAZRBAPIEINJj3Lo9HyGitllczc27Eh5YYojjMFMn8yHMDMaUHE2Jqfq05D/wucwI4JGURyXt1vchyg==
  dependencies:
    cross-spawn "^7.0.3"
    get-stream "^6.0.0"
    human-signals "^2.1.0"
    is-stream "^2.0.0"
    merge-stream "^2.0.0"
    npm-run-path "^4.0.1"
    onetime "^5.1.2"
    signal-exit "^3.0.3"
    strip-final-newline "^2.0.0"

exit@^0.1.2:
  version "0.1.2"
  resolved "https://registry.yarnpkg.com/exit/-/exit-0.1.2.tgz#0632638f8d877cc82107d30a0fff1a17cba1cd0c"
  integrity sha1-BjJjj42HfMghB9MKD/8aF8uhzQw=

expect@^27.5.1:
  version "27.5.1"
  resolved "https://registry.yarnpkg.com/expect/-/expect-27.5.1.tgz#83ce59f1e5bdf5f9d2b94b61d2050db48f3fef74"
  integrity sha512-E1q5hSUG2AmYQwQJ041nvgpkODHQvB+RKlB4IYdru6uJsyFTRyZAP463M+1lINorwbqAmUggi6+WwkD8lCS/Dw==
  dependencies:
    "@jest/types" "^27.5.1"
    jest-get-type "^27.5.1"
    jest-matcher-utils "^27.5.1"
    jest-message-util "^27.5.1"

express@^4.17.1:
  version "4.17.3"
  resolved "https://registry.yarnpkg.com/express/-/express-4.17.3.tgz#f6c7302194a4fb54271b73a1fe7a06478c8f85a1"
  integrity sha512-yuSQpz5I+Ch7gFrPCk4/c+dIBKlQUxtgwqzph132bsT6qhuzss6I8cLJQz7B3rFblzd6wtcI0ZbGltH/C4LjUg==
  dependencies:
    accepts "~1.3.8"
    array-flatten "1.1.1"
    body-parser "1.19.2"
    content-disposition "0.5.4"
    content-type "~1.0.4"
    cookie "0.4.2"
    cookie-signature "1.0.6"
    debug "2.6.9"
    depd "~1.1.2"
    encodeurl "~1.0.2"
    escape-html "~1.0.3"
    etag "~1.8.1"
    finalhandler "~1.1.2"
    fresh "0.5.2"
    merge-descriptors "1.0.1"
    methods "~1.1.2"
    on-finished "~2.3.0"
    parseurl "~1.3.3"
    path-to-regexp "0.1.7"
    proxy-addr "~2.0.7"
    qs "6.9.7"
    range-parser "~1.2.1"
    safe-buffer "5.2.1"
    send "0.17.2"
    serve-static "1.14.2"
    setprototypeof "1.2.0"
    statuses "~1.5.0"
    type-is "~1.6.18"
    utils-merge "1.0.1"
    vary "~1.1.2"

express@^4.18.2:
  version "4.18.2"
  resolved "https://registry.yarnpkg.com/express/-/express-4.18.2.tgz#3fabe08296e930c796c19e3c516979386ba9fd59"
  integrity sha512-5/PsL6iGPdfQ/lKM1UuielYgv3BUoJfz1aUwU9vHZ+J7gyvwdQXFEBIEIaxeGf0GIcreATNyBExtalisDbuMqQ==
  dependencies:
    accepts "~1.3.8"
    array-flatten "1.1.1"
    body-parser "1.20.1"
    content-disposition "0.5.4"
    content-type "~1.0.4"
    cookie "0.5.0"
    cookie-signature "1.0.6"
    debug "2.6.9"
    depd "2.0.0"
    encodeurl "~1.0.2"
    escape-html "~1.0.3"
    etag "~1.8.1"
    finalhandler "1.2.0"
    fresh "0.5.2"
    http-errors "2.0.0"
    merge-descriptors "1.0.1"
    methods "~1.1.2"
    on-finished "2.4.1"
    parseurl "~1.3.3"
    path-to-regexp "0.1.7"
    proxy-addr "~2.0.7"
    qs "6.11.0"
    range-parser "~1.2.1"
    safe-buffer "5.2.1"
    send "0.18.0"
    serve-static "1.15.0"
    setprototypeof "1.2.0"
    statuses "2.0.1"
    type-is "~1.6.18"
    utils-merge "1.0.1"
    vary "~1.1.2"

fast-deep-equal@^3.1.1, fast-deep-equal@^3.1.3:
  version "3.1.3"
  resolved "https://registry.yarnpkg.com/fast-deep-equal/-/fast-deep-equal-3.1.3.tgz#3a7d56b559d6cbc3eb512325244e619a65c6c525"
  integrity sha512-f3qQ9oQy9j2AhBe/H9VC91wLmKBCCU/gDOnKNAYG5hswO7BLKj09Hc5HYNz9cGI++xlpDCIgDaitVs03ATR84Q==

fast-glob@^3.2.11, fast-glob@^3.2.9:
  version "3.2.11"
  resolved "https://registry.yarnpkg.com/fast-glob/-/fast-glob-3.2.11.tgz#a1172ad95ceb8a16e20caa5c5e56480e5129c1d9"
  integrity sha512-xrO3+1bxSo3ZVHAnqzyuewYT6aMFHRAd4Kcs92MAonjwQZLsK9d0SF1IyQ3k5PoirxTW0Oe/RqFgMQ6TcNE5Ew==
  dependencies:
    "@nodelib/fs.stat" "^2.0.2"
    "@nodelib/fs.walk" "^1.2.3"
    glob-parent "^5.1.2"
    merge2 "^1.3.0"
    micromatch "^4.0.4"

fast-json-stable-stringify@^2.0.0, fast-json-stable-stringify@^2.1.0:
  version "2.1.0"
  resolved "https://registry.yarnpkg.com/fast-json-stable-stringify/-/fast-json-stable-stringify-2.1.0.tgz#874bf69c6f404c2b5d99c481341399fd55892633"
  integrity sha512-lhd/wF+Lk98HZoTCtlVraHtfh5XYijIjalXck7saUtuanSDyLMxnHhSXEDJqHxD7msR8D0uCmqlkwjCV8xvwHw==

fast-levenshtein@^2.0.6, fast-levenshtein@~2.0.6:
  version "2.0.6"
  resolved "https://registry.yarnpkg.com/fast-levenshtein/-/fast-levenshtein-2.0.6.tgz#3d8a5c66883a16a30ca8643e851f19baa7797917"
  integrity sha1-PYpcZog6FqMMqGQ+hR8Zuqd5eRc=

fast-url-parser@1.1.3:
  version "1.1.3"
  resolved "https://registry.yarnpkg.com/fast-url-parser/-/fast-url-parser-1.1.3.tgz#f4af3ea9f34d8a271cf58ad2b3759f431f0b318d"
  integrity sha512-5jOCVXADYNuRkKFzNJ0dCCewsZiYo0dz8QNYljkOpFC6r2U4OBmKtvm/Tsuh4w1YYdDqDb31a8TVhBJ2OJKdqQ==
  dependencies:
    punycode "^1.3.2"

fastq@^1.6.0:
  version "1.13.0"
  resolved "https://registry.yarnpkg.com/fastq/-/fastq-1.13.0.tgz#616760f88a7526bdfc596b7cab8c18938c36b98c"
  integrity sha512-YpkpUnK8od0o1hmeSc7UUs/eB/vIPWJYjKck2QKIzAf71Vm1AAQ3EbuZB3g2JIy+pg+ERD0vqI79KyZiB2e2Nw==
  dependencies:
    reusify "^1.0.4"

faye-websocket@^0.11.3:
  version "0.11.4"
  resolved "https://registry.yarnpkg.com/faye-websocket/-/faye-websocket-0.11.4.tgz#7f0d9275cfdd86a1c963dc8b65fcc451edcbb1da"
  integrity sha512-CzbClwlXAuiRQAlUyfqPgvPoNKTckTPGfwZV4ZdAhVcP2lh9KUxJg2b5GkE7XbjKQ3YJnQ9z6D9ntLAlB+tP8g==
  dependencies:
    websocket-driver ">=0.5.1"

fb-watchman@^2.0.0:
  version "2.0.1"
  resolved "https://registry.yarnpkg.com/fb-watchman/-/fb-watchman-2.0.1.tgz#fc84fb39d2709cf3ff6d743706157bb5708a8a85"
  integrity sha512-DkPJKQeY6kKwmuMretBhr7G6Vodr7bFwDYTXIkfG1gjvNpaxBTQV3PbXg6bR1c1UP4jPOX0jHUbbHANL9vRjVg==
  dependencies:
    bser "2.1.1"

file-entry-cache@^6.0.1:
  version "6.0.1"
  resolved "https://registry.yarnpkg.com/file-entry-cache/-/file-entry-cache-6.0.1.tgz#211b2dd9659cb0394b073e7323ac3c933d522027"
  integrity sha512-7Gps/XWymbLk2QLYK4NzpMOrYjMhdIxXuIvy2QBsLE6ljuodKvdkWs/cpyJJ3CVIVpH0Oi1Hvg1ovbMzLdFBBg==
  dependencies:
    flat-cache "^3.0.4"

file-loader@^6.2.0:
  version "6.2.0"
  resolved "https://registry.yarnpkg.com/file-loader/-/file-loader-6.2.0.tgz#baef7cf8e1840df325e4390b4484879480eebe4d"
  integrity sha512-qo3glqyTa61Ytg4u73GultjHGjdRyig3tG6lPtyX/jOEJvHif9uB0/OCI2Kif6ctF3caQTW2G5gym21oAsI4pw==
  dependencies:
    loader-utils "^2.0.0"
    schema-utils "^3.0.0"

filelist@^1.0.1:
  version "1.0.2"
  resolved "https://registry.yarnpkg.com/filelist/-/filelist-1.0.2.tgz#80202f21462d4d1c2e214119b1807c1bc0380e5b"
  integrity sha512-z7O0IS8Plc39rTCq6i6iHxk43duYOn8uFJiWSewIq0Bww1RNybVHSCjahmcC87ZqAm4OTvFzlzeGu3XAzG1ctQ==
  dependencies:
    minimatch "^3.0.4"

filesize@^8.0.6:
  version "8.0.7"
  resolved "https://registry.yarnpkg.com/filesize/-/filesize-8.0.7.tgz#695e70d80f4e47012c132d57a059e80c6b580bd8"
  integrity sha512-pjmC+bkIF8XI7fWaH8KxHcZL3DPybs1roSKP4rKDvy20tAWwIObE4+JIseG2byfGKhud5ZnM4YSGKBz7Sh0ndQ==

fill-range@^7.0.1:
  version "7.0.1"
  resolved "https://registry.yarnpkg.com/fill-range/-/fill-range-7.0.1.tgz#1919a6a7c75fe38b2c7c77e5198535da9acdda40"
  integrity sha512-qOo9F+dMUmC2Lcb4BbVvnKJxTPjCm+RRpe4gDuGrzkL7mEVl/djYSu2OdQ2Pa302N4oqkSg9ir6jaLWJ2USVpQ==
  dependencies:
    to-regex-range "^5.0.1"

finalhandler@1.2.0:
  version "1.2.0"
  resolved "https://registry.yarnpkg.com/finalhandler/-/finalhandler-1.2.0.tgz#7d23fe5731b207b4640e4fcd00aec1f9207a7b32"
  integrity sha512-5uXcUVftlQMFnWC9qu/svkWv3GTd2PfUhK/3PLkYNAe7FbqJMt3515HaxE6eRL74GdsriiwujiawdaB1BpEISg==
  dependencies:
    debug "2.6.9"
    encodeurl "~1.0.2"
    escape-html "~1.0.3"
    on-finished "2.4.1"
    parseurl "~1.3.3"
    statuses "2.0.1"
    unpipe "~1.0.0"

finalhandler@~1.1.2:
  version "1.1.2"
  resolved "https://registry.yarnpkg.com/finalhandler/-/finalhandler-1.1.2.tgz#b7e7d000ffd11938d0fdb053506f6ebabe9f587d"
  integrity sha512-aAWcW57uxVNrQZqFXjITpW3sIUQmHGG3qSb9mUah9MgMC4NeWhNOlNjXEYq3HjRAvL6arUviZGGJsBg6z0zsWA==
  dependencies:
    debug "2.6.9"
    encodeurl "~1.0.2"
    escape-html "~1.0.3"
    on-finished "~2.3.0"
    parseurl "~1.3.3"
    statuses "~1.5.0"
    unpipe "~1.0.0"

find-cache-dir@^3.3.1:
  version "3.3.2"
  resolved "https://registry.yarnpkg.com/find-cache-dir/-/find-cache-dir-3.3.2.tgz#b30c5b6eff0730731aea9bbd9dbecbd80256d64b"
  integrity sha512-wXZV5emFEjrridIgED11OoUKLxiYjAcqot/NJdAkOhlJ+vGzwhOAfcG5OX1jP+S0PcjEn8bdMJv+g2jwQ3Onig==
  dependencies:
    commondir "^1.0.1"
    make-dir "^3.0.2"
    pkg-dir "^4.1.0"

find-root@^1.1.0:
  version "1.1.0"
  resolved "https://registry.yarnpkg.com/find-root/-/find-root-1.1.0.tgz#abcfc8ba76f708c42a97b3d685b7e9450bfb9ce4"
  integrity sha512-NKfW6bec6GfKc0SGx1e07QZY9PE99u0Bft/0rzSD5k3sO/vwkVUpDUKVm5Gpp5Ue3YfShPFTX2070tDs5kB9Ng==

find-up@^2.1.0:
  version "2.1.0"
  resolved "https://registry.yarnpkg.com/find-up/-/find-up-2.1.0.tgz#45d1b7e506c717ddd482775a2b77920a3c0c57a7"
  integrity sha1-RdG35QbHF93UgndaK3eSCjwMV6c=
  dependencies:
    locate-path "^2.0.0"

find-up@^3.0.0:
  version "3.0.0"
  resolved "https://registry.yarnpkg.com/find-up/-/find-up-3.0.0.tgz#49169f1d7993430646da61ecc5ae355c21c97b73"
  integrity sha512-1yD6RmLI1XBfxugvORwlck6f75tYL+iR0jqwsOrOxMZyGYqUuDhJ0l4AXdO1iX/FTs9cBAMEk1gWSEx1kSbylg==
  dependencies:
    locate-path "^3.0.0"

find-up@^4.0.0, find-up@^4.1.0:
  version "4.1.0"
  resolved "https://registry.yarnpkg.com/find-up/-/find-up-4.1.0.tgz#97afe7d6cdc0bc5928584b7c8d7b16e8a9aa5d19"
  integrity sha512-PpOwAdQ/YlXQ2vj8a3h8IipDuYRi3wceVQQGYWxNINccq40Anw7BlsEXCMbt1Zt+OLA6Fq9suIpIWD0OsnISlw==
  dependencies:
    locate-path "^5.0.0"
    path-exists "^4.0.0"

find-up@^5.0.0:
  version "5.0.0"
  resolved "https://registry.yarnpkg.com/find-up/-/find-up-5.0.0.tgz#4c92819ecb7083561e4f4a240a86be5198f536fc"
  integrity sha512-78/PXT1wlLLDgTzDs7sjq9hzz0vXD+zn+7wypEe4fXQxCmdmqfGsEPQxmiCSQI3ajFV91bVSsvNtrJRiW6nGng==
  dependencies:
    locate-path "^6.0.0"
    path-exists "^4.0.0"

flat-cache@^3.0.4:
  version "3.0.4"
  resolved "https://registry.yarnpkg.com/flat-cache/-/flat-cache-3.0.4.tgz#61b0338302b2fe9f957dcc32fc2a87f1c3048b11"
  integrity sha512-dm9s5Pw7Jc0GvMYbshN6zchCA9RgQlzzEZX3vylR9IqFfS8XciblUXOKfW6SiuJ0e13eDYZoZV5wdrev7P3Nwg==
  dependencies:
    flatted "^3.1.0"
    rimraf "^3.0.2"

flatted@^3.1.0:
  version "3.2.5"
  resolved "https://registry.yarnpkg.com/flatted/-/flatted-3.2.5.tgz#76c8584f4fc843db64702a6bd04ab7a8bd666da3"
  integrity sha512-WIWGi2L3DyTUvUrwRKgGi9TwxQMUEqPOPQBVi71R96jZXJdFskXEmf54BoZaS1kknGODoIGASGEzBUYdyMCBJg==

follow-redirects@^1.0.0:
  version "1.14.9"
  resolved "https://registry.yarnpkg.com/follow-redirects/-/follow-redirects-1.14.9.tgz#dd4ea157de7bfaf9ea9b3fbd85aa16951f78d8d7"
  integrity sha512-MQDfihBQYMcyy5dhRDJUHcw7lb2Pv/TuE6xP1vyraLukNDHKbDxDNaOE3NbCAdKQApno+GPRyo1YAp89yCjK4w==

for-each@^0.3.3:
  version "0.3.3"
  resolved "https://registry.yarnpkg.com/for-each/-/for-each-0.3.3.tgz#69b447e88a0a5d32c3e7084f3f1710034b21376e"
  integrity sha512-jqYfLp7mo9vIyQf8ykW2v7A+2N4QjeCeI5+Dz9XraiO1ign81wjiH7Fb9vSOWvQfNtmSa4H2RoQTrrXivdUZmw==
  dependencies:
    is-callable "^1.1.3"

fork-ts-checker-webpack-plugin@^6.5.0:
  version "6.5.0"
  resolved "https://registry.yarnpkg.com/fork-ts-checker-webpack-plugin/-/fork-ts-checker-webpack-plugin-6.5.0.tgz#0282b335fa495a97e167f69018f566ea7d2a2b5e"
  integrity sha512-cS178Y+xxtIjEUorcHddKS7yCMlrDPV31mt47blKKRfMd70Kxu5xruAFE2o9sDY6wVC5deuob/u/alD04YYHnw==
  dependencies:
    "@babel/code-frame" "^7.8.3"
    "@types/json-schema" "^7.0.5"
    chalk "^4.1.0"
    chokidar "^3.4.2"
    cosmiconfig "^6.0.0"
    deepmerge "^4.2.2"
    fs-extra "^9.0.0"
    glob "^7.1.6"
    memfs "^3.1.2"
    minimatch "^3.0.4"
    schema-utils "2.7.0"
    semver "^7.3.2"
    tapable "^1.0.0"

form-data@^3.0.0:
  version "3.0.1"
  resolved "https://registry.yarnpkg.com/form-data/-/form-data-3.0.1.tgz#ebd53791b78356a99af9a300d4282c4d5eb9755f"
  integrity sha512-RHkBKtLWUVwd7SqRIvCZMEvAMoGUp0XU+seQiZejj0COz3RI3hWP4sCv3gZWWLjJTd7rGwcsF5eKZGii0r/hbg==
  dependencies:
    asynckit "^0.4.0"
    combined-stream "^1.0.8"
    mime-types "^2.1.12"

forwarded@0.2.0:
  version "0.2.0"
  resolved "https://registry.yarnpkg.com/forwarded/-/forwarded-0.2.0.tgz#2269936428aad4c15c7ebe9779a84bf0b2a81811"
  integrity sha512-buRG0fpBtRHSTCOASe6hD258tEubFoRLb4ZNA6NxMVHNw2gOcwHo9wyablzMzOA5z9xA9L1KNjk/Nt6MT9aYow==

fraction.js@^4.2.0:
  version "4.2.0"
  resolved "https://registry.yarnpkg.com/fraction.js/-/fraction.js-4.2.0.tgz#448e5109a313a3527f5a3ab2119ec4cf0e0e2950"
  integrity sha512-MhLuK+2gUcnZe8ZHlaaINnQLl0xRIGRfcGk2yl8xoQAfHrSsL3rYu6FCmBdkdbhc9EPlwyGHewaRsvwRMJtAlA==

fresh@0.5.2:
  version "0.5.2"
  resolved "https://registry.yarnpkg.com/fresh/-/fresh-0.5.2.tgz#3d8cadd90d976569fa835ab1f8e4b23a105605a7"
  integrity sha1-PYyt2Q2XZWn6g1qx+OSyOhBWBac=

fs-extra@^10.0.0:
  version "10.0.1"
  resolved "https://registry.yarnpkg.com/fs-extra/-/fs-extra-10.0.1.tgz#27de43b4320e833f6867cc044bfce29fdf0ef3b8"
  integrity sha512-NbdoVMZso2Lsrn/QwLXOy6rm0ufY2zEOKCDzJR/0kBsb0E6qed0P3iYK+Ath3BfvXEeu4JhEtXLgILx5psUfag==
  dependencies:
    graceful-fs "^4.2.0"
    jsonfile "^6.0.1"
    universalify "^2.0.0"

fs-extra@^9.0.0, fs-extra@^9.0.1:
  version "9.1.0"
  resolved "https://registry.yarnpkg.com/fs-extra/-/fs-extra-9.1.0.tgz#5954460c764a8da2094ba3554bf839e6b9a7c86d"
  integrity sha512-hcg3ZmepS30/7BSFqRvoo3DOMQu7IjqxO5nCDt+zM9XWjb33Wg7ziNT+Qvqbuc3+gWpzO02JubVyk2G4Zvo1OQ==
  dependencies:
    at-least-node "^1.0.0"
    graceful-fs "^4.2.0"
    jsonfile "^6.0.1"
    universalify "^2.0.0"

fs-monkey@1.0.3:
  version "1.0.3"
  resolved "https://registry.yarnpkg.com/fs-monkey/-/fs-monkey-1.0.3.tgz#ae3ac92d53bb328efe0e9a1d9541f6ad8d48e2d3"
  integrity sha512-cybjIfiiE+pTWicSCLFHSrXZ6EilF30oh91FDP9S2B051prEa7QWfrVTQm10/dDpswBDXZugPa1Ogu8Yh+HV0Q==

fs.realpath@^1.0.0:
  version "1.0.0"
  resolved "https://registry.yarnpkg.com/fs.realpath/-/fs.realpath-1.0.0.tgz#1504ad2523158caa40db4a2787cb01411994ea4f"
  integrity sha1-FQStJSMVjKpA20onh8sBQRmU6k8=

fsevents@^2.3.2, fsevents@~2.3.2:
  version "2.3.2"
  resolved "https://registry.yarnpkg.com/fsevents/-/fsevents-2.3.2.tgz#8a526f78b8fdf4623b709e0b975c52c24c02fd1a"
  integrity sha512-xiqMQR4xAeHTuB9uWm+fFRcIOgKBMiOBP+eXiyT7jsgVCq1bkVygt00oASowB7EdtpOHaaPgKt812P9ab+DDKA==

function-bind@^1.1.1:
  version "1.1.1"
  resolved "https://registry.yarnpkg.com/function-bind/-/function-bind-1.1.1.tgz#a56899d3ea3c9bab874bb9773b7c5ede92f4895d"
  integrity sha512-yIovAzMX49sF8Yl58fSCWJ5svSLuaibPxXQJFLmBObTuCr0Mf1KiPopGM9NiFjiYBCbfaa2Fh6breQ6ANVTI0A==

functional-red-black-tree@^1.0.1:
  version "1.0.1"
  resolved "https://registry.yarnpkg.com/functional-red-black-tree/-/functional-red-black-tree-1.0.1.tgz#1b0ab3bd553b2a0d6399d29c0e3ea0b252078327"
  integrity sha1-GwqzvVU7Kg1jmdKcDj6gslIHgyc=

gensync@^1.0.0-beta.2:
  version "1.0.0-beta.2"
  resolved "https://registry.yarnpkg.com/gensync/-/gensync-1.0.0-beta.2.tgz#32a6ee76c3d7f52d46b2b1ae5d93fea8580a25e0"
  integrity sha512-3hN7NaskYvMDLQY55gnW3NQ+mesEAepTqlg+VEbj7zzqEMBVNhzcGYYeqFo/TlYz6eQiFcp1HcsCZO+nGgS8zg==

get-caller-file@^2.0.5:
  version "2.0.5"
  resolved "https://registry.yarnpkg.com/get-caller-file/-/get-caller-file-2.0.5.tgz#4f94412a82db32f36e3b0b9741f8a97feb031f7e"
  integrity sha512-DyFP3BM/3YHTQOCUL/w0OZHR0lpKeGrxotcHWcqNEdnltqFwXVfhEBQ94eIo34AfQpo0rGki4cyIiftY06h2Fg==

get-intrinsic@^1.0.2, get-intrinsic@^1.1.0, get-intrinsic@^1.1.1:
  version "1.1.1"
  resolved "https://registry.yarnpkg.com/get-intrinsic/-/get-intrinsic-1.1.1.tgz#15f59f376f855c446963948f0d24cd3637b4abc6"
  integrity sha512-kWZrnVM42QCiEA2Ig1bG8zjoIMOgxWwYCEeNdwY6Tv/cOSeGpcoX4pXHfKUxNKVoArnrEr2e9srnAxxGIraS9Q==
  dependencies:
    function-bind "^1.1.1"
    has "^1.0.3"
    has-symbols "^1.0.1"

get-own-enumerable-property-symbols@^3.0.0:
  version "3.0.2"
  resolved "https://registry.yarnpkg.com/get-own-enumerable-property-symbols/-/get-own-enumerable-property-symbols-3.0.2.tgz#b5fde77f22cbe35f390b4e089922c50bce6ef664"
  integrity sha512-I0UBV/XOz1XkIJHEUDMZAbzCThU/H8DxmSfmdGcKPnVhu2VfFqr34jr9777IyaTYvxjedWhqVIilEDsCdP5G6g==

get-package-type@^0.1.0:
  version "0.1.0"
  resolved "https://registry.yarnpkg.com/get-package-type/-/get-package-type-0.1.0.tgz#8de2d803cff44df3bc6c456e6668b36c3926e11a"
  integrity sha512-pjzuKtY64GYfWizNAJ0fr9VqttZkNiK2iS430LtIHzjBEr6bX8Am2zm4sW4Ro5wjWW5cAlRL1qAMTcXbjNAO2Q==

get-stream@^6.0.0:
  version "6.0.1"
  resolved "https://registry.yarnpkg.com/get-stream/-/get-stream-6.0.1.tgz#a262d8eef67aced57c2852ad6167526a43cbf7b7"
  integrity sha512-ts6Wi+2j3jQjqi70w5AlN8DFnkSwC+MqmxEzdEALB2qXZYV3X/b1CTfgPLGJNMeAWxdPfU8FO1ms3NUfaHCPYg==

get-symbol-description@^1.0.0:
  version "1.0.0"
  resolved "https://registry.yarnpkg.com/get-symbol-description/-/get-symbol-description-1.0.0.tgz#7fdb81c900101fbd564dd5f1a30af5aadc1e58d6"
  integrity sha512-2EmdH1YvIQiZpltCNgkuiUnyukzxM/R6NDJX31Ke3BG1Nq5b0S2PhX59UKi9vZpPDQVdqn+1IcaAwnzTT5vCjw==
  dependencies:
    call-bind "^1.0.2"
    get-intrinsic "^1.1.1"

glob-parent@^5.1.2, glob-parent@~5.1.2:
  version "5.1.2"
  resolved "https://registry.yarnpkg.com/glob-parent/-/glob-parent-5.1.2.tgz#869832c58034fe68a4093c17dc15e8340d8401c4"
  integrity sha512-AOIgSQCepiJYwP3ARnGx+5VnTu2HBYdzbGP45eLw1vr3zB3vZLeyed1sC9hnbcOc9/SrMyM5RPQrkGz4aS9Zow==
  dependencies:
    is-glob "^4.0.1"

glob-parent@^6.0.1, glob-parent@^6.0.2:
  version "6.0.2"
  resolved "https://registry.yarnpkg.com/glob-parent/-/glob-parent-6.0.2.tgz#6d237d99083950c79290f24c7642a3de9a28f9e3"
  integrity sha512-XxwI8EOhVQgWp6iDL+3b0r86f4d6AX6zSU55HfB4ydCEuXLXc5FcYeOu+nnGftS4TEju/11rt4KJPTMgbfmv4A==
  dependencies:
    is-glob "^4.0.3"

glob-to-regexp@^0.4.1:
  version "0.4.1"
  resolved "https://registry.yarnpkg.com/glob-to-regexp/-/glob-to-regexp-0.4.1.tgz#c75297087c851b9a578bd217dd59a92f59fe546e"
  integrity sha512-lkX1HJXwyMcprw/5YUZc2s7DrpAiHB21/V+E1rHUrVNokkvB6bqMzT0VfV6/86ZNabt1k14YOIaT7nDvOX3Iiw==

glob@^7.1.1, glob@^7.1.2, glob@^7.1.3, glob@^7.1.4, glob@^7.1.6:
  version "7.2.0"
  resolved "https://registry.yarnpkg.com/glob/-/glob-7.2.0.tgz#d15535af7732e02e948f4c41628bd910293f6023"
  integrity sha512-lmLf6gtyrPq8tTjSmrO94wBeQbFR3HbLHbuyD69wuyQkImp2hWqMGB47OX65FBkPffO641IP9jWa1z4ivqG26Q==
  dependencies:
    fs.realpath "^1.0.0"
    inflight "^1.0.4"
    inherits "2"
    minimatch "^3.0.4"
    once "^1.3.0"
    path-is-absolute "^1.0.0"

global-modules@^2.0.0:
  version "2.0.0"
  resolved "https://registry.yarnpkg.com/global-modules/-/global-modules-2.0.0.tgz#997605ad2345f27f51539bea26574421215c7780"
  integrity sha512-NGbfmJBp9x8IxyJSd1P+otYK8vonoJactOogrVfFRIAEY1ukil8RSKDz2Yo7wh1oihl51l/r6W4epkeKJHqL8A==
  dependencies:
    global-prefix "^3.0.0"

global-prefix@^3.0.0:
  version "3.0.0"
  resolved "https://registry.yarnpkg.com/global-prefix/-/global-prefix-3.0.0.tgz#fc85f73064df69f50421f47f883fe5b913ba9b97"
  integrity sha512-awConJSVCHVGND6x3tmMaKcQvwXLhjdkmomy2W+Goaui8YPgYgXJZewhg3fWC+DlfqqQuWg8AwqjGTD2nAPVWg==
  dependencies:
    ini "^1.3.5"
    kind-of "^6.0.2"
    which "^1.3.1"

globals@^11.1.0:
  version "11.12.0"
  resolved "https://registry.yarnpkg.com/globals/-/globals-11.12.0.tgz#ab8795338868a0babd8525758018c2a7eb95c42e"
  integrity sha512-WOBp/EEGUiIsJSp7wcv/y6MO+lV9UoncWqxuFfm8eBwzWNgyfBd6Gz+IeKQ9jCmyhoH99g15M3T+QaVHFjizVA==

globals@^13.6.0, globals@^13.9.0:
  version "13.13.0"
  resolved "https://registry.yarnpkg.com/globals/-/globals-13.13.0.tgz#ac32261060d8070e2719dd6998406e27d2b5727b"
  integrity sha512-EQ7Q18AJlPwp3vUDL4mKA0KXrXyNIQyWon6T6XQiBQF0XHvRsiCSrWmmeATpUzdJN2HhWZU6Pdl0a9zdep5p6A==
  dependencies:
    type-fest "^0.20.2"

globby@^11.0.1, globby@^11.0.4:
  version "11.1.0"
  resolved "https://registry.yarnpkg.com/globby/-/globby-11.1.0.tgz#bd4be98bb042f83d796f7e3811991fbe82a0d34b"
  integrity sha512-jhIXaOzy1sb8IyocaruWSn1TjmnBVs8Ayhcy83rmxNJ8q2uWKCAj3CnJY+KpGSXCueAPc0i05kVvVKtP1t9S3g==
  dependencies:
    array-union "^2.1.0"
    dir-glob "^3.0.1"
    fast-glob "^3.2.9"
    ignore "^5.2.0"
    merge2 "^1.4.1"
    slash "^3.0.0"

graceful-fs@^4.1.2, graceful-fs@^4.1.6, graceful-fs@^4.2.0, graceful-fs@^4.2.4, graceful-fs@^4.2.6, graceful-fs@^4.2.9:
  version "4.2.9"
  resolved "https://registry.yarnpkg.com/graceful-fs/-/graceful-fs-4.2.9.tgz#041b05df45755e587a24942279b9d113146e1c96"
  integrity sha512-NtNxqUcXgpW2iMrfqSfR73Glt39K+BLwWsPs94yR63v45T0Wbej7eRmL5cWfwEgqXnmjQp3zaJTshdRW/qC2ZQ==

gzip-size@^6.0.0:
  version "6.0.0"
  resolved "https://registry.yarnpkg.com/gzip-size/-/gzip-size-6.0.0.tgz#065367fd50c239c0671cbcbad5be3e2eeb10e462"
  integrity sha512-ax7ZYomf6jqPTQ4+XCpUGyXKHk5WweS+e05MBO4/y3WJ5RkmPXNKvX+bx1behVILVwr6JSQvZAku021CHPXG3Q==
  dependencies:
    duplexer "^0.1.2"

h264-mp4-encoder@^1.0.12:
  version "1.0.12"
  resolved "https://registry.yarnpkg.com/h264-mp4-encoder/-/h264-mp4-encoder-1.0.12.tgz#9979ddde0faa1cdee75a8605bd39aa4ccc66cb12"
  integrity sha512-xih3J+Go0o1RqGjhOt6TwXLWWGqLONRPyS8yoMu/RoS/S8WyEv4HuHp1KBsDDl8srZQ3gw9f95JYkCSjCuZbHQ==

handle-thing@^2.0.0:
  version "2.0.1"
  resolved "https://registry.yarnpkg.com/handle-thing/-/handle-thing-2.0.1.tgz#857f79ce359580c340d43081cc648970d0bb234e"
  integrity sha512-9Qn4yBxelxoh2Ow62nP+Ka/kMnOXRi8BXnRaUwezLNhqelnN49xKz4F/dPP8OYLxLxq6JDtZb2i9XznUQbNPTg==

harmony-reflect@^1.4.6:
  version "1.6.2"
  resolved "https://registry.yarnpkg.com/harmony-reflect/-/harmony-reflect-1.6.2.tgz#31ecbd32e648a34d030d86adb67d4d47547fe710"
  integrity sha512-HIp/n38R9kQjDEziXyDTuW3vvoxxyxjxFzXLrBr18uB47GnSt+G9D29fqrpM5ZkspMcPICud3XsBJQ4Y2URg8g==

has-bigints@^1.0.1:
  version "1.0.1"
  resolved "https://registry.yarnpkg.com/has-bigints/-/has-bigints-1.0.1.tgz#64fe6acb020673e3b78db035a5af69aa9d07b113"
  integrity sha512-LSBS2LjbNBTf6287JEbEzvJgftkF5qFkmCo9hDRpAzKhUOlJ+hx8dd4USs00SgsUNwc4617J9ki5YtEClM2ffA==

has-flag@^3.0.0:
  version "3.0.0"
  resolved "https://registry.yarnpkg.com/has-flag/-/has-flag-3.0.0.tgz#b5d454dc2199ae225699f3467e5a07f3b955bafd"
  integrity sha1-tdRU3CGZriJWmfNGfloH87lVuv0=

has-flag@^4.0.0:
  version "4.0.0"
  resolved "https://registry.yarnpkg.com/has-flag/-/has-flag-4.0.0.tgz#944771fd9c81c81265c4d6941860da06bb59479b"
  integrity sha512-EykJT/Q1KjTWctppgIAgfSO0tKVuZUjhgMr17kqTumMl6Afv3EISleU7qZUzoXDFTAHTDC4NOoG/ZxU3EvlMPQ==

has-symbols@^1.0.1, has-symbols@^1.0.2, has-symbols@^1.0.3:
  version "1.0.3"
  resolved "https://registry.yarnpkg.com/has-symbols/-/has-symbols-1.0.3.tgz#bb7b2c4349251dce87b125f7bdf874aa7c8b39f8"
  integrity sha512-l3LCuF6MgDNwTDKkdYGEihYjt5pRPbEg46rtlmnSPlUbgmB8LOIrKJbYYFBSbnPaJexMKtiPO8hmeRjRz2Td+A==

has-tostringtag@^1.0.0:
  version "1.0.0"
  resolved "https://registry.yarnpkg.com/has-tostringtag/-/has-tostringtag-1.0.0.tgz#7e133818a7d394734f941e73c3d3f9291e658b25"
  integrity sha512-kFjcSNhnlGV1kyoGk7OXKSawH5JOb/LzUc5w9B02hOTO0dfFRjbHQKvg1d6cf3HbeUmtU9VbbV3qzZ2Teh97WQ==
  dependencies:
    has-symbols "^1.0.2"

has@^1.0.3:
  version "1.0.3"
  resolved "https://registry.yarnpkg.com/has/-/has-1.0.3.tgz#722d7cbfc1f6aa8241f16dd814e011e1f41e8796"
  integrity sha512-f2dvO0VU6Oej7RkWJGrehjbzMAjFp5/VKPp5tTpWIV4JHHZK1/BxbFRtf/siA2SWTe09caDmVtYYzWEIbBS4zw==
  dependencies:
    function-bind "^1.1.1"

he@^1.2.0:
  version "1.2.0"
  resolved "https://registry.yarnpkg.com/he/-/he-1.2.0.tgz#84ae65fa7eafb165fddb61566ae14baf05664f0f"
  integrity sha512-F/1DnUGPopORZi0ni+CvrCgHQ5FyEAHRLSApuYWMmrbSwoN2Mn/7k+Gl38gJnR7yyDZk6WLXwiGod1JOWNDKGw==

hoist-non-react-statics@^3.3.1, hoist-non-react-statics@^3.3.2:
  version "3.3.2"
  resolved "https://registry.yarnpkg.com/hoist-non-react-statics/-/hoist-non-react-statics-3.3.2.tgz#ece0acaf71d62c2969c2ec59feff42a4b1a85b45"
  integrity sha512-/gGivxi8JPKWNm/W0jSmzcMPpfpPLc3dY/6GxhX2hQ9iGj3aDfklV4ET7NjKpSinLpJ5vafa9iiGIEZg10SfBw==
  dependencies:
    react-is "^16.7.0"

hoopy@^0.1.4:
  version "0.1.4"
  resolved "https://registry.yarnpkg.com/hoopy/-/hoopy-0.1.4.tgz#609207d661100033a9a9402ad3dea677381c1b1d"
  integrity sha512-HRcs+2mr52W0K+x8RzcLzuPPmVIKMSv97RGHy0Ea9y/mpcaK+xTrjICA04KAHi4GRzxliNqNJEFYWHghy3rSfQ==

hpack.js@^2.1.6:
  version "2.1.6"
  resolved "https://registry.yarnpkg.com/hpack.js/-/hpack.js-2.1.6.tgz#87774c0949e513f42e84575b3c45681fade2a0b2"
  integrity sha1-h3dMCUnlE/QuhFdbPEVoH63ioLI=
  dependencies:
    inherits "^2.0.1"
    obuf "^1.0.0"
    readable-stream "^2.0.1"
    wbuf "^1.1.0"

html-encoding-sniffer@^2.0.1:
  version "2.0.1"
  resolved "https://registry.yarnpkg.com/html-encoding-sniffer/-/html-encoding-sniffer-2.0.1.tgz#42a6dc4fd33f00281176e8b23759ca4e4fa185f3"
  integrity sha512-D5JbOMBIR/TVZkubHT+OyT2705QvogUW4IBn6nHd756OwieSF9aDYFj4dv6HHEVGYbHaLETa3WggZYWWMyy3ZQ==
  dependencies:
    whatwg-encoding "^1.0.5"

html-entities@^2.1.0, html-entities@^2.3.2:
  version "2.3.3"
  resolved "https://registry.yarnpkg.com/html-entities/-/html-entities-2.3.3.tgz#117d7626bece327fc8baace8868fa6f5ef856e46"
  integrity sha512-DV5Ln36z34NNTDgnz0EWGBLZENelNAtkiFA4kyNOG2tDI6Mz1uSWiq1wAKdyjnJwyDiDO7Fa2SO1CTxPXL8VxA==

html-escaper@^2.0.0:
  version "2.0.2"
  resolved "https://registry.yarnpkg.com/html-escaper/-/html-escaper-2.0.2.tgz#dfd60027da36a36dfcbe236262c00a5822681453"
  integrity sha512-H2iMtd0I4Mt5eYiapRdIDjp+XzelXQ0tFE4JS7YFwFevXXMmOp9myNrUvCg0D6ws8iqkRPBfKHgbwig1SmlLfg==

html-minifier-terser@^6.0.2:
  version "6.1.0"
  resolved "https://registry.yarnpkg.com/html-minifier-terser/-/html-minifier-terser-6.1.0.tgz#bfc818934cc07918f6b3669f5774ecdfd48f32ab"
  integrity sha512-YXxSlJBZTP7RS3tWnQw74ooKa6L9b9i9QYXY21eUEvhZ3u9XLfv6OnFsQq6RxkhHygsaUMvYsZRV5rU/OVNZxw==
  dependencies:
    camel-case "^4.1.2"
    clean-css "^5.2.2"
    commander "^8.3.0"
    he "^1.2.0"
    param-case "^3.0.4"
    relateurl "^0.2.7"
    terser "^5.10.0"

html-webpack-plugin@^5.5.0:
  version "5.5.0"
  resolved "https://registry.yarnpkg.com/html-webpack-plugin/-/html-webpack-plugin-5.5.0.tgz#c3911936f57681c1f9f4d8b68c158cd9dfe52f50"
  integrity sha512-sy88PC2cRTVxvETRgUHFrL4No3UxvcH8G1NepGhqaTT+GXN2kTamqasot0inS5hXeg1cMbFDt27zzo9p35lZVw==
  dependencies:
    "@types/html-minifier-terser" "^6.0.0"
    html-minifier-terser "^6.0.2"
    lodash "^4.17.21"
    pretty-error "^4.0.0"
    tapable "^2.0.0"

htmlparser2@^6.1.0:
  version "6.1.0"
  resolved "https://registry.yarnpkg.com/htmlparser2/-/htmlparser2-6.1.0.tgz#c4d762b6c3371a05dbe65e94ae43a9f845fb8fb7"
  integrity sha512-gyyPk6rgonLFEDGoeRgQNaEUvdJ4ktTmmUh/h2t7s+M8oPpIPxgNACWa+6ESR57kXstwqPiCut0V8NRpcwgU7A==
  dependencies:
    domelementtype "^2.0.1"
    domhandler "^4.0.0"
    domutils "^2.5.2"
    entities "^2.0.0"

http-deceiver@^1.2.7:
  version "1.2.7"
  resolved "https://registry.yarnpkg.com/http-deceiver/-/http-deceiver-1.2.7.tgz#fa7168944ab9a519d337cb0bec7284dc3e723d87"
  integrity sha1-+nFolEq5pRnTN8sL7HKE3D5yPYc=

http-errors@1.8.1:
  version "1.8.1"
  resolved "https://registry.yarnpkg.com/http-errors/-/http-errors-1.8.1.tgz#7c3f28577cbc8a207388455dbd62295ed07bd68c"
  integrity sha512-Kpk9Sm7NmI+RHhnj6OIWDI1d6fIoFAtFt9RLaTMRlg/8w49juAStsrBgp0Dp4OdxdVbRIeKhtCUvoi/RuAhO4g==
  dependencies:
    depd "~1.1.2"
    inherits "2.0.4"
    setprototypeof "1.2.0"
    statuses ">= 1.5.0 < 2"
    toidentifier "1.0.1"

http-errors@2.0.0:
  version "2.0.0"
  resolved "https://registry.yarnpkg.com/http-errors/-/http-errors-2.0.0.tgz#b7774a1486ef73cf7667ac9ae0858c012c57b9d3"
  integrity sha512-FtwrG/euBzaEjYeRqOgly7G0qviiXoJWnvEH2Z1plBdXgbyjv34pHTSb9zoeHMyDy33+DWy5Wt9Wo+TURtOYSQ==
  dependencies:
    depd "2.0.0"
    inherits "2.0.4"
    setprototypeof "1.2.0"
    statuses "2.0.1"
    toidentifier "1.0.1"

http-errors@~1.6.2:
  version "1.6.3"
  resolved "https://registry.yarnpkg.com/http-errors/-/http-errors-1.6.3.tgz#8b55680bb4be283a0b5bf4ea2e38580be1d9320d"
  integrity sha1-i1VoC7S+KDoLW/TqLjhYC+HZMg0=
  dependencies:
    depd "~1.1.2"
    inherits "2.0.3"
    setprototypeof "1.1.0"
    statuses ">= 1.4.0 < 2"

http-parser-js@>=0.5.1:
  version "0.5.6"
  resolved "https://registry.yarnpkg.com/http-parser-js/-/http-parser-js-0.5.6.tgz#2e02406ab2df8af8a7abfba62e0da01c62b95afd"
  integrity sha512-vDlkRPDJn93swjcjqMSaGSPABbIarsr1TLAui/gLDXzV5VsJNdXNzMYDyNBLQkjWQCJ1uizu8T2oDMhmGt0PRA==

http-proxy-agent@^4.0.1:
  version "4.0.1"
  resolved "https://registry.yarnpkg.com/http-proxy-agent/-/http-proxy-agent-4.0.1.tgz#8a8c8ef7f5932ccf953c296ca8291b95aa74aa3a"
  integrity sha512-k0zdNgqWTGA6aeIRVpvfVob4fL52dTfaehylg0Y4UvSySvOq/Y+BOyPrgpUrA7HylqvU8vIZGsRuXmspskV0Tg==
  dependencies:
    "@tootallnate/once" "1"
    agent-base "6"
    debug "4"

http-proxy-middleware@^2.0.0:
  version "2.0.4"
  resolved "https://registry.yarnpkg.com/http-proxy-middleware/-/http-proxy-middleware-2.0.4.tgz#03af0f4676d172ae775cb5c33f592f40e1a4e07a"
  integrity sha512-m/4FxX17SUvz4lJ5WPXOHDUuCwIqXLfLHs1s0uZ3oYjhoXlx9csYxaOa0ElDEJ+h8Q4iJ1s+lTMbiCa4EXIJqg==
  dependencies:
    "@types/http-proxy" "^1.17.8"
    http-proxy "^1.18.1"
    is-glob "^4.0.1"
    is-plain-obj "^3.0.0"
    micromatch "^4.0.2"

http-proxy@^1.18.1:
  version "1.18.1"
  resolved "https://registry.yarnpkg.com/http-proxy/-/http-proxy-1.18.1.tgz#401541f0534884bbf95260334e72f88ee3976549"
  integrity sha512-7mz/721AbnJwIVbnaSv1Cz3Am0ZLT/UBwkC92VlxhXv/k/BBQfM2fXElQNC27BVGr0uwUpplYPQM9LnaBMR5NQ==
  dependencies:
    eventemitter3 "^4.0.0"
    follow-redirects "^1.0.0"
    requires-port "^1.0.0"

https-proxy-agent@^5.0.0:
  version "5.0.0"
  resolved "https://registry.yarnpkg.com/https-proxy-agent/-/https-proxy-agent-5.0.0.tgz#e2a90542abb68a762e0a0850f6c9edadfd8506b2"
  integrity sha512-EkYm5BcKUGiduxzSt3Eppko+PiNWNEpa4ySk9vTC6wDsQJW9rHSa+UhGNJoRYp7bz6Ht1eaRIa6QaJqO5rCFbA==
  dependencies:
    agent-base "6"
    debug "4"

human-signals@^2.1.0:
  version "2.1.0"
  resolved "https://registry.yarnpkg.com/human-signals/-/human-signals-2.1.0.tgz#dc91fcba42e4d06e4abaed33b3e7a3c02f514ea0"
  integrity sha512-B4FFZ6q/T2jhhksgkbEW3HBvWIfDW85snkQgawt07S7J5QXTk6BkNV+0yAeZrM5QpMAdYlocGoljn0sJ/WQkFw==

iconv-lite@0.4.24:
  version "0.4.24"
  resolved "https://registry.yarnpkg.com/iconv-lite/-/iconv-lite-0.4.24.tgz#2022b4b25fbddc21d2f524974a474aafe733908b"
  integrity sha512-v3MXnZAcvnywkTUEZomIActle7RXXeedOR31wwl7VlyoXO4Qi9arvSenNQWne1TcRwhCL1HwLI21bEqdpj8/rA==
  dependencies:
    safer-buffer ">= 2.1.2 < 3"

iconv-lite@^0.6.3:
  version "0.6.3"
  resolved "https://registry.yarnpkg.com/iconv-lite/-/iconv-lite-0.6.3.tgz#a52f80bf38da1952eb5c681790719871a1a72501"
  integrity sha512-4fCk79wshMdzMp2rH06qWrJE4iolqLhCUH+OiuIgU++RB0+94NlDL81atO7GX55uUKueo0txHNtvEyI6D7WdMw==
  dependencies:
    safer-buffer ">= 2.1.2 < 3.0.0"

icss-utils@^5.0.0, icss-utils@^5.1.0:
  version "5.1.0"
  resolved "https://registry.yarnpkg.com/icss-utils/-/icss-utils-5.1.0.tgz#c6be6858abd013d768e98366ae47e25d5887b1ae"
  integrity sha512-soFhflCVWLfRNOPU3iv5Z9VUdT44xFRbzjLsEzSr5AQmgqPMTHdU3PMT1Cf1ssx8fLNJDA1juftYl+PUcv3MqA==

idb@^6.1.4:
  version "6.1.5"
  resolved "https://registry.yarnpkg.com/idb/-/idb-6.1.5.tgz#dbc53e7adf1ac7c59f9b2bf56e00b4ea4fce8c7b"
  integrity sha512-IJtugpKkiVXQn5Y+LteyBCNk1N8xpGV3wWZk9EVtZWH8DYkjBn0bX1XnGP9RkyZF0sAcywa6unHqSWKe7q4LGw==

identity-obj-proxy@^3.0.0:
  version "3.0.0"
  resolved "https://registry.yarnpkg.com/identity-obj-proxy/-/identity-obj-proxy-3.0.0.tgz#94d2bda96084453ef36fbc5aaec37e0f79f1fc14"
  integrity sha1-lNK9qWCERT7zb7xarsN+D3nx/BQ=
  dependencies:
    harmony-reflect "^1.4.6"

ignore@^5.1.8, ignore@^5.2.0:
  version "5.2.0"
  resolved "https://registry.yarnpkg.com/ignore/-/ignore-5.2.0.tgz#6d3bac8fa7fe0d45d9f9be7bac2fc279577e345a"
  integrity sha512-CmxgYGiEPCLhfLnpPp1MoRmifwEIOgjcHXxOBjv7mY96c+eWScsOP9c112ZyLdWHi0FxHjI+4uVhKYp/gcdRmQ==

immer@^9.0.15:
  version "9.0.15"
  resolved "https://registry.yarnpkg.com/immer/-/immer-9.0.15.tgz#0b9169e5b1d22137aba7d43f8a81a495dd1b62dc"
  integrity sha512-2eB/sswms9AEUSkOm4SbV5Y7Vmt/bKRwByd52jfLkW4OLYeaTP3EEiJ9agqU0O/tq6Dk62Zfj+TJSqfm1rLVGQ==

immer@^9.0.7:
  version "9.0.12"
  resolved "https://registry.yarnpkg.com/immer/-/immer-9.0.12.tgz#2d33ddf3ee1d247deab9d707ca472c8c942a0f20"
  integrity sha512-lk7UNmSbAukB5B6dh9fnh5D0bJTOFKxVg2cyJWTYrWRfhLrLMBquONcUs3aFq507hNoIZEDDh8lb8UtOizSMhA==

immutable@^4.0.0:
  version "4.0.0"
  resolved "https://registry.yarnpkg.com/immutable/-/immutable-4.0.0.tgz#b86f78de6adef3608395efb269a91462797e2c23"
  integrity sha512-zIE9hX70qew5qTUjSS7wi1iwj/l7+m54KWU247nhM3v806UdGj1yDndXj+IOYxxtW9zyLI+xqFNZjTuDaLUqFw==

immutable@^4.1.0:
  version "4.1.0"
  resolved "https://registry.yarnpkg.com/immutable/-/immutable-4.1.0.tgz#f795787f0db780183307b9eb2091fcac1f6fafef"
  integrity sha512-oNkuqVTA8jqG1Q6c+UglTOD1xhC1BtjKI7XkCXRkZHrN5m18/XsnUp8Q89GkQO/z+0WjonSvl0FLhDYftp46nQ==

import-fresh@^3.0.0, import-fresh@^3.1.0, import-fresh@^3.2.1:
  version "3.3.0"
  resolved "https://registry.yarnpkg.com/import-fresh/-/import-fresh-3.3.0.tgz#37162c25fcb9ebaa2e6e53d5b4d88ce17d9e0c2b"
  integrity sha512-veYYhQa+D1QBKznvhUHxb8faxlrwUnxseDAbAp457E0wLNio2bOSKnjYDhMj+YiAq61xrMGhQk9iXVk5FzgQMw==
  dependencies:
    parent-module "^1.0.0"
    resolve-from "^4.0.0"

import-local@^3.0.2:
  version "3.1.0"
  resolved "https://registry.yarnpkg.com/import-local/-/import-local-3.1.0.tgz#b4479df8a5fd44f6cdce24070675676063c95cb4"
  integrity sha512-ASB07uLtnDs1o6EHjKpX34BKYDSqnFerfTOJL2HvMqF70LnxpjkzDB8J44oT9pu4AMPkQwf8jl6szgvNd2tRIg==
  dependencies:
    pkg-dir "^4.2.0"
    resolve-cwd "^3.0.0"

imurmurhash@^0.1.4:
  version "0.1.4"
  resolved "https://registry.yarnpkg.com/imurmurhash/-/imurmurhash-0.1.4.tgz#9218b9b2b928a238b13dc4fb6b6d576f231453ea"
  integrity sha1-khi5srkoojixPcT7a21XbyMUU+o=

indent-string@^4.0.0:
  version "4.0.0"
  resolved "https://registry.yarnpkg.com/indent-string/-/indent-string-4.0.0.tgz#624f8f4497d619b2d9768531d58f4122854d7251"
  integrity sha512-EdDDZu4A2OyIK7Lr/2zG+w5jmbuk1DVBnEwREQvBzspBJkCEbRa8GxU1lghYcaGJCnRWibjDXlq779X1/y5xwg==

inflight@^1.0.4:
  version "1.0.6"
  resolved "https://registry.yarnpkg.com/inflight/-/inflight-1.0.6.tgz#49bd6331d7d02d0c09bc910a1075ba8165b56df9"
  integrity sha1-Sb1jMdfQLQwJvJEKEHW6gWW1bfk=
  dependencies:
    once "^1.3.0"
    wrappy "1"

inherits@2, inherits@2.0.4, inherits@^2.0.1, inherits@^2.0.3, inherits@^2.0.4, inherits@~2.0.3:
  version "2.0.4"
  resolved "https://registry.yarnpkg.com/inherits/-/inherits-2.0.4.tgz#0fa2c64f932917c3433a0ded55363aae37416b7c"
  integrity sha512-k/vGaX4/Yla3WzyMCvTQOXYeIHvqOKtnqBduzTHpzpQZzAskKMhZ2K+EnBiSM9zGSoIFeMpXKxa4dYeZIQqewQ==

inherits@2.0.3:
  version "2.0.3"
  resolved "https://registry.yarnpkg.com/inherits/-/inherits-2.0.3.tgz#633c2c83e3da42a502f52466022480f4208261de"
  integrity sha1-Yzwsg+PaQqUC9SRmAiSA9CCCYd4=

ini@^1.3.5, ini@~1.3.0:
  version "1.3.8"
  resolved "https://registry.yarnpkg.com/ini/-/ini-1.3.8.tgz#a29da425b48806f34767a4efce397269af28432c"
  integrity sha512-JV/yugV2uzW5iMRSiZAyDtQd+nxtUnjeLt0acNdw98kKLrvuRVyB80tsREOE7yvGVgalhZ6RNXCmEHkUKBKxew==

internal-slot@^1.0.3:
  version "1.0.3"
  resolved "https://registry.yarnpkg.com/internal-slot/-/internal-slot-1.0.3.tgz#7347e307deeea2faac2ac6205d4bc7d34967f59c"
  integrity sha512-O0DB1JC/sPyZl7cIo78n5dR7eUSwwpYPiXRhTzNxZVAMUuB8vlnRFyLxdrVToks6XPLVnFfbzaVd5WLjhgg+vA==
  dependencies:
    get-intrinsic "^1.1.0"
    has "^1.0.3"
    side-channel "^1.0.4"

ip@^1.1.0:
  version "1.1.5"
  resolved "https://registry.yarnpkg.com/ip/-/ip-1.1.5.tgz#bdded70114290828c0a039e72ef25f5aaec4354a"
  integrity sha1-vd7XARQpCCjAoDnnLvJfWq7ENUo=

ipaddr.js@1.9.1:
  version "1.9.1"
  resolved "https://registry.yarnpkg.com/ipaddr.js/-/ipaddr.js-1.9.1.tgz#bff38543eeb8984825079ff3a2a8e6cbd46781b3"
  integrity sha512-0KI/607xoxSToH7GjN1FfSbLoU0+btTicjsQSWQlh/hZykN8KpmMf7uYwPW3R+akZ6R/w18ZlXSHBYXiYUPO3g==

ipaddr.js@^2.0.1:
  version "2.0.1"
  resolved "https://registry.yarnpkg.com/ipaddr.js/-/ipaddr.js-2.0.1.tgz#eca256a7a877e917aeb368b0a7497ddf42ef81c0"
  integrity sha512-1qTgH9NG+IIJ4yfKs2e6Pp1bZg8wbDbKHT21HrLIeYBTRLgMYKnMTPAuI3Lcs61nfx5h1xlXnbJtH1kX5/d/ng==

is-arguments@^1.0.4:
  version "1.1.1"
  resolved "https://registry.yarnpkg.com/is-arguments/-/is-arguments-1.1.1.tgz#15b3f88fda01f2a97fec84ca761a560f123efa9b"
  integrity sha512-8Q7EARjzEnKpt/PCD7e1cgUS0a6X8u5tdSiMqXhojOdoV9TsMsiO+9VLC5vAmO8N7/GmXn7yjR8qnA6bVAEzfA==
  dependencies:
    call-bind "^1.0.2"
    has-tostringtag "^1.0.0"

is-arrayish@^0.2.1:
  version "0.2.1"
  resolved "https://registry.yarnpkg.com/is-arrayish/-/is-arrayish-0.2.1.tgz#77c99840527aa8ecb1a8ba697b80645a7a926a9d"
  integrity sha1-d8mYQFJ6qOyxqLppe4BkWnqSap0=

is-bigint@^1.0.1:
  version "1.0.4"
  resolved "https://registry.yarnpkg.com/is-bigint/-/is-bigint-1.0.4.tgz#08147a1875bc2b32005d41ccd8291dffc6691df3"
  integrity sha512-zB9CruMamjym81i2JZ3UMn54PKGsQzsJeo6xvN3HJJ4CAsQNB6iRutp2To77OfCNuoxspsIhzaPoO1zyCEhFOg==
  dependencies:
    has-bigints "^1.0.1"

is-binary-path@~2.1.0:
  version "2.1.0"
  resolved "https://registry.yarnpkg.com/is-binary-path/-/is-binary-path-2.1.0.tgz#ea1f7f3b80f064236e83470f86c09c254fb45b09"
  integrity sha512-ZMERYes6pDydyuGidse7OsHxtbI7WVeUEozgR/g7rd0xUimYNlvZRE/K2MgZTjWy725IfelLeVcEM97mmtRGXw==
  dependencies:
    binary-extensions "^2.0.0"

is-boolean-object@^1.1.0:
  version "1.1.2"
  resolved "https://registry.yarnpkg.com/is-boolean-object/-/is-boolean-object-1.1.2.tgz#5c6dc200246dd9321ae4b885a114bb1f75f63719"
  integrity sha512-gDYaKHJmnj4aWxyj6YHyXVpdQawtVLHU5cb+eztPGczf6cjuTdwve5ZIEfgXqH4e57An1D1AKf8CZ3kYrQRqYA==
  dependencies:
    call-bind "^1.0.2"
    has-tostringtag "^1.0.0"

is-callable@^1.1.3, is-callable@^1.1.4, is-callable@^1.2.4:
  version "1.2.4"
  resolved "https://registry.yarnpkg.com/is-callable/-/is-callable-1.2.4.tgz#47301d58dd0259407865547853df6d61fe471945"
  integrity sha512-nsuwtxZfMX67Oryl9LCQ+upnC0Z0BgpwntpS89m1H/TLF0zNfzfLMV/9Wa/6MZsj0acpEjAO0KF1xT6ZdLl95w==

is-core-module@^2.2.0, is-core-module@^2.8.0, is-core-module@^2.8.1:
  version "2.8.1"
  resolved "https://registry.yarnpkg.com/is-core-module/-/is-core-module-2.8.1.tgz#f59fdfca701d5879d0a6b100a40aa1560ce27211"
  integrity sha512-SdNCUs284hr40hFTFP6l0IfZ/RSrMXF3qgoRHd3/79unUTvrFO/JoXwkGm+5J/Oe3E/b5GsnG330uUNgRpu1PA==
  dependencies:
    has "^1.0.3"

is-date-object@^1.0.1:
  version "1.0.5"
  resolved "https://registry.yarnpkg.com/is-date-object/-/is-date-object-1.0.5.tgz#0841d5536e724c25597bf6ea62e1bd38298df31f"
  integrity sha512-9YQaSxsAiSwcvS33MBk3wTCVnWK+HhF8VZR2jRxehM16QcVOdHqPn4VPHmRK4lSr38n9JriurInLcP90xsYNfQ==
  dependencies:
    has-tostringtag "^1.0.0"

is-docker@^2.0.0, is-docker@^2.1.1:
  version "2.2.1"
  resolved "https://registry.yarnpkg.com/is-docker/-/is-docker-2.2.1.tgz#33eeabe23cfe86f14bde4408a02c0cfb853acdaa"
  integrity sha512-F+i2BKsFrH66iaUFc0woD8sLy8getkwTwtOBjvs56Cx4CgJDeKQeqfz8wAYiSb8JOprWhHH5p77PbmYCvvUuXQ==

is-extglob@^2.1.1:
  version "2.1.1"
  resolved "https://registry.yarnpkg.com/is-extglob/-/is-extglob-2.1.1.tgz#a88c02535791f02ed37c76a1b9ea9773c833f8c2"
  integrity sha1-qIwCU1eR8C7TfHahueqXc8gz+MI=

is-fullwidth-code-point@^3.0.0:
  version "3.0.0"
  resolved "https://registry.yarnpkg.com/is-fullwidth-code-point/-/is-fullwidth-code-point-3.0.0.tgz#f116f8064fe90b3f7844a38997c0b75051269f1d"
  integrity sha512-zymm5+u+sCsSWyD9qNaejV3DFvhCKclKdizYaJUuHA83RLjb7nSuGnddCHGv0hk+KY7BMAlsWeK4Ueg6EV6XQg==

is-generator-fn@^2.0.0:
  version "2.1.0"
  resolved "https://registry.yarnpkg.com/is-generator-fn/-/is-generator-fn-2.1.0.tgz#7d140adc389aaf3011a8f2a2a4cfa6faadffb118"
  integrity sha512-cTIB4yPYL/Grw0EaSzASzg6bBy9gqCofvWN8okThAYIxKJZC+udlRAmGbM0XLeniEJSs8uEgHPGuHSe1XsOLSQ==

is-glob@^4.0.0, is-glob@^4.0.1, is-glob@^4.0.3, is-glob@~4.0.1:
  version "4.0.3"
  resolved "https://registry.yarnpkg.com/is-glob/-/is-glob-4.0.3.tgz#64f61e42cbbb2eec2071a9dac0b28ba1e65d5084"
  integrity sha512-xelSayHH36ZgE7ZWhli7pW34hNbNl8Ojv5KVmkJD4hBdD3th8Tfk9vYasLM+mXWOZhFkgZfxhLSnrwRr4elSSg==
  dependencies:
    is-extglob "^2.1.1"

is-module@^1.0.0:
  version "1.0.0"
  resolved "https://registry.yarnpkg.com/is-module/-/is-module-1.0.0.tgz#3258fb69f78c14d5b815d664336b4cffb6441591"
  integrity sha1-Mlj7afeMFNW4FdZkM2tM/7ZEFZE=

is-negative-zero@^2.0.2:
  version "2.0.2"
  resolved "https://registry.yarnpkg.com/is-negative-zero/-/is-negative-zero-2.0.2.tgz#7bf6f03a28003b8b3965de3ac26f664d765f3150"
  integrity sha512-dqJvarLawXsFbNDeJW7zAz8ItJ9cd28YufuuFzh0G8pNHjJMnY08Dv7sYX2uF5UpQOwieAeOExEYAWWfu7ZZUA==

is-number-object@^1.0.4:
  version "1.0.7"
  resolved "https://registry.yarnpkg.com/is-number-object/-/is-number-object-1.0.7.tgz#59d50ada4c45251784e9904f5246c742f07a42fc"
  integrity sha512-k1U0IRzLMo7ZlYIfzRu23Oh6MiIFasgpb9X76eqfFZAqwH44UI4KTBvBYIZ1dSL9ZzChTB9ShHfLkR4pdW5krQ==
  dependencies:
    has-tostringtag "^1.0.0"

is-number@^7.0.0:
  version "7.0.0"
  resolved "https://registry.yarnpkg.com/is-number/-/is-number-7.0.0.tgz#7535345b896734d5f80c4d06c50955527a14f12b"
  integrity sha512-41Cifkg6e8TylSpdtTpeLVMqvSBEVzTttHvERD741+pnZ8ANv0004MRL43QKPDlK9cGvNp6NZWZUBlbGXYxxng==

is-obj@^1.0.1:
  version "1.0.1"
  resolved "https://registry.yarnpkg.com/is-obj/-/is-obj-1.0.1.tgz#3e4729ac1f5fde025cd7d83a896dab9f4f67db0f"
  integrity sha1-PkcprB9f3gJc19g6iW2rn09n2w8=

is-path-cwd@^2.2.0:
  version "2.2.0"
  resolved "https://registry.yarnpkg.com/is-path-cwd/-/is-path-cwd-2.2.0.tgz#67d43b82664a7b5191fd9119127eb300048a9fdb"
  integrity sha512-w942bTcih8fdJPJmQHFzkS76NEP8Kzzvmw92cXsazb8intwLqPibPPdXf4ANdKV3rYMuuQYGIWtvz9JilB3NFQ==

is-path-inside@^3.0.2:
  version "3.0.3"
  resolved "https://registry.yarnpkg.com/is-path-inside/-/is-path-inside-3.0.3.tgz#d231362e53a07ff2b0e0ea7fed049161ffd16283"
  integrity sha512-Fd4gABb+ycGAmKou8eMftCupSir5lRxqf4aD/vd0cD2qc4HL07OjCeuHMr8Ro4CoMaeCKDB0/ECBOVWjTwUvPQ==

is-plain-obj@^3.0.0:
  version "3.0.0"
  resolved "https://registry.yarnpkg.com/is-plain-obj/-/is-plain-obj-3.0.0.tgz#af6f2ea14ac5a646183a5bbdb5baabbc156ad9d7"
  integrity sha512-gwsOE28k+23GP1B6vFl1oVh/WOzmawBrKwo5Ev6wMKzPkaXaCDIQKzLnvsA42DRlbVTWorkgTKIviAKCWkfUwA==

is-port-reachable@4.0.0:
  version "4.0.0"
  resolved "https://registry.yarnpkg.com/is-port-reachable/-/is-port-reachable-4.0.0.tgz#dac044091ef15319c8ab2f34604d8794181f8c2d"
  integrity sha512-9UoipoxYmSk6Xy7QFgRv2HDyaysmgSG75TFQs6S+3pDM7ZhKTF/bskZV+0UlABHzKjNVhPjYCLfeZUEg1wXxig==

is-potential-custom-element-name@^1.0.1:
  version "1.0.1"
  resolved "https://registry.yarnpkg.com/is-potential-custom-element-name/-/is-potential-custom-element-name-1.0.1.tgz#171ed6f19e3ac554394edf78caa05784a45bebb5"
  integrity sha512-bCYeRA2rVibKZd+s2625gGnGF/t7DSqDs4dP7CrLA1m7jKWz6pps0LpYLJN8Q64HtmPKJ1hrN3nzPNKFEKOUiQ==

is-regex@^1.0.4, is-regex@^1.1.4:
  version "1.1.4"
  resolved "https://registry.yarnpkg.com/is-regex/-/is-regex-1.1.4.tgz#eef5663cd59fa4c0ae339505323df6854bb15958"
  integrity sha512-kvRdxDsxZjhzUX07ZnLydzS1TU/TJlTUHHY4YLL87e37oUA49DfkLqgy+VjFocowy29cKvcSiu+kIv728jTTVg==
  dependencies:
    call-bind "^1.0.2"
    has-tostringtag "^1.0.0"

is-regexp@^1.0.0:
  version "1.0.0"
  resolved "https://registry.yarnpkg.com/is-regexp/-/is-regexp-1.0.0.tgz#fd2d883545c46bac5a633e7b9a09e87fa2cb5069"
  integrity sha1-/S2INUXEa6xaYz57mgnof6LLUGk=

is-root@^2.1.0:
  version "2.1.0"
  resolved "https://registry.yarnpkg.com/is-root/-/is-root-2.1.0.tgz#809e18129cf1129644302a4f8544035d51984a9c"
  integrity sha512-AGOriNp96vNBd3HtU+RzFEc75FfR5ymiYv8E553I71SCeXBiMsVDUtdio1OEFvrPyLIQ9tVR5RxXIFe5PUFjMg==

is-shared-array-buffer@^1.0.1:
  version "1.0.2"
  resolved "https://registry.yarnpkg.com/is-shared-array-buffer/-/is-shared-array-buffer-1.0.2.tgz#8f259c573b60b6a32d4058a1a07430c0a7344c79"
  integrity sha512-sqN2UDu1/0y6uvXyStCOzyhAjCSlHceFoMKJW8W9EU9cvic/QdsZ0kEU93HEy3IUEFZIiH/3w+AH/UQbPHNdhA==
  dependencies:
    call-bind "^1.0.2"

is-stream@^2.0.0:
  version "2.0.1"
  resolved "https://registry.yarnpkg.com/is-stream/-/is-stream-2.0.1.tgz#fac1e3d53b97ad5a9d0ae9cef2389f5810a5c077"
  integrity sha512-hFoiJiTl63nn+kstHGBtewWSKnQLpyb155KHheA1l39uvtO9nWIop1p3udqPcUd/xbF1VLMO4n7OI6p7RbngDg==

is-string@^1.0.5, is-string@^1.0.7:
  version "1.0.7"
  resolved "https://registry.yarnpkg.com/is-string/-/is-string-1.0.7.tgz#0dd12bf2006f255bb58f695110eff7491eebc0fd"
  integrity sha512-tE2UXzivje6ofPW7l23cjDOMa09gb7xlAqG6jG5ej6uPV32TlWP3NKPigtaGeHNu9fohccRYvIiZMfOOnOYUtg==
  dependencies:
    has-tostringtag "^1.0.0"

is-symbol@^1.0.2, is-symbol@^1.0.3:
  version "1.0.4"
  resolved "https://registry.yarnpkg.com/is-symbol/-/is-symbol-1.0.4.tgz#a6dac93b635b063ca6872236de88910a57af139c"
  integrity sha512-C/CPBqKWnvdcxqIARxyOh4v1UUEOCHpgDa0WYgpKDFMszcrPcffg5uhwSgPCLD2WWxmq6isisz87tzT01tuGhg==
  dependencies:
    has-symbols "^1.0.2"

is-typedarray@^1.0.0:
  version "1.0.0"
  resolved "https://registry.yarnpkg.com/is-typedarray/-/is-typedarray-1.0.0.tgz#e479c80858df0c1b11ddda6940f96011fcda4a9a"
  integrity sha1-5HnICFjfDBsR3dppQPlgEfzaSpo=

is-weakref@^1.0.2:
  version "1.0.2"
  resolved "https://registry.yarnpkg.com/is-weakref/-/is-weakref-1.0.2.tgz#9529f383a9338205e89765e0392efc2f100f06f2"
  integrity sha512-qctsuLZmIQ0+vSSMfoVvyFe2+GSEvnmZ2ezTup1SBse9+twCCeial6EEi3Nc2KFcf6+qz2FBPnjXsk8xhKSaPQ==
  dependencies:
    call-bind "^1.0.2"

is-wsl@^2.2.0:
  version "2.2.0"
  resolved "https://registry.yarnpkg.com/is-wsl/-/is-wsl-2.2.0.tgz#74a4c76e77ca9fd3f932f290c17ea326cd157271"
  integrity sha512-fKzAra0rGJUUBwGBgNkHZuToZcn+TtXHpeCgmkMJMMYx1sQDYaCSyjJBSCa2nH1DGm7s3n1oBnohoVTBaN7Lww==
  dependencies:
    is-docker "^2.0.0"

isarray@~1.0.0:
  version "1.0.0"
  resolved "https://registry.yarnpkg.com/isarray/-/isarray-1.0.0.tgz#bb935d48582cba168c06834957a54a3e07124f11"
  integrity sha1-u5NdSFgsuhaMBoNJV6VKPgcSTxE=

isexe@^2.0.0:
  version "2.0.0"
  resolved "https://registry.yarnpkg.com/isexe/-/isexe-2.0.0.tgz#e8fbf374dc556ff8947a10dcb0572d633f2cfa10"
  integrity sha1-6PvzdNxVb/iUehDcsFctYz8s+hA=

istanbul-lib-coverage@^3.0.0, istanbul-lib-coverage@^3.2.0:
  version "3.2.0"
  resolved "https://registry.yarnpkg.com/istanbul-lib-coverage/-/istanbul-lib-coverage-3.2.0.tgz#189e7909d0a39fa5a3dfad5b03f71947770191d3"
  integrity sha512-eOeJ5BHCmHYvQK7xt9GkdHuzuCGS1Y6g9Gvnx3Ym33fz/HpLRYxiS0wHNr+m/MBC8B647Xt608vCDEvhl9c6Mw==

istanbul-lib-instrument@^5.0.4, istanbul-lib-instrument@^5.1.0:
  version "5.1.0"
  resolved "https://registry.yarnpkg.com/istanbul-lib-instrument/-/istanbul-lib-instrument-5.1.0.tgz#7b49198b657b27a730b8e9cb601f1e1bff24c59a"
  integrity sha512-czwUz525rkOFDJxfKK6mYfIs9zBKILyrZQxjz3ABhjQXhbhFsSbo1HW/BFcsDnfJYJWA6thRR5/TUY2qs5W99Q==
  dependencies:
    "@babel/core" "^7.12.3"
    "@babel/parser" "^7.14.7"
    "@istanbuljs/schema" "^0.1.2"
    istanbul-lib-coverage "^3.2.0"
    semver "^6.3.0"

istanbul-lib-report@^3.0.0:
  version "3.0.0"
  resolved "https://registry.yarnpkg.com/istanbul-lib-report/-/istanbul-lib-report-3.0.0.tgz#7518fe52ea44de372f460a76b5ecda9ffb73d8a6"
  integrity sha512-wcdi+uAKzfiGT2abPpKZ0hSU1rGQjUQnLvtY5MpQ7QCTahD3VODhcu4wcfY1YtkGaDD5yuydOLINXsfbus9ROw==
  dependencies:
    istanbul-lib-coverage "^3.0.0"
    make-dir "^3.0.0"
    supports-color "^7.1.0"

istanbul-lib-source-maps@^4.0.0:
  version "4.0.1"
  resolved "https://registry.yarnpkg.com/istanbul-lib-source-maps/-/istanbul-lib-source-maps-4.0.1.tgz#895f3a709fcfba34c6de5a42939022f3e4358551"
  integrity sha512-n3s8EwkdFIJCG3BPKBYvskgXGoy88ARzvegkitk60NxRdwltLOTaH7CUiMRXvwYorl0Q712iEjcWB+fK/MrWVw==
  dependencies:
    debug "^4.1.1"
    istanbul-lib-coverage "^3.0.0"
    source-map "^0.6.1"

istanbul-reports@^3.1.3:
  version "3.1.4"
  resolved "https://registry.yarnpkg.com/istanbul-reports/-/istanbul-reports-3.1.4.tgz#1b6f068ecbc6c331040aab5741991273e609e40c"
  integrity sha512-r1/DshN4KSE7xWEknZLLLLDn5CJybV3nw01VTkp6D5jzLuELlcbudfj/eSQFvrKsJuTVCGnePO7ho82Nw9zzfw==
  dependencies:
    html-escaper "^2.0.0"
    istanbul-lib-report "^3.0.0"

jake@^10.6.1:
  version "10.8.4"
  resolved "https://registry.yarnpkg.com/jake/-/jake-10.8.4.tgz#f6a8b7bf90c6306f768aa82bb7b98bf4ca15e84a"
  integrity sha512-MtWeTkl1qGsWUtbl/Jsca/8xSoK3x0UmS82sNbjqxxG/de/M/3b1DntdjHgPMC50enlTNwXOCRqPXLLt5cCfZA==
  dependencies:
    async "0.9.x"
    chalk "^4.0.2"
    filelist "^1.0.1"
    minimatch "^3.0.4"

jest-changed-files@^27.5.1:
  version "27.5.1"
  resolved "https://registry.yarnpkg.com/jest-changed-files/-/jest-changed-files-27.5.1.tgz#a348aed00ec9bf671cc58a66fcbe7c3dfd6a68f5"
  integrity sha512-buBLMiByfWGCoMsLLzGUUSpAmIAGnbR2KJoMN10ziLhOLvP4e0SlypHnAel8iqQXTrcbmfEY9sSqae5sgUsTvw==
  dependencies:
    "@jest/types" "^27.5.1"
    execa "^5.0.0"
    throat "^6.0.1"

jest-circus@^27.5.1:
  version "27.5.1"
  resolved "https://registry.yarnpkg.com/jest-circus/-/jest-circus-27.5.1.tgz#37a5a4459b7bf4406e53d637b49d22c65d125ecc"
  integrity sha512-D95R7x5UtlMA5iBYsOHFFbMD/GVA4R/Kdq15f7xYWUfWHBto9NYRsOvnSauTgdF+ogCpJ4tyKOXhUifxS65gdw==
  dependencies:
    "@jest/environment" "^27.5.1"
    "@jest/test-result" "^27.5.1"
    "@jest/types" "^27.5.1"
    "@types/node" "*"
    chalk "^4.0.0"
    co "^4.6.0"
    dedent "^0.7.0"
    expect "^27.5.1"
    is-generator-fn "^2.0.0"
    jest-each "^27.5.1"
    jest-matcher-utils "^27.5.1"
    jest-message-util "^27.5.1"
    jest-runtime "^27.5.1"
    jest-snapshot "^27.5.1"
    jest-util "^27.5.1"
    pretty-format "^27.5.1"
    slash "^3.0.0"
    stack-utils "^2.0.3"
    throat "^6.0.1"

jest-cli@^27.5.1:
  version "27.5.1"
  resolved "https://registry.yarnpkg.com/jest-cli/-/jest-cli-27.5.1.tgz#278794a6e6458ea8029547e6c6cbf673bd30b145"
  integrity sha512-Hc6HOOwYq4/74/c62dEE3r5elx8wjYqxY0r0G/nFrLDPMFRu6RA/u8qINOIkvhxG7mMQ5EJsOGfRpI8L6eFUVw==
  dependencies:
    "@jest/core" "^27.5.1"
    "@jest/test-result" "^27.5.1"
    "@jest/types" "^27.5.1"
    chalk "^4.0.0"
    exit "^0.1.2"
    graceful-fs "^4.2.9"
    import-local "^3.0.2"
    jest-config "^27.5.1"
    jest-util "^27.5.1"
    jest-validate "^27.5.1"
    prompts "^2.0.1"
    yargs "^16.2.0"

jest-config@^27.5.1:
  version "27.5.1"
  resolved "https://registry.yarnpkg.com/jest-config/-/jest-config-27.5.1.tgz#5c387de33dca3f99ad6357ddeccd91bf3a0e4a41"
  integrity sha512-5sAsjm6tGdsVbW9ahcChPAFCk4IlkQUknH5AvKjuLTSlcO/wCZKyFdn7Rg0EkC+OGgWODEy2hDpWB1PgzH0JNA==
  dependencies:
    "@babel/core" "^7.8.0"
    "@jest/test-sequencer" "^27.5.1"
    "@jest/types" "^27.5.1"
    babel-jest "^27.5.1"
    chalk "^4.0.0"
    ci-info "^3.2.0"
    deepmerge "^4.2.2"
    glob "^7.1.1"
    graceful-fs "^4.2.9"
    jest-circus "^27.5.1"
    jest-environment-jsdom "^27.5.1"
    jest-environment-node "^27.5.1"
    jest-get-type "^27.5.1"
    jest-jasmine2 "^27.5.1"
    jest-regex-util "^27.5.1"
    jest-resolve "^27.5.1"
    jest-runner "^27.5.1"
    jest-util "^27.5.1"
    jest-validate "^27.5.1"
    micromatch "^4.0.4"
    parse-json "^5.2.0"
    pretty-format "^27.5.1"
    slash "^3.0.0"
    strip-json-comments "^3.1.1"

jest-diff@^27.5.1:
  version "27.5.1"
  resolved "https://registry.yarnpkg.com/jest-diff/-/jest-diff-27.5.1.tgz#a07f5011ac9e6643cf8a95a462b7b1ecf6680def"
  integrity sha512-m0NvkX55LDt9T4mctTEgnZk3fmEg3NRYutvMPWM/0iPnkFj2wIeF45O1718cMSOFO1vINkqmxqD8vE37uTEbqw==
  dependencies:
    chalk "^4.0.0"
    diff-sequences "^27.5.1"
    jest-get-type "^27.5.1"
    pretty-format "^27.5.1"

jest-docblock@^27.5.1:
  version "27.5.1"
  resolved "https://registry.yarnpkg.com/jest-docblock/-/jest-docblock-27.5.1.tgz#14092f364a42c6108d42c33c8cf30e058e25f6c0"
  integrity sha512-rl7hlABeTsRYxKiUfpHrQrG4e2obOiTQWfMEH3PxPjOtdsfLQO4ReWSZaQ7DETm4xu07rl4q/h4zcKXyU0/OzQ==
  dependencies:
    detect-newline "^3.0.0"

jest-each@^27.5.1:
  version "27.5.1"
  resolved "https://registry.yarnpkg.com/jest-each/-/jest-each-27.5.1.tgz#5bc87016f45ed9507fed6e4702a5b468a5b2c44e"
  integrity sha512-1Ff6p+FbhT/bXQnEouYy00bkNSY7OUpfIcmdl8vZ31A1UUaurOLPA8a8BbJOF2RDUElwJhmeaV7LnagI+5UwNQ==
  dependencies:
    "@jest/types" "^27.5.1"
    chalk "^4.0.0"
    jest-get-type "^27.5.1"
    jest-util "^27.5.1"
    pretty-format "^27.5.1"

jest-environment-jsdom@^27.5.1:
  version "27.5.1"
  resolved "https://registry.yarnpkg.com/jest-environment-jsdom/-/jest-environment-jsdom-27.5.1.tgz#ea9ccd1fc610209655a77898f86b2b559516a546"
  integrity sha512-TFBvkTC1Hnnnrka/fUb56atfDtJ9VMZ94JkjTbggl1PEpwrYtUBKMezB3inLmWqQsXYLcMwNoDQwoBTAvFfsfw==
  dependencies:
    "@jest/environment" "^27.5.1"
    "@jest/fake-timers" "^27.5.1"
    "@jest/types" "^27.5.1"
    "@types/node" "*"
    jest-mock "^27.5.1"
    jest-util "^27.5.1"
    jsdom "^16.6.0"

jest-environment-node@^27.5.1:
  version "27.5.1"
  resolved "https://registry.yarnpkg.com/jest-environment-node/-/jest-environment-node-27.5.1.tgz#dedc2cfe52fab6b8f5714b4808aefa85357a365e"
  integrity sha512-Jt4ZUnxdOsTGwSRAfKEnE6BcwsSPNOijjwifq5sDFSA2kesnXTvNqKHYgM0hDq3549Uf/KzdXNYn4wMZJPlFLw==
  dependencies:
    "@jest/environment" "^27.5.1"
    "@jest/fake-timers" "^27.5.1"
    "@jest/types" "^27.5.1"
    "@types/node" "*"
    jest-mock "^27.5.1"
    jest-util "^27.5.1"

jest-get-type@^27.5.1:
  version "27.5.1"
  resolved "https://registry.yarnpkg.com/jest-get-type/-/jest-get-type-27.5.1.tgz#3cd613c507b0f7ace013df407a1c1cd578bcb4f1"
  integrity sha512-2KY95ksYSaK7DMBWQn6dQz3kqAf3BB64y2udeG+hv4KfSOb9qwcYQstTJc1KCbsix+wLZWZYN8t7nwX3GOBLRw==

jest-haste-map@^27.5.1:
  version "27.5.1"
  resolved "https://registry.yarnpkg.com/jest-haste-map/-/jest-haste-map-27.5.1.tgz#9fd8bd7e7b4fa502d9c6164c5640512b4e811e7f"
  integrity sha512-7GgkZ4Fw4NFbMSDSpZwXeBiIbx+t/46nJ2QitkOjvwPYyZmqttu2TDSimMHP1EkPOi4xUZAN1doE5Vd25H4Jng==
  dependencies:
    "@jest/types" "^27.5.1"
    "@types/graceful-fs" "^4.1.2"
    "@types/node" "*"
    anymatch "^3.0.3"
    fb-watchman "^2.0.0"
    graceful-fs "^4.2.9"
    jest-regex-util "^27.5.1"
    jest-serializer "^27.5.1"
    jest-util "^27.5.1"
    jest-worker "^27.5.1"
    micromatch "^4.0.4"
    walker "^1.0.7"
  optionalDependencies:
    fsevents "^2.3.2"

jest-jasmine2@^27.5.1:
  version "27.5.1"
  resolved "https://registry.yarnpkg.com/jest-jasmine2/-/jest-jasmine2-27.5.1.tgz#a037b0034ef49a9f3d71c4375a796f3b230d1ac4"
  integrity sha512-jtq7VVyG8SqAorDpApwiJJImd0V2wv1xzdheGHRGyuT7gZm6gG47QEskOlzsN1PG/6WNaCo5pmwMHDf3AkG2pQ==
  dependencies:
    "@jest/environment" "^27.5.1"
    "@jest/source-map" "^27.5.1"
    "@jest/test-result" "^27.5.1"
    "@jest/types" "^27.5.1"
    "@types/node" "*"
    chalk "^4.0.0"
    co "^4.6.0"
    expect "^27.5.1"
    is-generator-fn "^2.0.0"
    jest-each "^27.5.1"
    jest-matcher-utils "^27.5.1"
    jest-message-util "^27.5.1"
    jest-runtime "^27.5.1"
    jest-snapshot "^27.5.1"
    jest-util "^27.5.1"
    pretty-format "^27.5.1"
    throat "^6.0.1"

jest-leak-detector@^27.5.1:
  version "27.5.1"
  resolved "https://registry.yarnpkg.com/jest-leak-detector/-/jest-leak-detector-27.5.1.tgz#6ec9d54c3579dd6e3e66d70e3498adf80fde3fb8"
  integrity sha512-POXfWAMvfU6WMUXftV4HolnJfnPOGEu10fscNCA76KBpRRhcMN2c8d3iT2pxQS3HLbA+5X4sOUPzYO2NUyIlHQ==
  dependencies:
    jest-get-type "^27.5.1"
    pretty-format "^27.5.1"

jest-matcher-utils@^27.0.0, jest-matcher-utils@^27.5.1:
  version "27.5.1"
  resolved "https://registry.yarnpkg.com/jest-matcher-utils/-/jest-matcher-utils-27.5.1.tgz#9c0cdbda8245bc22d2331729d1091308b40cf8ab"
  integrity sha512-z2uTx/T6LBaCoNWNFWwChLBKYxTMcGBRjAt+2SbP929/Fflb9aa5LGma654Rz8z9HLxsrUaYzxE9T/EFIL/PAw==
  dependencies:
    chalk "^4.0.0"
    jest-diff "^27.5.1"
    jest-get-type "^27.5.1"
    pretty-format "^27.5.1"

jest-message-util@^27.5.1:
  version "27.5.1"
  resolved "https://registry.yarnpkg.com/jest-message-util/-/jest-message-util-27.5.1.tgz#bdda72806da10d9ed6425e12afff38cd1458b6cf"
  integrity sha512-rMyFe1+jnyAAf+NHwTclDz0eAaLkVDdKVHHBFWsBWHnnh5YeJMNWWsv7AbFYXfK3oTqvL7VTWkhNLu1jX24D+g==
  dependencies:
    "@babel/code-frame" "^7.12.13"
    "@jest/types" "^27.5.1"
    "@types/stack-utils" "^2.0.0"
    chalk "^4.0.0"
    graceful-fs "^4.2.9"
    micromatch "^4.0.4"
    pretty-format "^27.5.1"
    slash "^3.0.0"
    stack-utils "^2.0.3"

jest-mock@^27.5.1:
  version "27.5.1"
  resolved "https://registry.yarnpkg.com/jest-mock/-/jest-mock-27.5.1.tgz#19948336d49ef4d9c52021d34ac7b5f36ff967d6"
  integrity sha512-K4jKbY1d4ENhbrG2zuPWaQBvDly+iZ2yAW+T1fATN78hc0sInwn7wZB8XtlNnvHug5RMwV897Xm4LqmPM4e2Og==
  dependencies:
    "@jest/types" "^27.5.1"
    "@types/node" "*"

jest-pnp-resolver@^1.2.2:
  version "1.2.2"
  resolved "https://registry.yarnpkg.com/jest-pnp-resolver/-/jest-pnp-resolver-1.2.2.tgz#b704ac0ae028a89108a4d040b3f919dfddc8e33c"
  integrity sha512-olV41bKSMm8BdnuMsewT4jqlZ8+3TCARAXjZGT9jcoSnrfUnRCqnMoF9XEeoWjbzObpqF9dRhHQj0Xb9QdF6/w==

jest-regex-util@^27.0.0, jest-regex-util@^27.5.1:
  version "27.5.1"
  resolved "https://registry.yarnpkg.com/jest-regex-util/-/jest-regex-util-27.5.1.tgz#4da143f7e9fd1e542d4aa69617b38e4a78365b95"
  integrity sha512-4bfKq2zie+x16okqDXjXn9ql2B0dScQu+vcwe4TvFVhkVyuWLqpZrZtXxLLWoXYgn0E87I6r6GRYHF7wFZBUvg==

jest-resolve-dependencies@^27.5.1:
  version "27.5.1"
  resolved "https://registry.yarnpkg.com/jest-resolve-dependencies/-/jest-resolve-dependencies-27.5.1.tgz#d811ecc8305e731cc86dd79741ee98fed06f1da8"
  integrity sha512-QQOOdY4PE39iawDn5rzbIePNigfe5B9Z91GDD1ae/xNDlu9kaat8QQ5EKnNmVWPV54hUdxCVwwj6YMgR2O7IOg==
  dependencies:
    "@jest/types" "^27.5.1"
    jest-regex-util "^27.5.1"
    jest-snapshot "^27.5.1"

jest-resolve@^27.4.2, jest-resolve@^27.5.1:
  version "27.5.1"
  resolved "https://registry.yarnpkg.com/jest-resolve/-/jest-resolve-27.5.1.tgz#a2f1c5a0796ec18fe9eb1536ac3814c23617b384"
  integrity sha512-FFDy8/9E6CV83IMbDpcjOhumAQPDyETnU2KZ1O98DwTnz8AOBsW/Xv3GySr1mOZdItLR+zDZ7I/UdTFbgSOVCw==
  dependencies:
    "@jest/types" "^27.5.1"
    chalk "^4.0.0"
    graceful-fs "^4.2.9"
    jest-haste-map "^27.5.1"
    jest-pnp-resolver "^1.2.2"
    jest-util "^27.5.1"
    jest-validate "^27.5.1"
    resolve "^1.20.0"
    resolve.exports "^1.1.0"
    slash "^3.0.0"

jest-runner@^27.5.1:
  version "27.5.1"
  resolved "https://registry.yarnpkg.com/jest-runner/-/jest-runner-27.5.1.tgz#071b27c1fa30d90540805c5645a0ec167c7b62e5"
  integrity sha512-g4NPsM4mFCOwFKXO4p/H/kWGdJp9V8kURY2lX8Me2drgXqG7rrZAx5kv+5H7wtt/cdFIjhqYx1HrlqWHaOvDaQ==
  dependencies:
    "@jest/console" "^27.5.1"
    "@jest/environment" "^27.5.1"
    "@jest/test-result" "^27.5.1"
    "@jest/transform" "^27.5.1"
    "@jest/types" "^27.5.1"
    "@types/node" "*"
    chalk "^4.0.0"
    emittery "^0.8.1"
    graceful-fs "^4.2.9"
    jest-docblock "^27.5.1"
    jest-environment-jsdom "^27.5.1"
    jest-environment-node "^27.5.1"
    jest-haste-map "^27.5.1"
    jest-leak-detector "^27.5.1"
    jest-message-util "^27.5.1"
    jest-resolve "^27.5.1"
    jest-runtime "^27.5.1"
    jest-util "^27.5.1"
    jest-worker "^27.5.1"
    source-map-support "^0.5.6"
    throat "^6.0.1"

jest-runtime@^27.5.1:
  version "27.5.1"
  resolved "https://registry.yarnpkg.com/jest-runtime/-/jest-runtime-27.5.1.tgz#4896003d7a334f7e8e4a53ba93fb9bcd3db0a1af"
  integrity sha512-o7gxw3Gf+H2IGt8fv0RiyE1+r83FJBRruoA+FXrlHw6xEyBsU8ugA6IPfTdVyA0w8HClpbK+DGJxH59UrNMx8A==
  dependencies:
    "@jest/environment" "^27.5.1"
    "@jest/fake-timers" "^27.5.1"
    "@jest/globals" "^27.5.1"
    "@jest/source-map" "^27.5.1"
    "@jest/test-result" "^27.5.1"
    "@jest/transform" "^27.5.1"
    "@jest/types" "^27.5.1"
    chalk "^4.0.0"
    cjs-module-lexer "^1.0.0"
    collect-v8-coverage "^1.0.0"
    execa "^5.0.0"
    glob "^7.1.3"
    graceful-fs "^4.2.9"
    jest-haste-map "^27.5.1"
    jest-message-util "^27.5.1"
    jest-mock "^27.5.1"
    jest-regex-util "^27.5.1"
    jest-resolve "^27.5.1"
    jest-snapshot "^27.5.1"
    jest-util "^27.5.1"
    slash "^3.0.0"
    strip-bom "^4.0.0"

jest-serializer@^27.5.1:
  version "27.5.1"
  resolved "https://registry.yarnpkg.com/jest-serializer/-/jest-serializer-27.5.1.tgz#81438410a30ea66fd57ff730835123dea1fb1f64"
  integrity sha512-jZCyo6iIxO1aqUxpuBlwTDMkzOAJS4a3eYz3YzgxxVQFwLeSA7Jfq5cbqCY+JLvTDrWirgusI/0KwxKMgrdf7w==
  dependencies:
    "@types/node" "*"
    graceful-fs "^4.2.9"

jest-snapshot@^27.5.1:
  version "27.5.1"
  resolved "https://registry.yarnpkg.com/jest-snapshot/-/jest-snapshot-27.5.1.tgz#b668d50d23d38054a51b42c4039cab59ae6eb6a1"
  integrity sha512-yYykXI5a0I31xX67mgeLw1DZ0bJB+gpq5IpSuCAoyDi0+BhgU/RIrL+RTzDmkNTchvDFWKP8lp+w/42Z3us5sA==
  dependencies:
    "@babel/core" "^7.7.2"
    "@babel/generator" "^7.7.2"
    "@babel/plugin-syntax-typescript" "^7.7.2"
    "@babel/traverse" "^7.7.2"
    "@babel/types" "^7.0.0"
    "@jest/transform" "^27.5.1"
    "@jest/types" "^27.5.1"
    "@types/babel__traverse" "^7.0.4"
    "@types/prettier" "^2.1.5"
    babel-preset-current-node-syntax "^1.0.0"
    chalk "^4.0.0"
    expect "^27.5.1"
    graceful-fs "^4.2.9"
    jest-diff "^27.5.1"
    jest-get-type "^27.5.1"
    jest-haste-map "^27.5.1"
    jest-matcher-utils "^27.5.1"
    jest-message-util "^27.5.1"
    jest-util "^27.5.1"
    natural-compare "^1.4.0"
    pretty-format "^27.5.1"
    semver "^7.3.2"

jest-util@^27.5.1:
  version "27.5.1"
  resolved "https://registry.yarnpkg.com/jest-util/-/jest-util-27.5.1.tgz#3ba9771e8e31a0b85da48fe0b0891fb86c01c2f9"
  integrity sha512-Kv2o/8jNvX1MQ0KGtw480E/w4fBCDOnH6+6DmeKi6LZUIlKA5kwY0YNdlzaWTiVgxqAqik11QyxDOKk543aKXw==
  dependencies:
    "@jest/types" "^27.5.1"
    "@types/node" "*"
    chalk "^4.0.0"
    ci-info "^3.2.0"
    graceful-fs "^4.2.9"
    picomatch "^2.2.3"

jest-validate@^27.5.1:
  version "27.5.1"
  resolved "https://registry.yarnpkg.com/jest-validate/-/jest-validate-27.5.1.tgz#9197d54dc0bdb52260b8db40b46ae668e04df067"
  integrity sha512-thkNli0LYTmOI1tDB3FI1S1RTp/Bqyd9pTarJwL87OIBFuqEb5Apv5EaApEudYg4g86e3CT6kM0RowkhtEnCBQ==
  dependencies:
    "@jest/types" "^27.5.1"
    camelcase "^6.2.0"
    chalk "^4.0.0"
    jest-get-type "^27.5.1"
    leven "^3.1.0"
    pretty-format "^27.5.1"

jest-watch-typeahead@^1.0.0:
  version "1.0.0"
  resolved "https://registry.yarnpkg.com/jest-watch-typeahead/-/jest-watch-typeahead-1.0.0.tgz#4de2ca1eb596acb1889752afbab84b74fcd99173"
  integrity sha512-jxoszalAb394WElmiJTFBMzie/RDCF+W7Q29n5LzOPtcoQoHWfdUtHFkbhgf5NwWe8uMOxvKb/g7ea7CshfkTw==
  dependencies:
    ansi-escapes "^4.3.1"
    chalk "^4.0.0"
    jest-regex-util "^27.0.0"
    jest-watcher "^27.0.0"
    slash "^4.0.0"
    string-length "^5.0.1"
    strip-ansi "^7.0.1"

jest-watcher@^27.0.0, jest-watcher@^27.5.1:
  version "27.5.1"
  resolved "https://registry.yarnpkg.com/jest-watcher/-/jest-watcher-27.5.1.tgz#71bd85fb9bde3a2c2ec4dc353437971c43c642a2"
  integrity sha512-z676SuD6Z8o8qbmEGhoEUFOM1+jfEiL3DXHK/xgEiG2EyNYfFG60jluWcupY6dATjfEsKQuibReS1djInQnoVw==
  dependencies:
    "@jest/test-result" "^27.5.1"
    "@jest/types" "^27.5.1"
    "@types/node" "*"
    ansi-escapes "^4.2.1"
    chalk "^4.0.0"
    jest-util "^27.5.1"
    string-length "^4.0.1"

jest-worker@^26.2.1:
  version "26.6.2"
  resolved "https://registry.yarnpkg.com/jest-worker/-/jest-worker-26.6.2.tgz#7f72cbc4d643c365e27b9fd775f9d0eaa9c7a8ed"
  integrity sha512-KWYVV1c4i+jbMpaBC+U++4Va0cp8OisU185o73T1vo99hqi7w8tSJfUXYswwqqrjzwxa6KpRK54WhPvwf5w6PQ==
  dependencies:
    "@types/node" "*"
    merge-stream "^2.0.0"
    supports-color "^7.0.0"

jest-worker@^27.0.2, jest-worker@^27.3.1, jest-worker@^27.4.5, jest-worker@^27.5.1:
  version "27.5.1"
  resolved "https://registry.yarnpkg.com/jest-worker/-/jest-worker-27.5.1.tgz#8d146f0900e8973b106b6f73cc1e9a8cb86f8db0"
  integrity sha512-7vuh85V5cdDofPyxn58nrPjBktZo0u9x1g8WtjQol+jZDaE+fhN+cIvTj11GndBnMnyfrUOG1sZQxCdjKh+DKg==
  dependencies:
    "@types/node" "*"
    merge-stream "^2.0.0"
    supports-color "^8.0.0"

jest@^27.4.3:
  version "27.5.1"
  resolved "https://registry.yarnpkg.com/jest/-/jest-27.5.1.tgz#dadf33ba70a779be7a6fc33015843b51494f63fc"
  integrity sha512-Yn0mADZB89zTtjkPJEXwrac3LHudkQMR+Paqa8uxJHCBr9agxztUifWCyiYrjhMPBoUVBjyny0I7XH6ozDr7QQ==
  dependencies:
    "@jest/core" "^27.5.1"
    import-local "^3.0.2"
    jest-cli "^27.5.1"

"js-tokens@^3.0.0 || ^4.0.0", js-tokens@^4.0.0:
  version "4.0.0"
  resolved "https://registry.yarnpkg.com/js-tokens/-/js-tokens-4.0.0.tgz#19203fb59991df98e3a287050d4647cdeaf32499"
  integrity sha512-RdJUflcE3cUzKiMqQgsCu06FPu9UdIJO0beYbPhHN4k6apgJtifcoCtT9bcxOpYBtpD2kCM6Sbzg4CausW/PKQ==

js-yaml@^3.13.1:
  version "3.14.1"
  resolved "https://registry.yarnpkg.com/js-yaml/-/js-yaml-3.14.1.tgz#dae812fdb3825fa306609a8717383c50c36a0537"
  integrity sha512-okMH7OXXJ7YrN9Ok3/SXrnu4iX9yOk+25nqX4imS2npuvTYDmo/QEZoqwZkYaIDk3jVvBOTOIEgEhaLOynBS9g==
  dependencies:
    argparse "^1.0.7"
    esprima "^4.0.0"

js-yaml@^4.1.0:
  version "4.1.0"
  resolved "https://registry.yarnpkg.com/js-yaml/-/js-yaml-4.1.0.tgz#c1fb65f8f5017901cdd2c951864ba18458a10602"
  integrity sha512-wpxZs9NoxZaJESJGIZTyDEaYpl0FKSA+FB9aJiyemKhMwkxQg63h4T1KJgUGHpTqPDNRcmmYLugrRjJlBtWvRA==
  dependencies:
    argparse "^2.0.1"

jsdom@^16.6.0:
  version "16.7.0"
  resolved "https://registry.yarnpkg.com/jsdom/-/jsdom-16.7.0.tgz#918ae71965424b197c819f8183a754e18977b710"
  integrity sha512-u9Smc2G1USStM+s/x1ru5Sxrl6mPYCbByG1U/hUmqaVsm4tbNyS7CicOSRyuGQYZhTu0h84qkZZQ/I+dzizSVw==
  dependencies:
    abab "^2.0.5"
    acorn "^8.2.4"
    acorn-globals "^6.0.0"
    cssom "^0.4.4"
    cssstyle "^2.3.0"
    data-urls "^2.0.0"
    decimal.js "^10.2.1"
    domexception "^2.0.1"
    escodegen "^2.0.0"
    form-data "^3.0.0"
    html-encoding-sniffer "^2.0.1"
    http-proxy-agent "^4.0.1"
    https-proxy-agent "^5.0.0"
    is-potential-custom-element-name "^1.0.1"
    nwsapi "^2.2.0"
    parse5 "6.0.1"
    saxes "^5.0.1"
    symbol-tree "^3.2.4"
    tough-cookie "^4.0.0"
    w3c-hr-time "^1.0.2"
    w3c-xmlserializer "^2.0.0"
    webidl-conversions "^6.1.0"
    whatwg-encoding "^1.0.5"
    whatwg-mimetype "^2.3.0"
    whatwg-url "^8.5.0"
    ws "^7.4.6"
    xml-name-validator "^3.0.0"

jsesc@^2.5.1:
  version "2.5.2"
  resolved "https://registry.yarnpkg.com/jsesc/-/jsesc-2.5.2.tgz#80564d2e483dacf6e8ef209650a67df3f0c283a4"
  integrity sha512-OYu7XEzjkCQ3C5Ps3QIZsQfNpqoJyZZA99wd9aWd05NCtC5pWOkShK2mkL6HXQR6/Cy2lbNdPlZBpuQHXE63gA==

jsesc@~0.5.0:
  version "0.5.0"
  resolved "https://registry.yarnpkg.com/jsesc/-/jsesc-0.5.0.tgz#e7dee66e35d6fc16f710fe91d5cf69f70f08911d"
  integrity sha1-597mbjXW/Bb3EP6R1c9p9w8IkR0=

json-parse-better-errors@^1.0.2:
  version "1.0.2"
  resolved "https://registry.yarnpkg.com/json-parse-better-errors/-/json-parse-better-errors-1.0.2.tgz#bb867cfb3450e69107c131d1c514bab3dc8bcaa9"
  integrity sha512-mrqyZKfX5EhL7hvqcV6WG1yYjnjeuYDzDhhcAAUrq8Po85NBQBJP+ZDUT75qZQ98IkUoBqdkExkukOU7Ts2wrw==

json-parse-even-better-errors@^2.3.0:
  version "2.3.1"
  resolved "https://registry.yarnpkg.com/json-parse-even-better-errors/-/json-parse-even-better-errors-2.3.1.tgz#7c47805a94319928e05777405dc12e1f7a4ee02d"
  integrity sha512-xyFwyhro/JEof6Ghe2iz2NcXoj2sloNsWr/XsERDK/oiPCfaNhl5ONfp+jQdAZRQQ0IJWNzH9zIZF7li91kh2w==

json-schema-traverse@^0.4.1:
  version "0.4.1"
  resolved "https://registry.yarnpkg.com/json-schema-traverse/-/json-schema-traverse-0.4.1.tgz#69f6a87d9513ab8bb8fe63bdb0979c448e684660"
  integrity sha512-xbbCH5dCYU5T8LcEhhuh7HJ88HXuW3qsI3Y0zOZFKfZEHcpWiHU/Jxzk629Brsab/mMiHQti9wMP+845RPe3Vg==

json-schema-traverse@^1.0.0:
  version "1.0.0"
  resolved "https://registry.yarnpkg.com/json-schema-traverse/-/json-schema-traverse-1.0.0.tgz#ae7bcb3656ab77a73ba5c49bf654f38e6b6860e2"
  integrity sha512-NM8/P9n3XjXhIZn1lLhkFaACTOURQXjWhV4BA/RnOv8xvgqtqpAX9IO4mRQxSx1Rlo4tqzeqb0sOlruaOy3dug==

json-schema@^0.4.0:
  version "0.4.0"
  resolved "https://registry.yarnpkg.com/json-schema/-/json-schema-0.4.0.tgz#f7de4cf6efab838ebaeb3236474cbba5a1930ab5"
  integrity sha512-es94M3nTIfsEPisRafak+HDLfHXnKBhV3vU5eqPcS3flIWqcxJWgXHXiey3YrpaNsanY5ei1VoYEbOzijuq9BA==

json-stable-stringify-without-jsonify@^1.0.1:
  version "1.0.1"
  resolved "https://registry.yarnpkg.com/json-stable-stringify-without-jsonify/-/json-stable-stringify-without-jsonify-1.0.1.tgz#9db7b59496ad3f3cfef30a75142d2d930ad72651"
  integrity sha1-nbe1lJatPzz+8wp1FC0tkwrXJlE=

json5@^1.0.1:
  version "1.0.1"
  resolved "https://registry.yarnpkg.com/json5/-/json5-1.0.1.tgz#779fb0018604fa854eacbf6252180d83543e3dbe"
  integrity sha512-aKS4WQjPenRxiQsC93MNfjx+nbF4PAdYzmd/1JIj8HYzqfbu86beTuNgXDzPknWk0n0uARlyewZo4s++ES36Ow==
  dependencies:
    minimist "^1.2.0"

json5@^2.1.2, json5@^2.2.0:
  version "2.2.1"
  resolved "https://registry.yarnpkg.com/json5/-/json5-2.2.1.tgz#655d50ed1e6f95ad1a3caababd2b0efda10b395c"
  integrity sha512-1hqLFMSrGHRHxav9q9gNjJ5EXznIxGVO09xQRrwplcS8qs28pZ8s8hupZAmqDwZUmVZ2Qb2jnyPOWcDH8m8dlA==

jsonfile@^6.0.1:
  version "6.1.0"
  resolved "https://registry.yarnpkg.com/jsonfile/-/jsonfile-6.1.0.tgz#bc55b2634793c679ec6403094eb13698a6ec0aae"
  integrity sha512-5dgndWOriYSm5cnYaJNhalLNDKOqFwyDB/rr1E9ZsGciGvKPs8R2xYGCacuf3z6K1YKDz182fd+fY3cn3pMqXQ==
  dependencies:
    universalify "^2.0.0"
  optionalDependencies:
    graceful-fs "^4.1.6"

jsonpointer@^5.0.0:
  version "5.0.0"
  resolved "https://registry.yarnpkg.com/jsonpointer/-/jsonpointer-5.0.0.tgz#f802669a524ec4805fa7389eadbc9921d5dc8072"
  integrity sha512-PNYZIdMjVIvVgDSYKTT63Y+KZ6IZvGRNNWcxwD+GNnUz1MKPfv30J8ueCjdwcN0nDx2SlshgyB7Oy0epAzVRRg==

"jsx-ast-utils@^2.4.1 || ^3.0.0", jsx-ast-utils@^3.2.1:
  version "3.2.2"
  resolved "https://registry.yarnpkg.com/jsx-ast-utils/-/jsx-ast-utils-3.2.2.tgz#6ab1e52c71dfc0c0707008a91729a9491fe9f76c"
  integrity sha512-HDAyJ4MNQBboGpUnHAVUNJs6X0lh058s6FuixsFGP7MgJYpD6Vasd6nzSG5iIfXu1zAYlHJ/zsOKNlrenTUBnw==
  dependencies:
    array-includes "^3.1.4"
    object.assign "^4.1.2"

kind-of@^6.0.2:
  version "6.0.3"
  resolved "https://registry.yarnpkg.com/kind-of/-/kind-of-6.0.3.tgz#07c05034a6c349fa06e24fa35aa76db4580ce4dd"
  integrity sha512-dcS1ul+9tmeD95T+x28/ehLgd9mENa3LsvDTtzm3vyBEO7RPptvAD+t44WVXaUjTBRcrpFeFlC8WCruUR456hw==

kleur@^3.0.3:
  version "3.0.3"
  resolved "https://registry.yarnpkg.com/kleur/-/kleur-3.0.3.tgz#a79c9ecc86ee1ce3fa6206d1216c501f147fc07e"
  integrity sha512-eTIzlVOSUR+JxdDFepEYcBMtZ9Qqdef+rnzWdRZuMbOywu5tO2w2N7rqjoANZ5k9vywhL6Br1VRjUIgTQx4E8w==

klona@^2.0.4, klona@^2.0.5:
  version "2.0.5"
  resolved "https://registry.yarnpkg.com/klona/-/klona-2.0.5.tgz#d166574d90076395d9963aa7a928fabb8d76afbc"
  integrity sha512-pJiBpiXMbt7dkzXe8Ghj/u4FfXOOa98fPW+bihOJ4SjnoijweJrNThJfd3ifXpXhREjpoF2mZVH1GfS9LV3kHQ==

language-subtag-registry@~0.3.2:
  version "0.3.21"
  resolved "https://registry.yarnpkg.com/language-subtag-registry/-/language-subtag-registry-0.3.21.tgz#04ac218bea46f04cb039084602c6da9e788dd45a"
  integrity sha512-L0IqwlIXjilBVVYKFT37X9Ih11Um5NEl9cbJIuU/SwP/zEEAbBPOnEeeuxVMf45ydWQRDQN3Nqc96OgbH1K+Pg==

language-tags@^1.0.5:
  version "1.0.5"
  resolved "https://registry.yarnpkg.com/language-tags/-/language-tags-1.0.5.tgz#d321dbc4da30ba8bf3024e040fa5c14661f9193a"
  integrity sha1-0yHbxNowuovzAk4ED6XBRmH5GTo=
  dependencies:
    language-subtag-registry "~0.3.2"

leven@^3.1.0:
  version "3.1.0"
  resolved "https://registry.yarnpkg.com/leven/-/leven-3.1.0.tgz#77891de834064cccba82ae7842bb6b14a13ed7f2"
  integrity sha512-qsda+H8jTaUaN/x5vzW2rzc+8Rw4TAQ/4KjB46IwK5VH+IlVeeeje/EoZRpiXvIqjFgK84QffqPztGI3VBLG1A==

levn@^0.4.1:
  version "0.4.1"
  resolved "https://registry.yarnpkg.com/levn/-/levn-0.4.1.tgz#ae4562c007473b932a6200d403268dd2fffc6ade"
  integrity sha512-+bT2uH4E5LGE7h/n3evcS/sQlJXCpIp6ym8OWJ5eV6+67Dsql/LaaT7qJBAt2rzfoa/5QBGBhxDix1dMt2kQKQ==
  dependencies:
    prelude-ls "^1.2.1"
    type-check "~0.4.0"

levn@~0.3.0:
  version "0.3.0"
  resolved "https://registry.yarnpkg.com/levn/-/levn-0.3.0.tgz#3b09924edf9f083c0490fdd4c0bc4421e04764ee"
  integrity sha1-OwmSTt+fCDwEkP3UwLxEIeBHZO4=
  dependencies:
    prelude-ls "~1.1.2"
    type-check "~0.3.2"

lilconfig@^2.0.3, lilconfig@^2.0.5:
  version "2.0.5"
  resolved "https://registry.yarnpkg.com/lilconfig/-/lilconfig-2.0.5.tgz#19e57fd06ccc3848fd1891655b5a447092225b25"
  integrity sha512-xaYmXZtTHPAw5m+xLN8ab9C+3a8YmV3asNSPOATITbtwrfbwaLJj8h66H1WMIpALCkqsIzK3h7oQ+PdX+LQ9Eg==

lines-and-columns@^1.1.6:
  version "1.2.4"
  resolved "https://registry.yarnpkg.com/lines-and-columns/-/lines-and-columns-1.2.4.tgz#eca284f75d2965079309dc0ad9255abb2ebc1632"
  integrity sha512-7ylylesZQ/PV29jhEDl3Ufjo6ZX7gCqJr5F7PKrqc93v7fzSymt1BpwEU8nAUXs8qzzvqhbjhK5QZg6Mt/HkBg==

loader-runner@^4.2.0:
  version "4.2.0"
  resolved "https://registry.yarnpkg.com/loader-runner/-/loader-runner-4.2.0.tgz#d7022380d66d14c5fb1d496b89864ebcfd478384"
  integrity sha512-92+huvxMvYlMzMt0iIOukcwYBFpkYJdpl2xsZ7LrlayO7E8SOv+JJUEK17B/dJIHAOLMfh2dZZ/Y18WgmGtYNw==

loader-utils@^2.0.0:
  version "2.0.2"
  resolved "https://registry.yarnpkg.com/loader-utils/-/loader-utils-2.0.2.tgz#d6e3b4fb81870721ae4e0868ab11dd638368c129"
  integrity sha512-TM57VeHptv569d/GKh6TAYdzKblwDNiumOdkFnejjD0XwTH87K90w3O7AiJRqdQoXygvi1VQTJTLGhJl7WqA7A==
  dependencies:
    big.js "^5.2.2"
    emojis-list "^3.0.0"
    json5 "^2.1.2"

loader-utils@^3.2.0:
  version "3.2.0"
  resolved "https://registry.yarnpkg.com/loader-utils/-/loader-utils-3.2.0.tgz#bcecc51a7898bee7473d4bc6b845b23af8304d4f"
  integrity sha512-HVl9ZqccQihZ7JM85dco1MvO9G+ONvxoGa9rkhzFsneGLKSUg1gJf9bWzhRhcvm2qChhWpebQhP44qxjKIUCaQ==

locate-path@^2.0.0:
  version "2.0.0"
  resolved "https://registry.yarnpkg.com/locate-path/-/locate-path-2.0.0.tgz#2b568b265eec944c6d9c0de9c3dbbbca0354cd8e"
  integrity sha1-K1aLJl7slExtnA3pw9u7ygNUzY4=
  dependencies:
    p-locate "^2.0.0"
    path-exists "^3.0.0"

locate-path@^3.0.0:
  version "3.0.0"
  resolved "https://registry.yarnpkg.com/locate-path/-/locate-path-3.0.0.tgz#dbec3b3ab759758071b58fe59fc41871af21400e"
  integrity sha512-7AO748wWnIhNqAuaty2ZWHkQHRSNfPVIsPIfwEOWO22AmaoVrWavlOcMR5nzTLNYvp36X220/maaRsrec1G65A==
  dependencies:
    p-locate "^3.0.0"
    path-exists "^3.0.0"

locate-path@^5.0.0:
  version "5.0.0"
  resolved "https://registry.yarnpkg.com/locate-path/-/locate-path-5.0.0.tgz#1afba396afd676a6d42504d0a67a3a7eb9f62aa0"
  integrity sha512-t7hw9pI+WvuwNJXwk5zVHpyhIqzg2qTlklJOf0mVxGSbe3Fp2VieZcduNYjaLDoy6p9uGpQEGWG87WpMKlNq8g==
  dependencies:
    p-locate "^4.1.0"

locate-path@^6.0.0:
  version "6.0.0"
  resolved "https://registry.yarnpkg.com/locate-path/-/locate-path-6.0.0.tgz#55321eb309febbc59c4801d931a72452a681d286"
  integrity sha512-iPZK6eYjbxRu3uB4/WZ3EsEIMJFMqAoopl3R+zuq0UjcAm/MO6KCweDgPfP3elTztoKP3KtnVHxTn2NHBSDVUw==
  dependencies:
    p-locate "^5.0.0"

lodash.debounce@^4.0.8:
  version "4.0.8"
  resolved "https://registry.yarnpkg.com/lodash.debounce/-/lodash.debounce-4.0.8.tgz#82d79bff30a67c4005ffd5e2515300ad9ca4d7af"
  integrity sha1-gteb/zCmfEAF/9XiUVMArZyk168=

lodash.memoize@^4.1.2:
  version "4.1.2"
  resolved "https://registry.yarnpkg.com/lodash.memoize/-/lodash.memoize-4.1.2.tgz#bcc6c49a42a2840ed997f323eada5ecd182e0bfe"
  integrity sha1-vMbEmkKihA7Zl/Mj6tpezRguC/4=

lodash.merge@^4.6.2:
  version "4.6.2"
  resolved "https://registry.yarnpkg.com/lodash.merge/-/lodash.merge-4.6.2.tgz#558aa53b43b661e1925a0afdfa36a9a1085fe57a"
  integrity sha512-0KpjqXRVvrYyCsX1swR/XTK0va6VQkQM6MNo7PqW77ByjAhoARA8EfrP1N4+KlKj8YS0ZUCtRT/YUuhyYDujIQ==

lodash.sortby@^4.7.0:
  version "4.7.0"
  resolved "https://registry.yarnpkg.com/lodash.sortby/-/lodash.sortby-4.7.0.tgz#edd14c824e2cc9c1e0b0a1b42bb5210516a42438"
  integrity sha1-7dFMgk4sycHgsKG0K7UhBRakJDg=

lodash.uniq@^4.5.0:
  version "4.5.0"
  resolved "https://registry.yarnpkg.com/lodash.uniq/-/lodash.uniq-4.5.0.tgz#d0225373aeb652adc1bc82e4945339a842754773"
  integrity sha1-0CJTc662Uq3BvILklFM5qEJ1R3M=

lodash@^4.17.14, lodash@^4.17.15, lodash@^4.17.20, lodash@^4.17.21, lodash@^4.7.0:
  version "4.17.21"
  resolved "https://registry.yarnpkg.com/lodash/-/lodash-4.17.21.tgz#679591c564c3bffaae8454cf0b3df370c3d6911c"
  integrity sha512-v2kDEe57lecTulaDIuNTPy3Ry4gLGJ6Z1O3vE1krgXZNrsQ+LFTGHVxVjcXPs17LhbZVGedAJv8XZ1tvj5FvSg==

loose-envify@^1.1.0, loose-envify@^1.4.0:
  version "1.4.0"
  resolved "https://registry.yarnpkg.com/loose-envify/-/loose-envify-1.4.0.tgz#71ee51fa7be4caec1a63839f7e682d8132d30caf"
  integrity sha512-lyuxPGr/Wfhrlem2CL/UcnUc1zcqKAImBDzukY7Y5F/yQiNdko6+fRLevlw1HgMySw7f611UIY408EtxRSoK3Q==
  dependencies:
    js-tokens "^3.0.0 || ^4.0.0"

lower-case@^2.0.2:
  version "2.0.2"
  resolved "https://registry.yarnpkg.com/lower-case/-/lower-case-2.0.2.tgz#6fa237c63dbdc4a82ca0fd882e4722dc5e634e28"
  integrity sha512-7fm3l3NAF9WfN6W3JOmf5drwpVqX78JtoGJ3A6W0a6ZnldM41w2fV5D490psKFTpMds8TJse/eHLFFsNHHjHgg==
  dependencies:
    tslib "^2.0.3"

lru-cache@^6.0.0:
  version "6.0.0"
  resolved "https://registry.yarnpkg.com/lru-cache/-/lru-cache-6.0.0.tgz#6d6fe6570ebd96aaf90fcad1dafa3b2566db3a94"
  integrity sha512-Jo6dJ04CmSjuznwJSS3pUeWmd/H0ffTlkXXgwZi+eq1UCmqQwCh+eLsYOYCwY991i2Fah4h1BEMCx4qThGbsiA==
  dependencies:
    yallist "^4.0.0"

lz-string@^1.4.4:
  version "1.4.4"
  resolved "https://registry.yarnpkg.com/lz-string/-/lz-string-1.4.4.tgz#c0d8eaf36059f705796e1e344811cf4c498d3a26"
  integrity sha1-wNjq82BZ9wV5bh40SBHPTEmNOiY=

magic-string@^0.25.0, magic-string@^0.25.7:
  version "0.25.9"
  resolved "https://registry.yarnpkg.com/magic-string/-/magic-string-0.25.9.tgz#de7f9faf91ef8a1c91d02c2e5314c8277dbcdd1c"
  integrity sha512-RmF0AsMzgt25qzqqLc1+MbHmhdx0ojF2Fvs4XnOqz2ZOBXzzkEwc/dJQZCYHAn7v1jbVOjAZfK8msRn4BxO4VQ==
  dependencies:
    sourcemap-codec "^1.4.8"

make-dir@^3.0.0, make-dir@^3.0.2, make-dir@^3.1.0:
  version "3.1.0"
  resolved "https://registry.yarnpkg.com/make-dir/-/make-dir-3.1.0.tgz#415e967046b3a7f1d185277d84aa58203726a13f"
  integrity sha512-g3FeP20LNwhALb/6Cz6Dd4F2ngze0jz7tbzrD2wAV+o9FeNHe4rL+yK2md0J/fiSf1sa1ADhXqi5+oVwOM/eGw==
  dependencies:
    semver "^6.0.0"

makeerror@1.0.12:
  version "1.0.12"
  resolved "https://registry.yarnpkg.com/makeerror/-/makeerror-1.0.12.tgz#3e5dd2079a82e812e983cc6610c4a2cb0eaa801a"
  integrity sha512-JmqCvUhmt43madlpFzG4BQzG2Z3m6tvQDNKdClZnO3VbIudJYmxsT0FNJMeiB2+JTSlTQTSbU8QdesVmwJcmLg==
  dependencies:
    tmpl "1.0.5"

mdn-data@2.0.14:
  version "2.0.14"
  resolved "https://registry.yarnpkg.com/mdn-data/-/mdn-data-2.0.14.tgz#7113fc4281917d63ce29b43446f701e68c25ba50"
  integrity sha512-dn6wd0uw5GsdswPFfsgMp5NSB0/aDe6fK94YJV/AJDYXL6HVLWBsxeq7js7Ad+mU2K9LAlwpk6kN2D5mwCPVow==

mdn-data@2.0.4:
  version "2.0.4"
  resolved "https://registry.yarnpkg.com/mdn-data/-/mdn-data-2.0.4.tgz#699b3c38ac6f1d728091a64650b65d388502fd5b"
  integrity sha512-iV3XNKw06j5Q7mi6h+9vbx23Tv7JkjEVgKHW4pimwyDGWm0OIQntJJ+u1C6mg6mK1EaTv42XQ7w76yuzH7M2cA==

media-typer@0.3.0:
  version "0.3.0"
  resolved "https://registry.yarnpkg.com/media-typer/-/media-typer-0.3.0.tgz#8710d7af0aa626f8fffa1ce00168545263255748"
  integrity sha1-hxDXrwqmJvj/+hzgAWhUUmMlV0g=

memfs@^3.1.2, memfs@^3.4.1:
  version "3.4.1"
  resolved "https://registry.yarnpkg.com/memfs/-/memfs-3.4.1.tgz#b78092f466a0dce054d63d39275b24c71d3f1305"
  integrity sha512-1c9VPVvW5P7I85c35zAdEr1TD5+F11IToIHIlrVIcflfnzPkJa0ZoYEoEdYDP8KgPFoSZ/opDrUsAoZWym3mtw==
  dependencies:
    fs-monkey "1.0.3"

merge-descriptors@1.0.1:
  version "1.0.1"
  resolved "https://registry.yarnpkg.com/merge-descriptors/-/merge-descriptors-1.0.1.tgz#b00aaa556dd8b44568150ec9d1b953f3f90cbb61"
  integrity sha1-sAqqVW3YtEVoFQ7J0blT8/kMu2E=

merge-stream@^2.0.0:
  version "2.0.0"
  resolved "https://registry.yarnpkg.com/merge-stream/-/merge-stream-2.0.0.tgz#52823629a14dd00c9770fb6ad47dc6310f2c1f60"
  integrity sha512-abv/qOcuPfk3URPfDzmZU1LKmuw8kT+0nIHvKrKgFrwifol/doWcdA4ZqsWQ8ENrFKkd67Mfpo/LovbIUsbt3w==

merge2@^1.3.0, merge2@^1.4.1:
  version "1.4.1"
  resolved "https://registry.yarnpkg.com/merge2/-/merge2-1.4.1.tgz#4368892f885e907455a6fd7dc55c0c9d404990ae"
  integrity sha512-8q7VEgMJW4J8tcfVPy8g09NcQwZdbwFEqhe/WZkoIzjn/3TGDwtOCYtXGxA3O8tPzpczCCDgv+P2P5y00ZJOOg==

methods@~1.1.2:
  version "1.1.2"
  resolved "https://registry.yarnpkg.com/methods/-/methods-1.1.2.tgz#5529a4d67654134edcc5266656835b0f851afcee"
  integrity sha1-VSmk1nZUE07cxSZmVoNbD4Ua/O4=

micromatch@^4.0.2, micromatch@^4.0.4:
  version "4.0.5"
  resolved "https://registry.yarnpkg.com/micromatch/-/micromatch-4.0.5.tgz#bc8999a7cbbf77cdc89f132f6e467051b49090c6"
  integrity sha512-DMy+ERcEW2q8Z2Po+WNXuw3c5YaUSFjAO5GsJqfEl7UjvtIuFKO6ZrKvcItdy98dwFI2N1tg3zNIdKaQT+aNdA==
  dependencies:
    braces "^3.0.2"
    picomatch "^2.3.1"

mime-db@1.52.0, "mime-db@>= 1.43.0 < 2":
  version "1.52.0"
  resolved "https://registry.yarnpkg.com/mime-db/-/mime-db-1.52.0.tgz#bbabcdc02859f4987301c856e3387ce5ec43bf70"
  integrity sha512-sPU4uV7dYlvtWJxwwxHD0PuihVNiE7TyAbQ5SWxDCB9mUYvOgroQOwYQQOKPJ8CIbE+1ETVlOoK1UC2nU3gYvg==

mime-db@~1.33.0:
  version "1.33.0"
  resolved "https://registry.yarnpkg.com/mime-db/-/mime-db-1.33.0.tgz#a3492050a5cb9b63450541e39d9788d2272783db"
  integrity sha512-BHJ/EKruNIqJf/QahvxwQZXKygOQ256myeN/Ew+THcAa5q+PjyTTMMeNQC4DZw5AwfvelsUrA6B67NKMqXDbzQ==

mime-types@2.1.18:
  version "2.1.18"
  resolved "https://registry.yarnpkg.com/mime-types/-/mime-types-2.1.18.tgz#6f323f60a83d11146f831ff11fd66e2fe5503bb8"
  integrity sha512-lc/aahn+t4/SWV/qcmumYjymLsWfN3ELhpmVuUFjgsORruuZPVSwAQryq+HHGvO/SI2KVX26bx+En+zhM8g8hQ==
  dependencies:
    mime-db "~1.33.0"

mime-types@^2.1.12, mime-types@^2.1.27, mime-types@^2.1.31, mime-types@~2.1.17, mime-types@~2.1.24, mime-types@~2.1.34:
  version "2.1.35"
  resolved "https://registry.yarnpkg.com/mime-types/-/mime-types-2.1.35.tgz#381a871b62a734450660ae3deee44813f70d959a"
  integrity sha512-ZDY+bPm5zTTF+YpCrAU9nK0UgICYPT0QtT1NZWFv4s++TNkcgVaT0g6+4R2uI4MjQjzysHB1zxuWL50hzaeXiw==
  dependencies:
    mime-db "1.52.0"

mime@1.6.0:
  version "1.6.0"
  resolved "https://registry.yarnpkg.com/mime/-/mime-1.6.0.tgz#32cd9e5c64553bd58d19a568af452acff04981b1"
  integrity sha512-x0Vn8spI+wuJ1O6S7gnbaQg8Pxh4NNHb7KSINmEWKiPE4RKOplvijn+NkmYmmRgP68mc70j2EbeTFRsrswaQeg==

mimic-fn@^2.1.0:
  version "2.1.0"
  resolved "https://registry.yarnpkg.com/mimic-fn/-/mimic-fn-2.1.0.tgz#7ed2c2ccccaf84d3ffcb7a69b57711fc2083401b"
  integrity sha512-OqbOk5oEQeAZ8WXWydlu9HJjz9WVdEIvamMCcXmuqUYjTknH/sqsWvhQ3vgwKFRR1HpjvNBKQ37nbJgYzGqGcg==

min-indent@^1.0.0:
  version "1.0.1"
  resolved "https://registry.yarnpkg.com/min-indent/-/min-indent-1.0.1.tgz#a63f681673b30571fbe8bc25686ae746eefa9869"
  integrity sha512-I9jwMn07Sy/IwOj3zVkVik2JTvgpaykDZEigL6Rx6N9LbMywwUSMtxET+7lVoDLLd3O3IXwJwvuuns8UB/HeAg==

mini-css-extract-plugin@^2.4.5:
  version "2.6.0"
  resolved "https://registry.yarnpkg.com/mini-css-extract-plugin/-/mini-css-extract-plugin-2.6.0.tgz#578aebc7fc14d32c0ad304c2c34f08af44673f5e"
  integrity sha512-ndG8nxCEnAemsg4FSgS+yNyHKgkTB4nPKqCOgh65j3/30qqC5RaSQQXMm++Y6sb6E1zRSxPkztj9fqxhS1Eo6w==
  dependencies:
    schema-utils "^4.0.0"

minimalistic-assert@^1.0.0:
  version "1.0.1"
  resolved "https://registry.yarnpkg.com/minimalistic-assert/-/minimalistic-assert-1.0.1.tgz#2e194de044626d4a10e7f7fbc00ce73e83e4d5c7"
  integrity sha512-UtJcAD4yEaGtjPezWuO9wC4nwUnVH/8/Im3yEHQP4b67cXlD/Qr9hdITCU1xDbSEXg2XKNaP8jsReV7vQd00/A==

minimatch@3.0.4:
  version "3.0.4"
  resolved "https://registry.yarnpkg.com/minimatch/-/minimatch-3.0.4.tgz#5166e286457f03306064be5497e8dbb0c3d32083"
  integrity sha512-yJHVQEhyqPLUTgt9B83PXu6W3rx4MvvHvSUvToogpwoGDOUQ+yDrR0HRot+yOCdCO7u4hX3pWft6kWBBcqh0UA==
  dependencies:
    brace-expansion "^1.1.7"

minimatch@^3.0.4, minimatch@^3.1.2:
  version "3.1.2"
  resolved "https://registry.yarnpkg.com/minimatch/-/minimatch-3.1.2.tgz#19cd194bfd3e428f049a70817c038d89ab4be35b"
  integrity sha512-J7p63hRiAjw1NDEww1W7i37+ByIrOWO5XQQAzZ3VOcL0PNybwpfmV/N05zFAzwQ9USyEcX6t3UO+K5aqBQOIHw==
  dependencies:
    brace-expansion "^1.1.7"

minimist@^1.1.1, minimist@^1.2.0, minimist@^1.2.6:
  version "1.2.6"
  resolved "https://registry.yarnpkg.com/minimist/-/minimist-1.2.6.tgz#8637a5b759ea0d6e98702cfb3a9283323c93af44"
  integrity sha512-Jsjnk4bw3YJqYzbdyBiNsPWHPfO++UGG749Cxs6peCu5Xg4nrena6OVxOYxrQTqww0Jmwt+Ref8rggumkTLz9Q==

mkdirp@^0.5.5, mkdirp@~0.5.1:
  version "0.5.6"
  resolved "https://registry.yarnpkg.com/mkdirp/-/mkdirp-0.5.6.tgz#7def03d2432dcae4ba1d611445c48396062255f6"
  integrity sha512-FP+p8RB8OWpF3YZBCrP5gtADmtXApB5AMLn+vdyA+PyxCjrCs00mjyUozssO33cwDeT3wNGdLxJ5M//YqtHAJw==
  dependencies:
    minimist "^1.2.6"

molstar@^3.22.0:
  version "3.22.0"
  resolved "https://registry.yarnpkg.com/molstar/-/molstar-3.22.0.tgz#2de73b0047d2204ba04f17e24f07818b4717b793"
  integrity sha512-5eMtoA1Bf5qZNHFpPhhWnDVXDqvQK8FXTYbdFxkxlDYOpweJACj+plCQBD3Nll1rOWvIeFhZ6kKnuzSDkBQyCA==
  dependencies:
    "@types/argparse" "^2.0.10"
    "@types/benchmark" "^2.1.2"
    "@types/compression" "1.7.2"
    "@types/express" "^4.17.14"
    "@types/node" "^16.11.66"
    "@types/node-fetch" "^2.6.2"
    "@types/swagger-ui-dist" "3.30.1"
    argparse "^2.0.1"
    body-parser "^1.20.1"
    compression "^1.7.4"
    cors "^2.8.5"
    express "^4.18.2"
    h264-mp4-encoder "^1.0.12"
    immer "^9.0.15"
    immutable "^4.1.0"
    node-fetch "^2.6.7"
    rxjs "^7.5.7"
    swagger-ui-dist "^4.14.3"
    tslib "^2.4.0"
    util.promisify "^1.1.1"
    xhr2 "^0.2.1"

ms@2.0.0:
  version "2.0.0"
  resolved "https://registry.yarnpkg.com/ms/-/ms-2.0.0.tgz#5608aeadfc00be6c2901df5f9861788de0d597c8"
  integrity sha1-VgiurfwAvmwpAd9fmGF4jeDVl8g=

ms@2.1.2:
  version "2.1.2"
  resolved "https://registry.yarnpkg.com/ms/-/ms-2.1.2.tgz#d09d1f357b443f493382a8eb3ccd183872ae6009"
  integrity sha512-sGkPx+VjMtmA6MX27oA4FBFELFCZZ4S4XqeGOXCv68tT+jb3vk/RyaKWP0PTKyWtmLSM0b+adUTEvbs1PEaH2w==

ms@2.1.3, ms@^2.1.1:
  version "2.1.3"
  resolved "https://registry.yarnpkg.com/ms/-/ms-2.1.3.tgz#574c8138ce1d2b5861f0b44579dbadd60c6615b2"
  integrity sha512-6FlzubTLZG3J2a/NVCAleEhjzq5oxgHyaCU9yYXvcLsvoVaHJq/s5xXI6/XXP6tz7R9xAOtHnSO/tXtF3WRTlA==

multicast-dns-service-types@^1.1.0:
  version "1.1.0"
  resolved "https://registry.yarnpkg.com/multicast-dns-service-types/-/multicast-dns-service-types-1.1.0.tgz#899f11d9686e5e05cb91b35d5f0e63b773cfc901"
  integrity sha1-iZ8R2WhuXgXLkbNdXw5jt3PPyQE=

multicast-dns@^6.0.1:
  version "6.2.3"
  resolved "https://registry.yarnpkg.com/multicast-dns/-/multicast-dns-6.2.3.tgz#a0ec7bd9055c4282f790c3c82f4e28db3b31b229"
  integrity sha512-ji6J5enbMyGRHIAkAOu3WdV8nggqviKCEKtXcOqfphZZtQrmHKycfynJ2V7eVPUA4NhJ6V7Wf4TmGbTwKE9B6g==
  dependencies:
    dns-packet "^1.3.1"
    thunky "^1.0.2"

nanoid@^3.3.1:
  version "3.3.2"
  resolved "https://registry.yarnpkg.com/nanoid/-/nanoid-3.3.2.tgz#c89622fafb4381cd221421c69ec58547a1eec557"
  integrity sha512-CuHBogktKwpm5g2sRgv83jEy2ijFzBwMoYA60orPDR7ynsLijJDqgsi4RDGj3OJpy3Ieb+LYwiRmIOGyytgITA==

natural-compare@^1.4.0:
  version "1.4.0"
  resolved "https://registry.yarnpkg.com/natural-compare/-/natural-compare-1.4.0.tgz#4abebfeed7541f2c27acfb29bdbbd15c8d5ba4f7"
  integrity sha1-Sr6/7tdUHywnrPspvbvRXI1bpPc=

negotiator@0.6.3:
  version "0.6.3"
  resolved "https://registry.yarnpkg.com/negotiator/-/negotiator-0.6.3.tgz#58e323a72fedc0d6f9cd4d31fe49f51479590ccd"
  integrity sha512-+EUsqGPLsM+j/zdChZjsnX51g4XrHFOIXwfnCVPGlQk/k5giakcKsuxCObBRu6DSm9opw/O6slWbJdghQM4bBg==

neo-async@^2.6.2:
  version "2.6.2"
  resolved "https://registry.yarnpkg.com/neo-async/-/neo-async-2.6.2.tgz#b4aafb93e3aeb2d8174ca53cf163ab7d7308305f"
  integrity sha512-Yd3UES5mWCSqR+qNT93S3UoYUkqAZ9lLg8a7g9rimsWmYGK8cVToA4/sF3RrshdyV3sAGMXVUmpMYOw+dLpOuw==

no-case@^3.0.4:
  version "3.0.4"
  resolved "https://registry.yarnpkg.com/no-case/-/no-case-3.0.4.tgz#d361fd5c9800f558551a8369fc0dcd4662b6124d"
  integrity sha512-fgAN3jGAh+RoxUGZHTSOLJIqUc2wmoBwGR4tbpNAKmmovFoWq0OdRkb0VkldReO2a2iBT/OEulG9XSUc10r3zg==
  dependencies:
    lower-case "^2.0.2"
    tslib "^2.0.3"

node-fetch@^2.6.7:
  version "2.6.7"
  resolved "https://registry.yarnpkg.com/node-fetch/-/node-fetch-2.6.7.tgz#24de9fba827e3b4ae44dc8b20256a379160052ad"
  integrity sha512-ZjMPFEfVx5j+y2yF35Kzx5sF7kDzxuDj6ziH4FFbOp87zKDZNx8yExJIb05OGF4Nlt9IHFIMBkRl41VdvcNdbQ==
  dependencies:
    whatwg-url "^5.0.0"

node-forge@^1:
  version "1.3.1"
  resolved "https://registry.yarnpkg.com/node-forge/-/node-forge-1.3.1.tgz#be8da2af243b2417d5f646a770663a92b7e9ded3"
  integrity sha512-dPEtOeMvF9VMcYV/1Wb8CPoVAXtp6MKMlcbAt4ddqmGqUJ6fQZFXkNZNkNlfevtNkGtaSoXf/vNNNSvgrdXwtA==

node-int64@^0.4.0:
  version "0.4.0"
  resolved "https://registry.yarnpkg.com/node-int64/-/node-int64-0.4.0.tgz#87a9065cdb355d3182d8f94ce11188b825c68a3b"
  integrity sha1-h6kGXNs1XTGC2PlM4RGIuCXGijs=

node-releases@^2.0.2:
  version "2.0.2"
  resolved "https://registry.yarnpkg.com/node-releases/-/node-releases-2.0.2.tgz#7139fe71e2f4f11b47d4d2986aaf8c48699e0c01"
  integrity sha512-XxYDdcQ6eKqp/YjI+tb2C5WM2LgjnZrfYg4vgQt49EK268b6gYCHsBLrK2qvJo4FmCtqmKezb0WZFK4fkrZNsg==

normalize-path@^3.0.0, normalize-path@~3.0.0:
  version "3.0.0"
  resolved "https://registry.yarnpkg.com/normalize-path/-/normalize-path-3.0.0.tgz#0dcd69ff23a1c9b11fd0978316644a0388216a65"
  integrity sha512-6eZs5Ls3WtCisHWp9S2GUy8dqkpGi4BVSz3GaqiE6ezub0512ESztXUwUB6C6IKbQkY2Pnb/mD4WYojCRwcwLA==

normalize-range@^0.1.2:
  version "0.1.2"
  resolved "https://registry.yarnpkg.com/normalize-range/-/normalize-range-0.1.2.tgz#2d10c06bdfd312ea9777695a4d28439456b75942"
  integrity sha1-LRDAa9/TEuqXd2laTShDlFa3WUI=

normalize-url@^6.0.1:
  version "6.1.0"
  resolved "https://registry.yarnpkg.com/normalize-url/-/normalize-url-6.1.0.tgz#40d0885b535deffe3f3147bec877d05fe4c5668a"
  integrity sha512-DlL+XwOy3NxAQ8xuC0okPgK46iuVNAK01YN7RueYBqqFeGsBjV9XmCAzAdgt+667bCl5kPh9EqKKDwnaPG1I7A==

npm-run-path@^4.0.1:
  version "4.0.1"
  resolved "https://registry.yarnpkg.com/npm-run-path/-/npm-run-path-4.0.1.tgz#b7ecd1e5ed53da8e37a55e1c2269e0b97ed748ea"
  integrity sha512-S48WzZW777zhNIrn7gxOlISNAqi9ZC/uQFnRdbeIHhZhCA6UqpkOT8T1G7BvfdgP4Er8gF4sUbaS0i7QvIfCWw==
  dependencies:
    path-key "^3.0.0"

nth-check@^1.0.2:
  version "1.0.2"
  resolved "https://registry.yarnpkg.com/nth-check/-/nth-check-1.0.2.tgz#b2bd295c37e3dd58a3bf0700376663ba4d9cf05c"
  integrity sha512-WeBOdju8SnzPN5vTUJYxYUxLeXpCaVP5i5e0LF8fg7WORF2Wd7wFX/pk0tYZk7s8T+J7VLy0Da6J1+wCT0AtHg==
  dependencies:
    boolbase "~1.0.0"

nth-check@^2.0.1:
  version "2.0.1"
  resolved "https://registry.yarnpkg.com/nth-check/-/nth-check-2.0.1.tgz#2efe162f5c3da06a28959fbd3db75dbeea9f0fc2"
  integrity sha512-it1vE95zF6dTT9lBsYbxvqh0Soy4SPowchj0UBGj/V6cTPnXXtQOPUbhZ6CmGzAD/rW22LQK6E96pcdJXk4A4w==
  dependencies:
    boolbase "^1.0.0"

nwsapi@^2.2.0:
  version "2.2.0"
  resolved "https://registry.yarnpkg.com/nwsapi/-/nwsapi-2.2.0.tgz#204879a9e3d068ff2a55139c2c772780681a38b7"
  integrity sha512-h2AatdwYH+JHiZpv7pt/gSX1XoRGb7L/qSIeuqA6GwYoF9w1vP1cw42TO0aI2pNyshRK5893hNSl+1//vHK7hQ==

object-assign@^4, object-assign@^4.1.1:
  version "4.1.1"
  resolved "https://registry.yarnpkg.com/object-assign/-/object-assign-4.1.1.tgz#2109adc7965887cfc05cbbd442cac8bfbb360863"
  integrity sha1-IQmtx5ZYh8/AXLvUQsrIv7s2CGM=

object-hash@^2.2.0:
  version "2.2.0"
  resolved "https://registry.yarnpkg.com/object-hash/-/object-hash-2.2.0.tgz#5ad518581eefc443bd763472b8ff2e9c2c0d54a5"
  integrity sha512-gScRMn0bS5fH+IuwyIFgnh9zBdo4DV+6GhygmWM9HyNJSgS0hScp1f5vjtm7oIIOiT9trXrShAkLFSc2IqKNgw==

object-inspect@^1.12.0, object-inspect@^1.9.0:
  version "1.12.0"
  resolved "https://registry.yarnpkg.com/object-inspect/-/object-inspect-1.12.0.tgz#6e2c120e868fd1fd18cb4f18c31741d0d6e776f0"
  integrity sha512-Ho2z80bVIvJloH+YzRmpZVQe87+qASmBUKZDWgx9cu+KDrX2ZDH/3tMy+gXbZETVGs2M8YdxObOh7XAtim9Y0g==

object-is@^1.0.1:
  version "1.1.5"
  resolved "https://registry.yarnpkg.com/object-is/-/object-is-1.1.5.tgz#b9deeaa5fc7f1846a0faecdceec138e5778f53ac"
  integrity sha512-3cyDsyHgtmi7I7DfSSI2LDp6SK2lwvtbg0p0R1e0RvTqF5ceGx+K2dfSjm1bKDMVCFEDAQvy+o8c6a7VujOddw==
  dependencies:
    call-bind "^1.0.2"
    define-properties "^1.1.3"

object-keys@^1.0.12, object-keys@^1.1.1:
  version "1.1.1"
  resolved "https://registry.yarnpkg.com/object-keys/-/object-keys-1.1.1.tgz#1c47f272df277f3b1daf061677d9c82e2322c60e"
  integrity sha512-NuAESUOUMrlIXOfHKzD6bpPu3tYt3xvjNdRIQ+FeT0lNb4K8WR70CaDxhuNguS2XG+GjkyMwOzsN5ZktImfhLA==

object.assign@^4.1.0, object.assign@^4.1.2:
  version "4.1.2"
  resolved "https://registry.yarnpkg.com/object.assign/-/object.assign-4.1.2.tgz#0ed54a342eceb37b38ff76eb831a0e788cb63940"
  integrity sha512-ixT2L5THXsApyiUPYKmW+2EHpXXe5Ii3M+f4e+aJFAHao5amFRW6J0OO6c/LU8Be47utCx2GL89hxGB6XSmKuQ==
  dependencies:
    call-bind "^1.0.0"
    define-properties "^1.1.3"
    has-symbols "^1.0.1"
    object-keys "^1.1.1"

object.entries@^1.1.5:
  version "1.1.5"
  resolved "https://registry.yarnpkg.com/object.entries/-/object.entries-1.1.5.tgz#e1acdd17c4de2cd96d5a08487cfb9db84d881861"
  integrity sha512-TyxmjUoZggd4OrrU1W66FMDG6CuqJxsFvymeyXI51+vQLN67zYfZseptRge703kKQdo4uccgAKebXFcRCzk4+g==
  dependencies:
    call-bind "^1.0.2"
    define-properties "^1.1.3"
    es-abstract "^1.19.1"

object.fromentries@^2.0.5:
  version "2.0.5"
  resolved "https://registry.yarnpkg.com/object.fromentries/-/object.fromentries-2.0.5.tgz#7b37b205109c21e741e605727fe8b0ad5fa08251"
  integrity sha512-CAyG5mWQRRiBU57Re4FKoTBjXfDoNwdFVH2Y1tS9PqCsfUTymAohOkEMSG3aRNKmv4lV3O7p1et7c187q6bynw==
  dependencies:
    call-bind "^1.0.2"
    define-properties "^1.1.3"
    es-abstract "^1.19.1"

object.getownpropertydescriptors@^2.1.0, object.getownpropertydescriptors@^2.1.1:
  version "2.1.3"
  resolved "https://registry.yarnpkg.com/object.getownpropertydescriptors/-/object.getownpropertydescriptors-2.1.3.tgz#b223cf38e17fefb97a63c10c91df72ccb386df9e"
  integrity sha512-VdDoCwvJI4QdC6ndjpqFmoL3/+HxffFBbcJzKi5hwLLqqx3mdbedRpfZDdK0SrOSauj8X4GzBvnDZl4vTN7dOw==
  dependencies:
    call-bind "^1.0.2"
    define-properties "^1.1.3"
    es-abstract "^1.19.1"

object.hasown@^1.1.0:
  version "1.1.0"
  resolved "https://registry.yarnpkg.com/object.hasown/-/object.hasown-1.1.0.tgz#7232ed266f34d197d15cac5880232f7a4790afe5"
  integrity sha512-MhjYRfj3GBlhSkDHo6QmvgjRLXQ2zndabdf3nX0yTyZK9rPfxb6uRpAac8HXNLy1GpqWtZ81Qh4v3uOls2sRAg==
  dependencies:
    define-properties "^1.1.3"
    es-abstract "^1.19.1"

object.values@^1.1.0, object.values@^1.1.5:
  version "1.1.5"
  resolved "https://registry.yarnpkg.com/object.values/-/object.values-1.1.5.tgz#959f63e3ce9ef108720333082131e4a459b716ac"
  integrity sha512-QUZRW0ilQ3PnPpbNtgdNV1PDbEqLIiSFB3l+EnGtBQ/8SUTLj1PZwtQHABZtLgwpJZTSZhuGLOGk57Drx2IvYg==
  dependencies:
    call-bind "^1.0.2"
    define-properties "^1.1.3"
    es-abstract "^1.19.1"

obuf@^1.0.0, obuf@^1.1.2:
  version "1.1.2"
  resolved "https://registry.yarnpkg.com/obuf/-/obuf-1.1.2.tgz#09bea3343d41859ebd446292d11c9d4db619084e"
  integrity sha512-PX1wu0AmAdPqOL1mWhqmlOd8kOIZQwGZw6rh7uby9fTc5lhaOWFLX3I6R1hrF9k3zUY40e6igsLGkDXK92LJNg==

on-finished@2.4.1:
  version "2.4.1"
  resolved "https://registry.yarnpkg.com/on-finished/-/on-finished-2.4.1.tgz#58c8c44116e54845ad57f14ab10b03533184ac3f"
  integrity sha512-oVlzkg3ENAhCk2zdv7IJwd/QUD4z2RxRwpkcGY8psCVcCYZNq4wYnVWALHM+brtuJjePWiYF/ClmuDr8Ch5+kg==
  dependencies:
    ee-first "1.1.1"

on-finished@~2.3.0:
  version "2.3.0"
  resolved "https://registry.yarnpkg.com/on-finished/-/on-finished-2.3.0.tgz#20f1336481b083cd75337992a16971aa2d906947"
  integrity sha1-IPEzZIGwg811M3mSoWlxqi2QaUc=
  dependencies:
    ee-first "1.1.1"

on-headers@~1.0.2:
  version "1.0.2"
  resolved "https://registry.yarnpkg.com/on-headers/-/on-headers-1.0.2.tgz#772b0ae6aaa525c399e489adfad90c403eb3c28f"
  integrity sha512-pZAE+FJLoyITytdqK0U5s+FIpjN0JP3OzFi/u8Rx+EV5/W+JTWGXG8xFzevE7AjBfDqHv/8vL8qQsIhHnqRkrA==

once@^1.3.0:
  version "1.4.0"
  resolved "https://registry.yarnpkg.com/once/-/once-1.4.0.tgz#583b1aa775961d4b113ac17d9c50baef9dd76bd1"
  integrity sha1-WDsap3WWHUsROsF9nFC6753Xa9E=
  dependencies:
    wrappy "1"

onetime@^5.1.2:
  version "5.1.2"
  resolved "https://registry.yarnpkg.com/onetime/-/onetime-5.1.2.tgz#d0e96ebb56b07476df1dd9c4806e5237985ca45e"
  integrity sha512-kbpaSSGJTWdAY5KPVeMOKXSrPtr8C8C7wodJbcsd51jRnmD+GZu8Y0VoU6Dm5Z4vWr0Ig/1NKuWRKf7j5aaYSg==
  dependencies:
    mimic-fn "^2.1.0"

open@^8.0.9, open@^8.4.0:
  version "8.4.0"
  resolved "https://registry.yarnpkg.com/open/-/open-8.4.0.tgz#345321ae18f8138f82565a910fdc6b39e8c244f8"
  integrity sha512-XgFPPM+B28FtCCgSb9I+s9szOC1vZRSwgWsRUA5ylIxRTgKozqjOCrVOqGsYABPYK5qnfqClxZTFBa8PKt2v6Q==
  dependencies:
    define-lazy-prop "^2.0.0"
    is-docker "^2.1.1"
    is-wsl "^2.2.0"

optionator@^0.8.1:
  version "0.8.3"
  resolved "https://registry.yarnpkg.com/optionator/-/optionator-0.8.3.tgz#84fa1d036fe9d3c7e21d99884b601167ec8fb495"
  integrity sha512-+IW9pACdk3XWmmTXG8m3upGUJst5XRGzxMRjXzAuJ1XnIFNvfhjjIuYkDvysnPQ7qzqVzLt78BCruntqRhWQbA==
  dependencies:
    deep-is "~0.1.3"
    fast-levenshtein "~2.0.6"
    levn "~0.3.0"
    prelude-ls "~1.1.2"
    type-check "~0.3.2"
    word-wrap "~1.2.3"

optionator@^0.9.1:
  version "0.9.1"
  resolved "https://registry.yarnpkg.com/optionator/-/optionator-0.9.1.tgz#4f236a6373dae0566a6d43e1326674f50c291499"
  integrity sha512-74RlY5FCnhq4jRxVUPKDaRwrVNXMqsGsiW6AJw4XK8hmtm10wC0ypZBLw5IIp85NZMr91+qd1RvvENwg7jjRFw==
  dependencies:
    deep-is "^0.1.3"
    fast-levenshtein "^2.0.6"
    levn "^0.4.1"
    prelude-ls "^1.2.1"
    type-check "^0.4.0"
    word-wrap "^1.2.3"

p-limit@^1.1.0:
  version "1.3.0"
  resolved "https://registry.yarnpkg.com/p-limit/-/p-limit-1.3.0.tgz#b86bd5f0c25690911c7590fcbfc2010d54b3ccb8"
  integrity sha512-vvcXsLAJ9Dr5rQOPk7toZQZJApBl2K4J6dANSsEuh6QI41JYcsS/qhTGa9ErIUUgK3WNQoJYvylxvjqmiqEA9Q==
  dependencies:
    p-try "^1.0.0"

p-limit@^2.0.0, p-limit@^2.2.0:
  version "2.3.0"
  resolved "https://registry.yarnpkg.com/p-limit/-/p-limit-2.3.0.tgz#3dd33c647a214fdfffd835933eb086da0dc21db1"
  integrity sha512-//88mFWSJx8lxCzwdAABTJL2MyWB12+eIY7MDL2SqLmAkeKU9qxRvWuSyTjm3FUmpBEMuFfckAIqEaVGUDxb6w==
  dependencies:
    p-try "^2.0.0"

p-limit@^3.0.2:
  version "3.1.0"
  resolved "https://registry.yarnpkg.com/p-limit/-/p-limit-3.1.0.tgz#e1daccbe78d0d1388ca18c64fea38e3e57e3706b"
  integrity sha512-TYOanM3wGwNGsZN2cVTYPArw454xnXj5qmWF1bEoAc4+cU/ol7GVh7odevjp1FNHduHc3KZMcFduxU5Xc6uJRQ==
  dependencies:
    yocto-queue "^0.1.0"

p-locate@^2.0.0:
  version "2.0.0"
  resolved "https://registry.yarnpkg.com/p-locate/-/p-locate-2.0.0.tgz#20a0103b222a70c8fd39cc2e580680f3dde5ec43"
  integrity sha1-IKAQOyIqcMj9OcwuWAaA893l7EM=
  dependencies:
    p-limit "^1.1.0"

p-locate@^3.0.0:
  version "3.0.0"
  resolved "https://registry.yarnpkg.com/p-locate/-/p-locate-3.0.0.tgz#322d69a05c0264b25997d9f40cd8a891ab0064a4"
  integrity sha512-x+12w/To+4GFfgJhBEpiDcLozRJGegY+Ei7/z0tSLkMmxGZNybVMSfWj9aJn8Z5Fc7dBUNJOOVgPv2H7IwulSQ==
  dependencies:
    p-limit "^2.0.0"

p-locate@^4.1.0:
  version "4.1.0"
  resolved "https://registry.yarnpkg.com/p-locate/-/p-locate-4.1.0.tgz#a3428bb7088b3a60292f66919278b7c297ad4f07"
  integrity sha512-R79ZZ/0wAxKGu3oYMlz8jy/kbhsNrS7SKZ7PxEHBgJ5+F2mtFW2fK2cOtBh1cHYkQsbzFV7I+EoRKe6Yt0oK7A==
  dependencies:
    p-limit "^2.2.0"

p-locate@^5.0.0:
  version "5.0.0"
  resolved "https://registry.yarnpkg.com/p-locate/-/p-locate-5.0.0.tgz#83c8315c6785005e3bd021839411c9e110e6d834"
  integrity sha512-LaNjtRWUBY++zB5nE/NwcaoMylSPk+S+ZHNB1TzdbMJMny6dynpAGt7X/tl/QYq3TIeE6nxHppbo2LGymrG5Pw==
  dependencies:
    p-limit "^3.0.2"

p-map@^4.0.0:
  version "4.0.0"
  resolved "https://registry.yarnpkg.com/p-map/-/p-map-4.0.0.tgz#bb2f95a5eda2ec168ec9274e06a747c3e2904d2b"
  integrity sha512-/bjOqmgETBYB5BoEeGVea8dmvHb2m9GLy1E9W43yeyfP6QQCZGFNa+XRceJEuDB6zqr+gKpIAmlLebMpykw/MQ==
  dependencies:
    aggregate-error "^3.0.0"

p-retry@^4.5.0:
  version "4.6.1"
  resolved "https://registry.yarnpkg.com/p-retry/-/p-retry-4.6.1.tgz#8fcddd5cdf7a67a0911a9cf2ef0e5df7f602316c"
  integrity sha512-e2xXGNhZOZ0lfgR9kL34iGlU8N/KO0xZnQxVEwdeOvpqNDQfdnxIYizvWtK8RglUa3bGqI8g0R/BdfzLMxRkiA==
  dependencies:
    "@types/retry" "^0.12.0"
    retry "^0.13.1"

p-try@^1.0.0:
  version "1.0.0"
  resolved "https://registry.yarnpkg.com/p-try/-/p-try-1.0.0.tgz#cbc79cdbaf8fd4228e13f621f2b1a237c1b207b3"
  integrity sha1-y8ec26+P1CKOE/Yh8rGiN8GyB7M=

p-try@^2.0.0:
  version "2.2.0"
  resolved "https://registry.yarnpkg.com/p-try/-/p-try-2.2.0.tgz#cb2868540e313d61de58fafbe35ce9004d5540e6"
  integrity sha512-R4nPAVTAU0B9D35/Gk3uJf/7XYbQcyohSKdvAxIRSNghFl4e71hVoGnBNQz9cWaXxO2I10KTC+3jMdvvoKw6dQ==

param-case@^3.0.4:
  version "3.0.4"
  resolved "https://registry.yarnpkg.com/param-case/-/param-case-3.0.4.tgz#7d17fe4aa12bde34d4a77d91acfb6219caad01c5"
  integrity sha512-RXlj7zCYokReqWpOPH9oYivUzLYZ5vAPIfEmCTNViosC78F8F0H9y7T7gG2M39ymgutxF5gcFEsyZQSph9Bp3A==
  dependencies:
    dot-case "^3.0.4"
    tslib "^2.0.3"

parent-module@^1.0.0:
  version "1.0.1"
  resolved "https://registry.yarnpkg.com/parent-module/-/parent-module-1.0.1.tgz#691d2709e78c79fae3a156622452d00762caaaa2"
  integrity sha512-GQ2EWRpQV8/o+Aw8YqtfZZPfNRWZYkbidE9k5rpl/hC3vtHHBfGm2Ifi6qWV+coDGkrUKZAxE3Lot5kcsRlh+g==
  dependencies:
    callsites "^3.0.0"

parse-json@^5.0.0, parse-json@^5.2.0:
  version "5.2.0"
  resolved "https://registry.yarnpkg.com/parse-json/-/parse-json-5.2.0.tgz#c76fc66dee54231c962b22bcc8a72cf2f99753cd"
  integrity sha512-ayCKvm/phCGxOkYRSCM82iDwct8/EonSEgCSxWxD7ve6jHggsFl4fZVQBPRNgQoKiuV/odhFrGzQXZwbifC8Rg==
  dependencies:
    "@babel/code-frame" "^7.0.0"
    error-ex "^1.3.1"
    json-parse-even-better-errors "^2.3.0"
    lines-and-columns "^1.1.6"

parse5@6.0.1:
  version "6.0.1"
  resolved "https://registry.yarnpkg.com/parse5/-/parse5-6.0.1.tgz#e1a1c085c569b3dc08321184f19a39cc27f7c30b"
  integrity sha512-Ofn/CTFzRGTTxwpNEs9PP93gXShHcTq255nzRYSKe8AkVpZY7e1fpmTfOyoIvjP5HG7Z2ZM7VS9PPhQGW2pOpw==

parseurl@~1.3.2, parseurl@~1.3.3:
  version "1.3.3"
  resolved "https://registry.yarnpkg.com/parseurl/-/parseurl-1.3.3.tgz#9da19e7bee8d12dff0513ed5b76957793bc2e8d4"
  integrity sha512-CiyeOxFT/JZyN5m0z9PfXw4SCBJ6Sygz1Dpl0wqjlhDEGGBP1GnsUVEL0p63hoG1fcj3fHynXi9NYO4nWOL+qQ==

pascal-case@^3.1.2:
  version "3.1.2"
  resolved "https://registry.yarnpkg.com/pascal-case/-/pascal-case-3.1.2.tgz#b48e0ef2b98e205e7c1dae747d0b1508237660eb"
  integrity sha512-uWlGT3YSnK9x3BQJaOdcZwrnV6hPpd8jFH1/ucpiLRPh/2zCVJKS19E4GvYHvaCcACn3foXZ0cLB9Wrx1KGe5g==
  dependencies:
    no-case "^3.0.4"
    tslib "^2.0.3"

path-exists@^3.0.0:
  version "3.0.0"
  resolved "https://registry.yarnpkg.com/path-exists/-/path-exists-3.0.0.tgz#ce0ebeaa5f78cb18925ea7d810d7b59b010fd515"
  integrity sha1-zg6+ql94yxiSXqfYENe1mwEP1RU=

path-exists@^4.0.0:
  version "4.0.0"
  resolved "https://registry.yarnpkg.com/path-exists/-/path-exists-4.0.0.tgz#513bdbe2d3b95d7762e8c1137efa195c6c61b5b3"
  integrity sha512-ak9Qy5Q7jYb2Wwcey5Fpvg2KoAc/ZIhLSLOSBmRmygPsGwkVVt0fZa0qrtMz+m6tJTAHfZQ8FnmB4MG4LWy7/w==

path-is-absolute@^1.0.0:
  version "1.0.1"
  resolved "https://registry.yarnpkg.com/path-is-absolute/-/path-is-absolute-1.0.1.tgz#174b9268735534ffbc7ace6bf53a5a9e1b5c5f5f"
  integrity sha1-F0uSaHNVNP+8es5r9TpanhtcX18=

path-is-inside@1.0.2:
  version "1.0.2"
  resolved "https://registry.yarnpkg.com/path-is-inside/-/path-is-inside-1.0.2.tgz#365417dede44430d1c11af61027facf074bdfc53"
  integrity sha512-DUWJr3+ULp4zXmol/SZkFf3JGsS9/SIv+Y3Rt93/UjPpDpklB5f1er4O3POIbUuUJ3FXgqte2Q7SrU6zAqwk8w==

path-key@^3.0.0, path-key@^3.1.0:
  version "3.1.1"
  resolved "https://registry.yarnpkg.com/path-key/-/path-key-3.1.1.tgz#581f6ade658cbba65a0d3380de7753295054f375"
  integrity sha512-ojmeN0qd+y0jszEtoY48r0Peq5dwMEkIlCOu6Q5f41lfkswXuKtYrhgoTpLnyIcHm24Uhqx+5Tqm2InSwLhE6Q==

path-parse@^1.0.6, path-parse@^1.0.7:
  version "1.0.7"
  resolved "https://registry.yarnpkg.com/path-parse/-/path-parse-1.0.7.tgz#fbc114b60ca42b30d9daf5858e4bd68bbedb6735"
  integrity sha512-LDJzPVEEEPR+y48z93A0Ed0yXb8pAByGWo/k5YYdYgpY2/2EsOsksJrq7lOHxryrVOn1ejG6oAp8ahvOIQD8sw==

path-to-regexp@0.1.7:
  version "0.1.7"
  resolved "https://registry.yarnpkg.com/path-to-regexp/-/path-to-regexp-0.1.7.tgz#df604178005f522f15eb4490e7247a1bfaa67f8c"
  integrity sha1-32BBeABfUi8V60SQ5yR6G/qmf4w=

path-to-regexp@2.2.1:
  version "2.2.1"
  resolved "https://registry.yarnpkg.com/path-to-regexp/-/path-to-regexp-2.2.1.tgz#90b617025a16381a879bc82a38d4e8bdeb2bcf45"
  integrity sha512-gu9bD6Ta5bwGrrU8muHzVOBFFREpp2iRkVfhBJahwJ6p6Xw20SjT0MxLnwkjOibQmGSYhiUnf2FLe7k+jcFmGQ==

path-type@^4.0.0:
  version "4.0.0"
  resolved "https://registry.yarnpkg.com/path-type/-/path-type-4.0.0.tgz#84ed01c0a7ba380afe09d90a8c180dcd9d03043b"
  integrity sha512-gDKb8aZMDeD/tZWs9P6+q0J9Mwkdl6xMV8TjnGP3qJVJ06bdMgkbBlLU8IdfOsIsFz2BW1rNVT3XuNEl8zPAvw==

performance-now@^2.1.0:
  version "2.1.0"
  resolved "https://registry.yarnpkg.com/performance-now/-/performance-now-2.1.0.tgz#6309f4e0e5fa913ec1c69307ae364b4b377c9e7b"
  integrity sha1-Ywn04OX6kT7BxpMHrjZLSzd8nns=

picocolors@^0.2.1:
  version "0.2.1"
  resolved "https://registry.yarnpkg.com/picocolors/-/picocolors-0.2.1.tgz#570670f793646851d1ba135996962abad587859f"
  integrity sha512-cMlDqaLEqfSaW8Z7N5Jw+lyIW869EzT73/F5lhtY9cLGoVxSXznfgfXMO0Z5K0o0Q2TkTXq+0KFsdnSe3jDViA==

picocolors@^1.0.0:
  version "1.0.0"
  resolved "https://registry.yarnpkg.com/picocolors/-/picocolors-1.0.0.tgz#cb5bdc74ff3f51892236eaf79d68bc44564ab81c"
  integrity sha512-1fygroTLlHu66zi26VoTDv8yRgm0Fccecssto+MhsZ0D/DGW2sm8E8AjW7NU5VVTRt5GxbeZ5qBuJr+HyLYkjQ==

picomatch@^2.0.4, picomatch@^2.2.1, picomatch@^2.2.2, picomatch@^2.2.3, picomatch@^2.3.1:
  version "2.3.1"
  resolved "https://registry.yarnpkg.com/picomatch/-/picomatch-2.3.1.tgz#3ba3833733646d9d3e4995946c1365a67fb07a42"
  integrity sha512-JU3teHTNjmE2VCGFzuY8EXzCDVwEqB2a8fsIvwaStHhAWJEeVd1o1QD80CU6+ZdEXXSLbSsuLwJjkCBWqRQUVA==

pirates@^4.0.4:
  version "4.0.5"
  resolved "https://registry.yarnpkg.com/pirates/-/pirates-4.0.5.tgz#feec352ea5c3268fb23a37c702ab1699f35a5f3b"
  integrity sha512-8V9+HQPupnaXMA23c5hvl69zXvTwTzyAYasnkb0Tts4XvO4CliqONMOnvlq26rkhLC3nWDFBJf73LU1e1VZLaQ==

pkg-dir@^4.1.0, pkg-dir@^4.2.0:
  version "4.2.0"
  resolved "https://registry.yarnpkg.com/pkg-dir/-/pkg-dir-4.2.0.tgz#f099133df7ede422e81d1d8448270eeb3e4261f3"
  integrity sha512-HRDzbaKjC+AOWVXxAU/x54COGeIv9eb+6CkDSQoNTt4XyWoIJvuPsXizxu/Fr23EiekbtZwmh1IcIG/l/a10GQ==
  dependencies:
    find-up "^4.0.0"

pkg-up@^3.1.0:
  version "3.1.0"
  resolved "https://registry.yarnpkg.com/pkg-up/-/pkg-up-3.1.0.tgz#100ec235cc150e4fd42519412596a28512a0def5"
  integrity sha512-nDywThFk1i4BQK4twPQ6TA4RT8bDY96yeuCVBWL3ePARCiEKDRSrNGbFIgUJpLp+XeIR65v8ra7WuJOFUBtkMA==
  dependencies:
    find-up "^3.0.0"

portfinder@^1.0.28:
  version "1.0.28"
  resolved "https://registry.yarnpkg.com/portfinder/-/portfinder-1.0.28.tgz#67c4622852bd5374dd1dd900f779f53462fac778"
  integrity sha512-Se+2isanIcEqf2XMHjyUKskczxbPH7dQnlMjXX6+dybayyHvAf/TCgyMRlzf/B6QDhAEFOGes0pzRo3by4AbMA==
  dependencies:
    async "^2.6.2"
    debug "^3.1.1"
    mkdirp "^0.5.5"

postcss-attribute-case-insensitive@^5.0.0:
  version "5.0.0"
  resolved "https://registry.yarnpkg.com/postcss-attribute-case-insensitive/-/postcss-attribute-case-insensitive-5.0.0.tgz#39cbf6babf3ded1e4abf37d09d6eda21c644105c"
  integrity sha512-b4g9eagFGq9T5SWX4+USfVyjIb3liPnjhHHRMP7FMB2kFVpYyfEscV0wP3eaXhKlcHKUut8lt5BGoeylWA/dBQ==
  dependencies:
    postcss-selector-parser "^6.0.2"

postcss-browser-comments@^4:
  version "4.0.0"
  resolved "https://registry.yarnpkg.com/postcss-browser-comments/-/postcss-browser-comments-4.0.0.tgz#bcfc86134df5807f5d3c0eefa191d42136b5e72a"
  integrity sha512-X9X9/WN3KIvY9+hNERUqX9gncsgBA25XaeR+jshHz2j8+sYyHktHw1JdKuMjeLpGktXidqDhA7b/qm1mrBDmgg==

postcss-calc@^8.2.3:
  version "8.2.4"
  resolved "https://registry.yarnpkg.com/postcss-calc/-/postcss-calc-8.2.4.tgz#77b9c29bfcbe8a07ff6693dc87050828889739a5"
  integrity sha512-SmWMSJmB8MRnnULldx0lQIyhSNvuDl9HfrZkaqqE/WHAhToYsAvDq+yAsA/kIyINDszOp3Rh0GFoNuH5Ypsm3Q==
  dependencies:
    postcss-selector-parser "^6.0.9"
    postcss-value-parser "^4.2.0"

postcss-clamp@^4.1.0:
  version "4.1.0"
  resolved "https://registry.yarnpkg.com/postcss-clamp/-/postcss-clamp-4.1.0.tgz#7263e95abadd8c2ba1bd911b0b5a5c9c93e02363"
  integrity sha512-ry4b1Llo/9zz+PKC+030KUnPITTJAHeOwjfAyyB60eT0AorGLdzp52s31OsPRHRf8NchkgFoG2y6fCfn1IV1Ow==
  dependencies:
    postcss-value-parser "^4.2.0"

postcss-color-functional-notation@^4.2.2:
  version "4.2.2"
  resolved "https://registry.yarnpkg.com/postcss-color-functional-notation/-/postcss-color-functional-notation-4.2.2.tgz#f59ccaeb4ee78f1b32987d43df146109cc743073"
  integrity sha512-DXVtwUhIk4f49KK5EGuEdgx4Gnyj6+t2jBSEmxvpIK9QI40tWrpS2Pua8Q7iIZWBrki2QOaeUdEaLPPa91K0RQ==
  dependencies:
    postcss-value-parser "^4.2.0"

postcss-color-hex-alpha@^8.0.3:
  version "8.0.3"
  resolved "https://registry.yarnpkg.com/postcss-color-hex-alpha/-/postcss-color-hex-alpha-8.0.3.tgz#61a0fd151d28b128aa6a8a21a2dad24eebb34d52"
  integrity sha512-fESawWJCrBV035DcbKRPAVmy21LpoyiXdPTuHUfWJ14ZRjY7Y7PA6P4g8z6LQGYhU1WAxkTxjIjurXzoe68Glw==
  dependencies:
    postcss-value-parser "^4.2.0"

postcss-color-rebeccapurple@^7.0.2:
  version "7.0.2"
  resolved "https://registry.yarnpkg.com/postcss-color-rebeccapurple/-/postcss-color-rebeccapurple-7.0.2.tgz#5d397039424a58a9ca628762eb0b88a61a66e079"
  integrity sha512-SFc3MaocHaQ6k3oZaFwH8io6MdypkUtEy/eXzXEB1vEQlO3S3oDc/FSZA8AsS04Z25RirQhlDlHLh3dn7XewWw==
  dependencies:
    postcss-value-parser "^4.2.0"

postcss-colormin@^5.3.0:
  version "5.3.0"
  resolved "https://registry.yarnpkg.com/postcss-colormin/-/postcss-colormin-5.3.0.tgz#3cee9e5ca62b2c27e84fce63affc0cfb5901956a"
  integrity sha512-WdDO4gOFG2Z8n4P8TWBpshnL3JpmNmJwdnfP2gbk2qBA8PWwOYcmjmI/t3CmMeL72a7Hkd+x/Mg9O2/0rD54Pg==
  dependencies:
    browserslist "^4.16.6"
    caniuse-api "^3.0.0"
    colord "^2.9.1"
    postcss-value-parser "^4.2.0"

postcss-convert-values@^5.1.0:
  version "5.1.0"
  resolved "https://registry.yarnpkg.com/postcss-convert-values/-/postcss-convert-values-5.1.0.tgz#f8d3abe40b4ce4b1470702a0706343eac17e7c10"
  integrity sha512-GkyPbZEYJiWtQB0KZ0X6qusqFHUepguBCNFi9t5JJc7I2OTXG7C0twbTLvCfaKOLl3rSXmpAwV7W5txd91V84g==
  dependencies:
    postcss-value-parser "^4.2.0"

postcss-custom-media@^8.0.0:
  version "8.0.0"
  resolved "https://registry.yarnpkg.com/postcss-custom-media/-/postcss-custom-media-8.0.0.tgz#1be6aff8be7dc9bf1fe014bde3b71b92bb4552f1"
  integrity sha512-FvO2GzMUaTN0t1fBULDeIvxr5IvbDXcIatt6pnJghc736nqNgsGao5NT+5+WVLAQiTt6Cb3YUms0jiPaXhL//g==

postcss-custom-properties@^12.1.5:
  version "12.1.5"
  resolved "https://registry.yarnpkg.com/postcss-custom-properties/-/postcss-custom-properties-12.1.5.tgz#e669cfff89b0ea6fc85c45864a32b450cb6b196f"
  integrity sha512-FHbbB/hRo/7cxLGkc2NS7cDRIDN1oFqQnUKBiyh4b/gwk8DD8udvmRDpUhEK836kB8ggUCieHVOvZDnF9XhI3g==
  dependencies:
    postcss-value-parser "^4.2.0"

postcss-custom-selectors@^6.0.0:
  version "6.0.0"
  resolved "https://registry.yarnpkg.com/postcss-custom-selectors/-/postcss-custom-selectors-6.0.0.tgz#022839e41fbf71c47ae6e316cb0e6213012df5ef"
  integrity sha512-/1iyBhz/W8jUepjGyu7V1OPcGbc636snN1yXEQCinb6Bwt7KxsiU7/bLQlp8GwAXzCh7cobBU5odNn/2zQWR8Q==
  dependencies:
    postcss-selector-parser "^6.0.4"

postcss-dir-pseudo-class@^6.0.4:
  version "6.0.4"
  resolved "https://registry.yarnpkg.com/postcss-dir-pseudo-class/-/postcss-dir-pseudo-class-6.0.4.tgz#9afe49ea631f0cb36fa0076e7c2feb4e7e3f049c"
  integrity sha512-I8epwGy5ftdzNWEYok9VjW9whC4xnelAtbajGv4adql4FIF09rnrxnA9Y8xSHN47y7gqFIv10C5+ImsLeJpKBw==
  dependencies:
    postcss-selector-parser "^6.0.9"

postcss-discard-comments@^5.1.1:
  version "5.1.1"
  resolved "https://registry.yarnpkg.com/postcss-discard-comments/-/postcss-discard-comments-5.1.1.tgz#e90019e1a0e5b99de05f63516ce640bd0df3d369"
  integrity sha512-5JscyFmvkUxz/5/+TB3QTTT9Gi9jHkcn8dcmmuN68JQcv3aQg4y88yEHHhwFB52l/NkaJ43O0dbksGMAo49nfQ==

postcss-discard-duplicates@^5.1.0:
  version "5.1.0"
  resolved "https://registry.yarnpkg.com/postcss-discard-duplicates/-/postcss-discard-duplicates-5.1.0.tgz#9eb4fe8456706a4eebd6d3b7b777d07bad03e848"
  integrity sha512-zmX3IoSI2aoenxHV6C7plngHWWhUOV3sP1T8y2ifzxzbtnuhk1EdPwm0S1bIUNaJ2eNbWeGLEwzw8huPD67aQw==

postcss-discard-empty@^5.1.1:
  version "5.1.1"
  resolved "https://registry.yarnpkg.com/postcss-discard-empty/-/postcss-discard-empty-5.1.1.tgz#e57762343ff7f503fe53fca553d18d7f0c369c6c"
  integrity sha512-zPz4WljiSuLWsI0ir4Mcnr4qQQ5e1Ukc3i7UfE2XcrwKK2LIPIqE5jxMRxO6GbI3cv//ztXDsXwEWT3BHOGh3A==

postcss-discard-overridden@^5.1.0:
  version "5.1.0"
  resolved "https://registry.yarnpkg.com/postcss-discard-overridden/-/postcss-discard-overridden-5.1.0.tgz#7e8c5b53325747e9d90131bb88635282fb4a276e"
  integrity sha512-21nOL7RqWR1kasIVdKs8HNqQJhFxLsyRfAnUDm4Fe4t4mCWL9OJiHvlHPjcd8zc5Myu89b/7wZDnOSjFgeWRtw==

postcss-double-position-gradients@^3.1.1:
  version "3.1.1"
  resolved "https://registry.yarnpkg.com/postcss-double-position-gradients/-/postcss-double-position-gradients-3.1.1.tgz#a12cfdb7d11fa1a99ccecc747f0c19718fb37152"
  integrity sha512-jM+CGkTs4FcG53sMPjrrGE0rIvLDdCrqMzgDC5fLI7JHDO7o6QG8C5TQBtExb13hdBdoH9C2QVbG4jo2y9lErQ==
  dependencies:
    "@csstools/postcss-progressive-custom-properties" "^1.1.0"
    postcss-value-parser "^4.2.0"

postcss-env-function@^4.0.6:
  version "4.0.6"
  resolved "https://registry.yarnpkg.com/postcss-env-function/-/postcss-env-function-4.0.6.tgz#7b2d24c812f540ed6eda4c81f6090416722a8e7a"
  integrity sha512-kpA6FsLra+NqcFnL81TnsU+Z7orGtDTxcOhl6pwXeEq1yFPpRMkCDpHhrz8CFQDr/Wfm0jLiNQ1OsGGPjlqPwA==
  dependencies:
    postcss-value-parser "^4.2.0"

postcss-flexbugs-fixes@^5.0.2:
  version "5.0.2"
  resolved "https://registry.yarnpkg.com/postcss-flexbugs-fixes/-/postcss-flexbugs-fixes-5.0.2.tgz#2028e145313074fc9abe276cb7ca14e5401eb49d"
  integrity sha512-18f9voByak7bTktR2QgDveglpn9DTbBWPUzSOe9g0N4WR/2eSt6Vrcbf0hmspvMI6YWGywz6B9f7jzpFNJJgnQ==

postcss-focus-visible@^6.0.4:
  version "6.0.4"
  resolved "https://registry.yarnpkg.com/postcss-focus-visible/-/postcss-focus-visible-6.0.4.tgz#50c9ea9afa0ee657fb75635fabad25e18d76bf9e"
  integrity sha512-QcKuUU/dgNsstIK6HELFRT5Y3lbrMLEOwG+A4s5cA+fx3A3y/JTq3X9LaOj3OC3ALH0XqyrgQIgey/MIZ8Wczw==
  dependencies:
    postcss-selector-parser "^6.0.9"

postcss-focus-within@^5.0.4:
  version "5.0.4"
  resolved "https://registry.yarnpkg.com/postcss-focus-within/-/postcss-focus-within-5.0.4.tgz#5b1d2ec603195f3344b716c0b75f61e44e8d2e20"
  integrity sha512-vvjDN++C0mu8jz4af5d52CB184ogg/sSxAFS+oUJQq2SuCe7T5U2iIsVJtsCp2d6R4j0jr5+q3rPkBVZkXD9fQ==
  dependencies:
    postcss-selector-parser "^6.0.9"

postcss-font-variant@^5.0.0:
  version "5.0.0"
  resolved "https://registry.yarnpkg.com/postcss-font-variant/-/postcss-font-variant-5.0.0.tgz#efd59b4b7ea8bb06127f2d031bfbb7f24d32fa66"
  integrity sha512-1fmkBaCALD72CK2a9i468mA/+tr9/1cBxRRMXOUaZqO43oWPR5imcyPjXwuv7PXbCid4ndlP5zWhidQVVa3hmA==

postcss-gap-properties@^3.0.3:
  version "3.0.3"
  resolved "https://registry.yarnpkg.com/postcss-gap-properties/-/postcss-gap-properties-3.0.3.tgz#6401bb2f67d9cf255d677042928a70a915e6ba60"
  integrity sha512-rPPZRLPmEKgLk/KlXMqRaNkYTUpE7YC+bOIQFN5xcu1Vp11Y4faIXv6/Jpft6FMnl6YRxZqDZG0qQOW80stzxQ==

postcss-image-set-function@^4.0.6:
  version "4.0.6"
  resolved "https://registry.yarnpkg.com/postcss-image-set-function/-/postcss-image-set-function-4.0.6.tgz#bcff2794efae778c09441498f40e0c77374870a9"
  integrity sha512-KfdC6vg53GC+vPd2+HYzsZ6obmPqOk6HY09kttU19+Gj1nC3S3XBVEXDHxkhxTohgZqzbUb94bKXvKDnYWBm/A==
  dependencies:
    postcss-value-parser "^4.2.0"

postcss-initial@^4.0.1:
  version "4.0.1"
  resolved "https://registry.yarnpkg.com/postcss-initial/-/postcss-initial-4.0.1.tgz#529f735f72c5724a0fb30527df6fb7ac54d7de42"
  integrity sha512-0ueD7rPqX8Pn1xJIjay0AZeIuDoF+V+VvMt/uOnn+4ezUKhZM/NokDeP6DwMNyIoYByuN/94IQnt5FEkaN59xQ==

postcss-js@^4.0.0:
  version "4.0.0"
  resolved "https://registry.yarnpkg.com/postcss-js/-/postcss-js-4.0.0.tgz#31db79889531b80dc7bc9b0ad283e418dce0ac00"
  integrity sha512-77QESFBwgX4irogGVPgQ5s07vLvFqWr228qZY+w6lW599cRlK/HmnlivnnVUxkjHnCu4J16PDMHcH+e+2HbvTQ==
  dependencies:
    camelcase-css "^2.0.1"

postcss-lab-function@^4.1.2:
  version "4.1.2"
  resolved "https://registry.yarnpkg.com/postcss-lab-function/-/postcss-lab-function-4.1.2.tgz#b75afe43ba9c1f16bfe9bb12c8109cabd55b5fc2"
  integrity sha512-isudf5ldhg4fk16M8viAwAbg6Gv14lVO35N3Z/49NhbwPQ2xbiEoHgrRgpgQojosF4vF7jY653ktB6dDrUOR8Q==
  dependencies:
    "@csstools/postcss-progressive-custom-properties" "^1.1.0"
    postcss-value-parser "^4.2.0"

postcss-load-config@^3.1.0:
  version "3.1.4"
  resolved "https://registry.yarnpkg.com/postcss-load-config/-/postcss-load-config-3.1.4.tgz#1ab2571faf84bb078877e1d07905eabe9ebda855"
  integrity sha512-6DiM4E7v4coTE4uzA8U//WhtPwyhiim3eyjEMFCnUpzbrkK9wJHgKDT2mR+HbtSrd/NubVaYTOpSpjUl8NQeRg==
  dependencies:
    lilconfig "^2.0.5"
    yaml "^1.10.2"

postcss-loader@^6.2.1:
  version "6.2.1"
  resolved "https://registry.yarnpkg.com/postcss-loader/-/postcss-loader-6.2.1.tgz#0895f7346b1702103d30fdc66e4d494a93c008ef"
  integrity sha512-WbbYpmAaKcux/P66bZ40bpWsBucjx/TTgVVzRZ9yUO8yQfVBlameJ0ZGVaPfH64hNSBh63a+ICP5nqOpBA0w+Q==
  dependencies:
    cosmiconfig "^7.0.0"
    klona "^2.0.5"
    semver "^7.3.5"

postcss-logical@^5.0.4:
  version "5.0.4"
  resolved "https://registry.yarnpkg.com/postcss-logical/-/postcss-logical-5.0.4.tgz#ec75b1ee54421acc04d5921576b7d8db6b0e6f73"
  integrity sha512-RHXxplCeLh9VjinvMrZONq7im4wjWGlRJAqmAVLXyZaXwfDWP73/oq4NdIp+OZwhQUMj0zjqDfM5Fj7qby+B4g==

postcss-media-minmax@^5.0.0:
  version "5.0.0"
  resolved "https://registry.yarnpkg.com/postcss-media-minmax/-/postcss-media-minmax-5.0.0.tgz#7140bddec173e2d6d657edbd8554a55794e2a5b5"
  integrity sha512-yDUvFf9QdFZTuCUg0g0uNSHVlJ5X1lSzDZjPSFaiCWvjgsvu8vEVxtahPrLMinIDEEGnx6cBe6iqdx5YWz08wQ==

postcss-merge-longhand@^5.1.4:
  version "5.1.4"
  resolved "https://registry.yarnpkg.com/postcss-merge-longhand/-/postcss-merge-longhand-5.1.4.tgz#0f46f8753989a33260efc47de9a0cdc571f2ec5c"
  integrity sha512-hbqRRqYfmXoGpzYKeW0/NCZhvNyQIlQeWVSao5iKWdyx7skLvCfQFGIUsP9NUs3dSbPac2IC4Go85/zG+7MlmA==
  dependencies:
    postcss-value-parser "^4.2.0"
    stylehacks "^5.1.0"

postcss-merge-rules@^5.1.1:
  version "5.1.1"
  resolved "https://registry.yarnpkg.com/postcss-merge-rules/-/postcss-merge-rules-5.1.1.tgz#d327b221cd07540bcc8d9ff84446d8b404d00162"
  integrity sha512-8wv8q2cXjEuCcgpIB1Xx1pIy8/rhMPIQqYKNzEdyx37m6gpq83mQQdCxgIkFgliyEnKvdwJf/C61vN4tQDq4Ww==
  dependencies:
    browserslist "^4.16.6"
    caniuse-api "^3.0.0"
    cssnano-utils "^3.1.0"
    postcss-selector-parser "^6.0.5"

postcss-minify-font-values@^5.1.0:
  version "5.1.0"
  resolved "https://registry.yarnpkg.com/postcss-minify-font-values/-/postcss-minify-font-values-5.1.0.tgz#f1df0014a726083d260d3bd85d7385fb89d1f01b"
  integrity sha512-el3mYTgx13ZAPPirSVsHqFzl+BBBDrXvbySvPGFnQcTI4iNslrPaFq4muTkLZmKlGk4gyFAYUBMH30+HurREyA==
  dependencies:
    postcss-value-parser "^4.2.0"

postcss-minify-gradients@^5.1.1:
  version "5.1.1"
  resolved "https://registry.yarnpkg.com/postcss-minify-gradients/-/postcss-minify-gradients-5.1.1.tgz#f1fe1b4f498134a5068240c2f25d46fcd236ba2c"
  integrity sha512-VGvXMTpCEo4qHTNSa9A0a3D+dxGFZCYwR6Jokk+/3oB6flu2/PnPXAh2x7x52EkY5xlIHLm+Le8tJxe/7TNhzw==
  dependencies:
    colord "^2.9.1"
    cssnano-utils "^3.1.0"
    postcss-value-parser "^4.2.0"

postcss-minify-params@^5.1.2:
  version "5.1.2"
  resolved "https://registry.yarnpkg.com/postcss-minify-params/-/postcss-minify-params-5.1.2.tgz#77e250780c64198289c954884ebe3ee4481c3b1c"
  integrity sha512-aEP+p71S/urY48HWaRHasyx4WHQJyOYaKpQ6eXl8k0kxg66Wt/30VR6/woh8THgcpRbonJD5IeD+CzNhPi1L8g==
  dependencies:
    browserslist "^4.16.6"
    cssnano-utils "^3.1.0"
    postcss-value-parser "^4.2.0"

postcss-minify-selectors@^5.2.0:
  version "5.2.0"
  resolved "https://registry.yarnpkg.com/postcss-minify-selectors/-/postcss-minify-selectors-5.2.0.tgz#17c2be233e12b28ffa8a421a02fc8b839825536c"
  integrity sha512-vYxvHkW+iULstA+ctVNx0VoRAR4THQQRkG77o0oa4/mBS0OzGvvzLIvHDv/nNEM0crzN2WIyFU5X7wZhaUK3RA==
  dependencies:
    postcss-selector-parser "^6.0.5"

postcss-modules-extract-imports@^3.0.0:
  version "3.0.0"
  resolved "https://registry.yarnpkg.com/postcss-modules-extract-imports/-/postcss-modules-extract-imports-3.0.0.tgz#cda1f047c0ae80c97dbe28c3e76a43b88025741d"
  integrity sha512-bdHleFnP3kZ4NYDhuGlVK+CMrQ/pqUm8bx/oGL93K6gVwiclvX5x0n76fYMKuIGKzlABOy13zsvqjb0f92TEXw==

postcss-modules-local-by-default@^4.0.0:
  version "4.0.0"
  resolved "https://registry.yarnpkg.com/postcss-modules-local-by-default/-/postcss-modules-local-by-default-4.0.0.tgz#ebbb54fae1598eecfdf691a02b3ff3b390a5a51c"
  integrity sha512-sT7ihtmGSF9yhm6ggikHdV0hlziDTX7oFoXtuVWeDd3hHObNkcHRo9V3yg7vCAY7cONyxJC/XXCmmiHHcvX7bQ==
  dependencies:
    icss-utils "^5.0.0"
    postcss-selector-parser "^6.0.2"
    postcss-value-parser "^4.1.0"

postcss-modules-scope@^3.0.0:
  version "3.0.0"
  resolved "https://registry.yarnpkg.com/postcss-modules-scope/-/postcss-modules-scope-3.0.0.tgz#9ef3151456d3bbfa120ca44898dfca6f2fa01f06"
  integrity sha512-hncihwFA2yPath8oZ15PZqvWGkWf+XUfQgUGamS4LqoP1anQLOsOJw0vr7J7IwLpoY9fatA2qiGUGmuZL0Iqlg==
  dependencies:
    postcss-selector-parser "^6.0.4"

postcss-modules-values@^4.0.0:
  version "4.0.0"
  resolved "https://registry.yarnpkg.com/postcss-modules-values/-/postcss-modules-values-4.0.0.tgz#d7c5e7e68c3bb3c9b27cbf48ca0bb3ffb4602c9c"
  integrity sha512-RDxHkAiEGI78gS2ofyvCsu7iycRv7oqw5xMWn9iMoR0N/7mf9D50ecQqUo5BZ9Zh2vH4bCUR/ktCqbB9m8vJjQ==
  dependencies:
    icss-utils "^5.0.0"

postcss-nested@5.0.6:
  version "5.0.6"
  resolved "https://registry.yarnpkg.com/postcss-nested/-/postcss-nested-5.0.6.tgz#466343f7fc8d3d46af3e7dba3fcd47d052a945bc"
  integrity sha512-rKqm2Fk0KbA8Vt3AdGN0FB9OBOMDVajMG6ZCf/GoHgdxUJ4sBFp0A/uMIRm+MJUdo33YXEtjqIz8u7DAp8B7DA==
  dependencies:
    postcss-selector-parser "^6.0.6"

postcss-nesting@^10.1.3:
  version "10.1.3"
  resolved "https://registry.yarnpkg.com/postcss-nesting/-/postcss-nesting-10.1.3.tgz#f0b1cd7ae675c697ab6a5a5ca1feea4784a2ef77"
  integrity sha512-wUC+/YCik4wH3StsbC5fBG1s2Z3ZV74vjGqBFYtmYKlVxoio5TYGM06AiaKkQPPlkXWn72HKfS7Cw5PYxnoXSw==
  dependencies:
    postcss-selector-parser "^6.0.9"

postcss-normalize-charset@^5.1.0:
  version "5.1.0"
  resolved "https://registry.yarnpkg.com/postcss-normalize-charset/-/postcss-normalize-charset-5.1.0.tgz#9302de0b29094b52c259e9b2cf8dc0879879f0ed"
  integrity sha512-mSgUJ+pd/ldRGVx26p2wz9dNZ7ji6Pn8VWBajMXFf8jk7vUoSrZ2lt/wZR7DtlZYKesmZI680qjr2CeFF2fbUg==

postcss-normalize-display-values@^5.1.0:
  version "5.1.0"
  resolved "https://registry.yarnpkg.com/postcss-normalize-display-values/-/postcss-normalize-display-values-5.1.0.tgz#72abbae58081960e9edd7200fcf21ab8325c3da8"
  integrity sha512-WP4KIM4o2dazQXWmFaqMmcvsKmhdINFblgSeRgn8BJ6vxaMyaJkwAzpPpuvSIoG/rmX3M+IrRZEz2H0glrQNEA==
  dependencies:
    postcss-value-parser "^4.2.0"

postcss-normalize-positions@^5.1.0:
  version "5.1.0"
  resolved "https://registry.yarnpkg.com/postcss-normalize-positions/-/postcss-normalize-positions-5.1.0.tgz#902a7cb97cf0b9e8b1b654d4a43d451e48966458"
  integrity sha512-8gmItgA4H5xiUxgN/3TVvXRoJxkAWLW6f/KKhdsH03atg0cB8ilXnrB5PpSshwVu/dD2ZsRFQcR1OEmSBDAgcQ==
  dependencies:
    postcss-value-parser "^4.2.0"

postcss-normalize-repeat-style@^5.1.0:
  version "5.1.0"
  resolved "https://registry.yarnpkg.com/postcss-normalize-repeat-style/-/postcss-normalize-repeat-style-5.1.0.tgz#f6d6fd5a54f51a741cc84a37f7459e60ef7a6398"
  integrity sha512-IR3uBjc+7mcWGL6CtniKNQ4Rr5fTxwkaDHwMBDGGs1x9IVRkYIT/M4NelZWkAOBdV6v3Z9S46zqaKGlyzHSchw==
  dependencies:
    postcss-value-parser "^4.2.0"

postcss-normalize-string@^5.1.0:
  version "5.1.0"
  resolved "https://registry.yarnpkg.com/postcss-normalize-string/-/postcss-normalize-string-5.1.0.tgz#411961169e07308c82c1f8c55f3e8a337757e228"
  integrity sha512-oYiIJOf4T9T1N4i+abeIc7Vgm/xPCGih4bZz5Nm0/ARVJ7K6xrDlLwvwqOydvyL3RHNf8qZk6vo3aatiw/go3w==
  dependencies:
    postcss-value-parser "^4.2.0"

postcss-normalize-timing-functions@^5.1.0:
  version "5.1.0"
  resolved "https://registry.yarnpkg.com/postcss-normalize-timing-functions/-/postcss-normalize-timing-functions-5.1.0.tgz#d5614410f8f0b2388e9f240aa6011ba6f52dafbb"
  integrity sha512-DOEkzJ4SAXv5xkHl0Wa9cZLF3WCBhF3o1SKVxKQAa+0pYKlueTpCgvkFAHfk+Y64ezX9+nITGrDZeVGgITJXjg==
  dependencies:
    postcss-value-parser "^4.2.0"

postcss-normalize-unicode@^5.1.0:
  version "5.1.0"
  resolved "https://registry.yarnpkg.com/postcss-normalize-unicode/-/postcss-normalize-unicode-5.1.0.tgz#3d23aede35e160089a285e27bf715de11dc9db75"
  integrity sha512-J6M3MizAAZ2dOdSjy2caayJLQT8E8K9XjLce8AUQMwOrCvjCHv24aLC/Lps1R1ylOfol5VIDMaM/Lo9NGlk1SQ==
  dependencies:
    browserslist "^4.16.6"
    postcss-value-parser "^4.2.0"

postcss-normalize-url@^5.1.0:
  version "5.1.0"
  resolved "https://registry.yarnpkg.com/postcss-normalize-url/-/postcss-normalize-url-5.1.0.tgz#ed9d88ca82e21abef99f743457d3729a042adcdc"
  integrity sha512-5upGeDO+PVthOxSmds43ZeMeZfKH+/DKgGRD7TElkkyS46JXAUhMzIKiCa7BabPeIy3AQcTkXwVVN7DbqsiCew==
  dependencies:
    normalize-url "^6.0.1"
    postcss-value-parser "^4.2.0"

postcss-normalize-whitespace@^5.1.1:
  version "5.1.1"
  resolved "https://registry.yarnpkg.com/postcss-normalize-whitespace/-/postcss-normalize-whitespace-5.1.1.tgz#08a1a0d1ffa17a7cc6efe1e6c9da969cc4493cfa"
  integrity sha512-83ZJ4t3NUDETIHTa3uEg6asWjSBYL5EdkVB0sDncx9ERzOKBVJIUeDO9RyA9Zwtig8El1d79HBp0JEi8wvGQnA==
  dependencies:
    postcss-value-parser "^4.2.0"

postcss-normalize@^10.0.1:
  version "10.0.1"
  resolved "https://registry.yarnpkg.com/postcss-normalize/-/postcss-normalize-10.0.1.tgz#464692676b52792a06b06880a176279216540dd7"
  integrity sha512-+5w18/rDev5mqERcG3W5GZNMJa1eoYYNGo8gB7tEwaos0ajk3ZXAI4mHGcNT47NE+ZnZD1pEpUOFLvltIwmeJA==
  dependencies:
    "@csstools/normalize.css" "*"
    postcss-browser-comments "^4"
    sanitize.css "*"

postcss-opacity-percentage@^1.1.2:
  version "1.1.2"
  resolved "https://registry.yarnpkg.com/postcss-opacity-percentage/-/postcss-opacity-percentage-1.1.2.tgz#bd698bb3670a0a27f6d657cc16744b3ebf3b1145"
  integrity sha512-lyUfF7miG+yewZ8EAk9XUBIlrHyUE6fijnesuz+Mj5zrIHIEw6KcIZSOk/elVMqzLvREmXB83Zi/5QpNRYd47w==

postcss-ordered-values@^5.1.1:
  version "5.1.1"
  resolved "https://registry.yarnpkg.com/postcss-ordered-values/-/postcss-ordered-values-5.1.1.tgz#0b41b610ba02906a3341e92cab01ff8ebc598adb"
  integrity sha512-7lxgXF0NaoMIgyihL/2boNAEZKiW0+HkMhdKMTD93CjW8TdCy2hSdj8lsAo+uwm7EDG16Da2Jdmtqpedl0cMfw==
  dependencies:
    cssnano-utils "^3.1.0"
    postcss-value-parser "^4.2.0"

postcss-overflow-shorthand@^3.0.3:
  version "3.0.3"
  resolved "https://registry.yarnpkg.com/postcss-overflow-shorthand/-/postcss-overflow-shorthand-3.0.3.tgz#ebcfc0483a15bbf1b27fdd9b3c10125372f4cbc2"
  integrity sha512-CxZwoWup9KXzQeeIxtgOciQ00tDtnylYIlJBBODqkgS/PU2jISuWOL/mYLHmZb9ZhZiCaNKsCRiLp22dZUtNsg==

postcss-page-break@^3.0.4:
  version "3.0.4"
  resolved "https://registry.yarnpkg.com/postcss-page-break/-/postcss-page-break-3.0.4.tgz#7fbf741c233621622b68d435babfb70dd8c1ee5f"
  integrity sha512-1JGu8oCjVXLa9q9rFTo4MbeeA5FMe00/9C7lN4va606Rdb+HkxXtXsmEDrIraQ11fGz/WvKWa8gMuCKkrXpTsQ==

postcss-place@^7.0.4:
  version "7.0.4"
  resolved "https://registry.yarnpkg.com/postcss-place/-/postcss-place-7.0.4.tgz#eb026650b7f769ae57ca4f938c1addd6be2f62c9"
  integrity sha512-MrgKeiiu5OC/TETQO45kV3npRjOFxEHthsqGtkh3I1rPbZSbXGD/lZVi9j13cYh+NA8PIAPyk6sGjT9QbRyvSg==
  dependencies:
    postcss-value-parser "^4.2.0"

postcss-preset-env@^7.0.1:
  version "7.4.3"
  resolved "https://registry.yarnpkg.com/postcss-preset-env/-/postcss-preset-env-7.4.3.tgz#fb1c8b4cb405da042da0ddb8c5eda7842c08a449"
  integrity sha512-dlPA65g9KuGv7YsmGyCKtFkZKCPLkoVMUE3omOl6yM+qrynVHxFvf0tMuippIrXB/sB/MyhL1FgTIbrO+qMERg==
  dependencies:
    "@csstools/postcss-color-function" "^1.0.3"
    "@csstools/postcss-font-format-keywords" "^1.0.0"
    "@csstools/postcss-hwb-function" "^1.0.0"
    "@csstools/postcss-ic-unit" "^1.0.0"
    "@csstools/postcss-is-pseudo-class" "^2.0.1"
    "@csstools/postcss-normalize-display-values" "^1.0.0"
    "@csstools/postcss-oklab-function" "^1.0.2"
    "@csstools/postcss-progressive-custom-properties" "^1.3.0"
    autoprefixer "^10.4.4"
    browserslist "^4.20.2"
    css-blank-pseudo "^3.0.3"
    css-has-pseudo "^3.0.4"
    css-prefers-color-scheme "^6.0.3"
    cssdb "^6.5.0"
    postcss-attribute-case-insensitive "^5.0.0"
    postcss-clamp "^4.1.0"
    postcss-color-functional-notation "^4.2.2"
    postcss-color-hex-alpha "^8.0.3"
    postcss-color-rebeccapurple "^7.0.2"
    postcss-custom-media "^8.0.0"
    postcss-custom-properties "^12.1.5"
    postcss-custom-selectors "^6.0.0"
    postcss-dir-pseudo-class "^6.0.4"
    postcss-double-position-gradients "^3.1.1"
    postcss-env-function "^4.0.6"
    postcss-focus-visible "^6.0.4"
    postcss-focus-within "^5.0.4"
    postcss-font-variant "^5.0.0"
    postcss-gap-properties "^3.0.3"
    postcss-image-set-function "^4.0.6"
    postcss-initial "^4.0.1"
    postcss-lab-function "^4.1.2"
    postcss-logical "^5.0.4"
    postcss-media-minmax "^5.0.0"
    postcss-nesting "^10.1.3"
    postcss-opacity-percentage "^1.1.2"
    postcss-overflow-shorthand "^3.0.3"
    postcss-page-break "^3.0.4"
    postcss-place "^7.0.4"
    postcss-pseudo-class-any-link "^7.1.1"
    postcss-replace-overflow-wrap "^4.0.0"
    postcss-selector-not "^5.0.0"
    postcss-value-parser "^4.2.0"

postcss-pseudo-class-any-link@^7.1.1:
  version "7.1.1"
  resolved "https://registry.yarnpkg.com/postcss-pseudo-class-any-link/-/postcss-pseudo-class-any-link-7.1.1.tgz#534eb1dadd9945eb07830dbcc06fb4d5d865b8e0"
  integrity sha512-JRoLFvPEX/1YTPxRxp1JO4WxBVXJYrSY7NHeak5LImwJ+VobFMwYDQHvfTXEpcn+7fYIeGkC29zYFhFWIZD8fg==
  dependencies:
    postcss-selector-parser "^6.0.9"

postcss-reduce-initial@^5.1.0:
  version "5.1.0"
  resolved "https://registry.yarnpkg.com/postcss-reduce-initial/-/postcss-reduce-initial-5.1.0.tgz#fc31659ea6e85c492fb2a7b545370c215822c5d6"
  integrity sha512-5OgTUviz0aeH6MtBjHfbr57tml13PuedK/Ecg8szzd4XRMbYxH4572JFG067z+FqBIf6Zp/d+0581glkvvWMFw==
  dependencies:
    browserslist "^4.16.6"
    caniuse-api "^3.0.0"

postcss-reduce-transforms@^5.1.0:
  version "5.1.0"
  resolved "https://registry.yarnpkg.com/postcss-reduce-transforms/-/postcss-reduce-transforms-5.1.0.tgz#333b70e7758b802f3dd0ddfe98bb1ccfef96b6e9"
  integrity sha512-2fbdbmgir5AvpW9RLtdONx1QoYG2/EtqpNQbFASDlixBbAYuTcJ0dECwlqNqH7VbaUnEnh8SrxOe2sRIn24XyQ==
  dependencies:
    postcss-value-parser "^4.2.0"

postcss-replace-overflow-wrap@^4.0.0:
  version "4.0.0"
  resolved "https://registry.yarnpkg.com/postcss-replace-overflow-wrap/-/postcss-replace-overflow-wrap-4.0.0.tgz#d2df6bed10b477bf9c52fab28c568b4b29ca4319"
  integrity sha512-KmF7SBPphT4gPPcKZc7aDkweHiKEEO8cla/GjcBK+ckKxiZslIu3C4GCRW3DNfL0o7yW7kMQu9xlZ1kXRXLXtw==

postcss-selector-not@^5.0.0:
  version "5.0.0"
  resolved "https://registry.yarnpkg.com/postcss-selector-not/-/postcss-selector-not-5.0.0.tgz#ac5fc506f7565dd872f82f5314c0f81a05630dc7"
  integrity sha512-/2K3A4TCP9orP4TNS7u3tGdRFVKqz/E6pX3aGnriPG0jU78of8wsUcqE4QAhWEU0d+WnMSF93Ah3F//vUtK+iQ==
  dependencies:
    balanced-match "^1.0.0"

postcss-selector-parser@^6.0.2, postcss-selector-parser@^6.0.4, postcss-selector-parser@^6.0.5, postcss-selector-parser@^6.0.6, postcss-selector-parser@^6.0.9:
  version "6.0.10"
  resolved "https://registry.yarnpkg.com/postcss-selector-parser/-/postcss-selector-parser-6.0.10.tgz#79b61e2c0d1bfc2602d549e11d0876256f8df88d"
  integrity sha512-IQ7TZdoaqbT+LCpShg46jnZVlhWD2w6iQYAcYXfHARZ7X1t/UGhhceQDs5X0cGqKvYlHNOuv7Oa1xmb0oQuA3w==
  dependencies:
    cssesc "^3.0.0"
    util-deprecate "^1.0.2"

postcss-svgo@^5.1.0:
  version "5.1.0"
  resolved "https://registry.yarnpkg.com/postcss-svgo/-/postcss-svgo-5.1.0.tgz#0a317400ced789f233a28826e77523f15857d80d"
  integrity sha512-D75KsH1zm5ZrHyxPakAxJWtkyXew5qwS70v56exwvw542d9CRtTo78K0WeFxZB4G7JXKKMbEZtZayTGdIky/eA==
  dependencies:
    postcss-value-parser "^4.2.0"
    svgo "^2.7.0"

postcss-unique-selectors@^5.1.1:
  version "5.1.1"
  resolved "https://registry.yarnpkg.com/postcss-unique-selectors/-/postcss-unique-selectors-5.1.1.tgz#a9f273d1eacd09e9aa6088f4b0507b18b1b541b6"
  integrity sha512-5JiODlELrz8L2HwxfPnhOWZYWDxVHWL83ufOv84NrcgipI7TaeRsatAhK4Tr2/ZiYldpK/wBvw5BD3qfaK96GA==
  dependencies:
    postcss-selector-parser "^6.0.5"

postcss-value-parser@^4.1.0, postcss-value-parser@^4.2.0:
  version "4.2.0"
  resolved "https://registry.yarnpkg.com/postcss-value-parser/-/postcss-value-parser-4.2.0.tgz#723c09920836ba6d3e5af019f92bc0971c02e514"
  integrity sha512-1NNCs6uurfkVbeXG4S8JFT9t19m45ICnif8zWLd5oPSZ50QnwMfK+H3jv408d4jw/7Bttv5axS5IiHoLaVNHeQ==

postcss@^7.0.35:
  version "7.0.39"
  resolved "https://registry.yarnpkg.com/postcss/-/postcss-7.0.39.tgz#9624375d965630e2e1f2c02a935c82a59cb48309"
  integrity sha512-yioayjNbHn6z1/Bywyb2Y4s3yvDAeXGOyxqD+LnVOinq6Mdmd++SW2wUNVzavyyHxd6+DxzWGIuosg6P1Rj8uA==
  dependencies:
    picocolors "^0.2.1"
    source-map "^0.6.1"

postcss@^8.3.5, postcss@^8.4.4, postcss@^8.4.6, postcss@^8.4.7:
  version "8.4.12"
  resolved "https://registry.yarnpkg.com/postcss/-/postcss-8.4.12.tgz#1e7de78733b28970fa4743f7da6f3763648b1905"
  integrity sha512-lg6eITwYe9v6Hr5CncVbK70SoioNQIq81nsaG86ev5hAidQvmOeETBqs7jm43K2F5/Ley3ytDtriImV6TpNiSg==
  dependencies:
    nanoid "^3.3.1"
    picocolors "^1.0.0"
    source-map-js "^1.0.2"

prelude-ls@^1.2.1:
  version "1.2.1"
  resolved "https://registry.yarnpkg.com/prelude-ls/-/prelude-ls-1.2.1.tgz#debc6489d7a6e6b0e7611888cec880337d316396"
  integrity sha512-vkcDPrRZo1QZLbn5RLGPpg/WmIQ65qoWWhcGKf/b5eplkkarX0m9z8ppCat4mlOqUsWpyNuYgO3VRyrYHSzX5g==

prelude-ls@~1.1.2:
  version "1.1.2"
  resolved "https://registry.yarnpkg.com/prelude-ls/-/prelude-ls-1.1.2.tgz#21932a549f5e52ffd9a827f570e04be62a97da54"
  integrity sha1-IZMqVJ9eUv/ZqCf1cOBL5iqX2lQ=

pretty-bytes@^5.3.0, pretty-bytes@^5.4.1:
  version "5.6.0"
  resolved "https://registry.yarnpkg.com/pretty-bytes/-/pretty-bytes-5.6.0.tgz#356256f643804773c82f64723fe78c92c62beaeb"
  integrity sha512-FFw039TmrBqFK8ma/7OL3sDz/VytdtJr044/QUJtH0wK9lb9jLq9tJyIxUwtQJHwar2BqtiA4iCWSwo9JLkzFg==

pretty-error@^4.0.0:
  version "4.0.0"
  resolved "https://registry.yarnpkg.com/pretty-error/-/pretty-error-4.0.0.tgz#90a703f46dd7234adb46d0f84823e9d1cb8f10d6"
  integrity sha512-AoJ5YMAcXKYxKhuJGdcvse+Voc6v1RgnsR3nWcYU7q4t6z0Q6T86sv5Zq8VIRbOWWFpvdGE83LtdSMNd+6Y0xw==
  dependencies:
    lodash "^4.17.20"
    renderkid "^3.0.0"

pretty-format@^27.0.0, pretty-format@^27.0.2, pretty-format@^27.5.1:
  version "27.5.1"
  resolved "https://registry.yarnpkg.com/pretty-format/-/pretty-format-27.5.1.tgz#2181879fdea51a7a5851fb39d920faa63f01d88e"
  integrity sha512-Qb1gy5OrP5+zDf2Bvnzdl3jsTf1qXVMazbvCoKhtKqVs4/YK4ozX4gKQJJVyNe+cajNPn0KoC0MC3FUmaHWEmQ==
  dependencies:
    ansi-regex "^5.0.1"
    ansi-styles "^5.0.0"
    react-is "^17.0.1"

process-nextick-args@~2.0.0:
  version "2.0.1"
  resolved "https://registry.yarnpkg.com/process-nextick-args/-/process-nextick-args-2.0.1.tgz#7820d9b16120cc55ca9ae7792680ae7dba6d7fe2"
  integrity sha512-3ouUOpQhtgrbOa17J7+uxOTpITYWaGP7/AhoR3+A+/1e9skrzelGi/dXzEYyvbxubEF6Wn2ypscTKiKJFFn1ag==

promise@^8.1.0:
  version "8.1.0"
  resolved "https://registry.yarnpkg.com/promise/-/promise-8.1.0.tgz#697c25c3dfe7435dd79fcd58c38a135888eaf05e"
  integrity sha512-W04AqnILOL/sPRXziNicCjSNRruLAuIHEOVBazepu0545DDNGYHz7ar9ZgZ1fMU8/MA4mVxp5rkBWRi6OXIy3Q==
  dependencies:
    asap "~2.0.6"

prompts@^2.0.1, prompts@^2.4.2:
  version "2.4.2"
  resolved "https://registry.yarnpkg.com/prompts/-/prompts-2.4.2.tgz#7b57e73b3a48029ad10ebd44f74b01722a4cb069"
  integrity sha512-NxNv/kLguCA7p3jE8oL2aEBsrJWgAakBpgmgK6lpPWV+WuOmY6r2/zbAVnP+T8bQlA0nzHXSJSJW0Hq7ylaD2Q==
  dependencies:
    kleur "^3.0.3"
    sisteransi "^1.0.5"

prop-types@^15.6.2, prop-types@^15.7.2, prop-types@^15.8.1:
  version "15.8.1"
  resolved "https://registry.yarnpkg.com/prop-types/-/prop-types-15.8.1.tgz#67d87bf1a694f48435cf332c24af10214a3140b5"
  integrity sha512-oj87CgZICdulUohogVAR7AjlC0327U4el4L6eAvOqCeudMDVU0NThNaV+b9Df4dXgSP1gXMTnPdhfe/2qDH5cg==
  dependencies:
    loose-envify "^1.4.0"
    object-assign "^4.1.1"
    react-is "^16.13.1"

proxy-addr@~2.0.7:
  version "2.0.7"
  resolved "https://registry.yarnpkg.com/proxy-addr/-/proxy-addr-2.0.7.tgz#f19fe69ceab311eeb94b42e70e8c2070f9ba1025"
  integrity sha512-llQsMLSUDUPT44jdrU/O37qlnifitDP+ZwrmmZcoSKyLKvtZxpyV0n2/bD/N4tBAAZ/gJEdZU7KMraoK1+XYAg==
  dependencies:
    forwarded "0.2.0"
    ipaddr.js "1.9.1"

psl@^1.1.33:
  version "1.8.0"
  resolved "https://registry.yarnpkg.com/psl/-/psl-1.8.0.tgz#9326f8bcfb013adcc005fdff056acce020e51c24"
  integrity sha512-RIdOzyoavK+hA18OGGWDqUTsCLhtA7IcZ/6NCs4fFJaHBDab+pDDmDIByWFRQJq2Cd7r1OoQxBGKOaztq+hjIQ==

punycode@^1.3.2:
  version "1.4.1"
  resolved "https://registry.yarnpkg.com/punycode/-/punycode-1.4.1.tgz#c0d5a63b2718800ad8e1eb0fa5269c84dd41845e"
  integrity sha512-jmYNElW7yvO7TV33CjSmvSiE2yco3bV2czu/OzDKdMNVZQWfxCblURLhf+47syQRBntjfLdd/H0egrzIG+oaFQ==

punycode@^2.1.0, punycode@^2.1.1:
  version "2.1.1"
  resolved "https://registry.yarnpkg.com/punycode/-/punycode-2.1.1.tgz#b58b010ac40c22c5657616c8d2c2c02c7bf479ec"
  integrity sha512-XRsRjdf+j5ml+y/6GKHPZbrF/8p2Yga0JPtdqTIY2Xe5ohJPD9saDJJLPvp9+NSBprVvevdXZybnj2cv8OEd0A==

q@^1.1.2:
  version "1.5.1"
  resolved "https://registry.yarnpkg.com/q/-/q-1.5.1.tgz#7e32f75b41381291d04611f1bf14109ac00651d7"
  integrity sha1-fjL3W0E4EpHQRhHxvxQQmsAGUdc=

qs@6.11.0:
  version "6.11.0"
  resolved "https://registry.yarnpkg.com/qs/-/qs-6.11.0.tgz#fd0d963446f7a65e1367e01abd85429453f0c37a"
  integrity sha512-MvjoMCJwEarSbUYk5O+nmoSzSutSsTwF85zcHPQ9OrlFoZOYIjaqBAJIqIXjptyD5vThxGq52Xu/MaJzRkIk4Q==
  dependencies:
    side-channel "^1.0.4"

qs@6.9.7:
  version "6.9.7"
  resolved "https://registry.yarnpkg.com/qs/-/qs-6.9.7.tgz#4610846871485e1e048f44ae3b94033f0e675afe"
  integrity sha512-IhMFgUmuNpyRfxA90umL7ByLlgRXu6tIfKPpF5TmcfRLlLCckfP/g3IQmju6jjpu+Hh8rA+2p6A27ZSPOOHdKw==

queue-microtask@^1.2.2:
  version "1.2.3"
  resolved "https://registry.yarnpkg.com/queue-microtask/-/queue-microtask-1.2.3.tgz#4929228bbc724dfac43e0efb058caf7b6cfb6243"
  integrity sha512-NuaNSa6flKT5JaSYQzJok04JzTL1CA6aGhv5rfLW3PgqA+M2ChpZQnAC8h8i4ZFkBS8X5RqkDBHA7r4hej3K9A==

quick-lru@^5.1.1:
  version "5.1.1"
  resolved "https://registry.yarnpkg.com/quick-lru/-/quick-lru-5.1.1.tgz#366493e6b3e42a3a6885e2e99d18f80fb7a8c932"
  integrity sha512-WuyALRjWPDGtt/wzJiadO5AXY+8hZ80hVpe6MyivgraREW751X3SbhRvG3eLKOYN+8VEvqLcf3wdnt44Z4S4SA==

raf@^3.4.1:
  version "3.4.1"
  resolved "https://registry.yarnpkg.com/raf/-/raf-3.4.1.tgz#0742e99a4a6552f445d73e3ee0328af0ff1ede39"
  integrity sha512-Sq4CW4QhwOHE8ucn6J34MqtZCeWFP2aQSmrlroYgqAV1PjStIhJXxYuTgUIfkEk7zTLjmIjLmU5q+fbD1NnOJA==
  dependencies:
    performance-now "^2.1.0"

randombytes@^2.1.0:
  version "2.1.0"
  resolved "https://registry.yarnpkg.com/randombytes/-/randombytes-2.1.0.tgz#df6f84372f0270dc65cdf6291349ab7a473d4f2a"
  integrity sha512-vYl3iOX+4CKUWuxGi9Ukhie6fsqXqS9FE2Zaic4tNFD2N2QQaXOMFbuKK4QmDHC0JO6B1Zp41J0LpT0oR68amQ==
  dependencies:
    safe-buffer "^5.1.0"

range-parser@1.2.0:
  version "1.2.0"
  resolved "https://registry.yarnpkg.com/range-parser/-/range-parser-1.2.0.tgz#f49be6b487894ddc40dcc94a322f611092e00d5e"
  integrity sha512-kA5WQoNVo4t9lNx2kQNFCxKeBl5IbbSNBl1M/tLkw9WCn+hxNBAW5Qh8gdhs63CJnhjJ2zQWFoqPJP2sK1AV5A==

range-parser@^1.2.1, range-parser@~1.2.1:
  version "1.2.1"
  resolved "https://registry.yarnpkg.com/range-parser/-/range-parser-1.2.1.tgz#3cf37023d199e1c24d1a55b84800c2f3e6468031"
  integrity sha512-Hrgsx+orqoygnmhFbKaHE6c296J+HTAQXoxEF6gNupROmmGJRoyzfG3ccAveqCBrwr/2yxQ5BVd/GTl5agOwSg==

raw-body@2.4.3:
  version "2.4.3"
  resolved "https://registry.yarnpkg.com/raw-body/-/raw-body-2.4.3.tgz#8f80305d11c2a0a545c2d9d89d7a0286fcead43c"
  integrity sha512-UlTNLIcu0uzb4D2f4WltY6cVjLi+/jEN4lgEUj3E04tpMDpUlkBo/eSn6zou9hum2VMNpCCUone0O0WeJim07g==
  dependencies:
    bytes "3.1.2"
    http-errors "1.8.1"
    iconv-lite "0.4.24"
    unpipe "1.0.0"

raw-body@2.5.1:
  version "2.5.1"
  resolved "https://registry.yarnpkg.com/raw-body/-/raw-body-2.5.1.tgz#fe1b1628b181b700215e5fd42389f98b71392857"
  integrity sha512-qqJBtEyVgS0ZmPGdCFPWJ3FreoqvG4MVQln/kCgF7Olq95IbOp0/BWyMwbdtn4VTvkM8Y7khCQ2Xgk/tcrCXig==
  dependencies:
    bytes "3.1.2"
    http-errors "2.0.0"
    iconv-lite "0.4.24"
    unpipe "1.0.0"

rc@^1.0.1, rc@^1.1.6:
  version "1.2.8"
  resolved "https://registry.yarnpkg.com/rc/-/rc-1.2.8.tgz#cd924bf5200a075b83c188cd6b9e211b7fc0d3ed"
  integrity sha512-y3bGgqKj3QBdxLbLkomlohkvsA8gdAiUQlSBJnBhfn+BPxg4bc62d8TcBW15wavDfgexCgccckhcZvywyQYPOw==
  dependencies:
    deep-extend "^0.6.0"
    ini "~1.3.0"
    minimist "^1.2.0"
    strip-json-comments "~2.0.1"

react-app-polyfill@^3.0.0:
  version "3.0.0"
  resolved "https://registry.yarnpkg.com/react-app-polyfill/-/react-app-polyfill-3.0.0.tgz#95221e0a9bd259e5ca6b177c7bb1cb6768f68fd7"
  integrity sha512-sZ41cxiU5llIB003yxxQBYrARBqe0repqPTTYBTmMqTz9szeBbE37BehCE891NZsmdZqqP+xWKdT3eo3vOzN8w==
  dependencies:
    core-js "^3.19.2"
    object-assign "^4.1.1"
    promise "^8.1.0"
    raf "^3.4.1"
    regenerator-runtime "^0.13.9"
    whatwg-fetch "^3.6.2"

react-dev-utils@^12.0.0:
  version "12.0.0"
  resolved "https://registry.yarnpkg.com/react-dev-utils/-/react-dev-utils-12.0.0.tgz#4eab12cdb95692a077616770b5988f0adf806526"
  integrity sha512-xBQkitdxozPxt1YZ9O1097EJiVpwHr9FoAuEVURCKV0Av8NBERovJauzP7bo1ThvuhZ4shsQ1AJiu4vQpoT1AQ==
  dependencies:
    "@babel/code-frame" "^7.16.0"
    address "^1.1.2"
    browserslist "^4.18.1"
    chalk "^4.1.2"
    cross-spawn "^7.0.3"
    detect-port-alt "^1.1.6"
    escape-string-regexp "^4.0.0"
    filesize "^8.0.6"
    find-up "^5.0.0"
    fork-ts-checker-webpack-plugin "^6.5.0"
    global-modules "^2.0.0"
    globby "^11.0.4"
    gzip-size "^6.0.0"
    immer "^9.0.7"
    is-root "^2.1.0"
    loader-utils "^3.2.0"
    open "^8.4.0"
    pkg-up "^3.1.0"
    prompts "^2.4.2"
    react-error-overlay "^6.0.10"
    recursive-readdir "^2.2.2"
    shell-quote "^1.7.3"
    strip-ansi "^6.0.1"
    text-table "^0.2.0"

react-dom@^18.0.0:
  version "18.0.0"
  resolved "https://registry.yarnpkg.com/react-dom/-/react-dom-18.0.0.tgz#26b88534f8f1dbb80853e1eabe752f24100d8023"
  integrity sha512-XqX7uzmFo0pUceWFCt7Gff6IyIMzFUn7QMZrbrQfGxtaxXZIcGQzoNpRLE3fQLnS4XzLLPMZX2T9TRcSrasicw==
  dependencies:
    loose-envify "^1.1.0"
    scheduler "^0.21.0"

react-error-overlay@^6.0.10:
  version "6.0.10"
  resolved "https://registry.yarnpkg.com/react-error-overlay/-/react-error-overlay-6.0.10.tgz#0fe26db4fa85d9dbb8624729580e90e7159a59a6"
  integrity sha512-mKR90fX7Pm5seCOfz8q9F+66VCc1PGsWSBxKbITjfKVQHMNF2zudxHnMdJiB1fRCb+XsbQV9sO9DCkgsMQgBIA==

react-is@^16.13.1, react-is@^16.7.0:
  version "16.13.1"
  resolved "https://registry.yarnpkg.com/react-is/-/react-is-16.13.1.tgz#789729a4dc36de2999dc156dd6c1d9c18cea56a4"
  integrity sha512-24e6ynE2H+OKt4kqsOvNd8kBpV65zoxbA4BVsEOB3ARVWQki/DHzaUoC5KuON/BiccDaCCTZBuOcfZs70kR8bQ==

react-is@^17.0.1, react-is@^17.0.2:
  version "17.0.2"
  resolved "https://registry.yarnpkg.com/react-is/-/react-is-17.0.2.tgz#e691d4a8e9c789365655539ab372762b0efb54f0"
  integrity sha512-w2GsyukL62IJnlaff/nRegPQR94C/XXamvMWmSHRJ4y7Ts/4ocGRmTHvOs8PSE6pB3dWOrD/nueuU5sduBsQ4w==

react-refresh@^0.11.0:
  version "0.11.0"
  resolved "https://registry.yarnpkg.com/react-refresh/-/react-refresh-0.11.0.tgz#77198b944733f0f1f1a90e791de4541f9f074046"
  integrity sha512-F27qZr8uUqwhWZboondsPx8tnC3Ct3SxZA3V5WyEvujRyyNv0VYPhoBg1gZ8/MV5tubQp76Trw8lTv9hzRBa+A==

react-scripts@5.0.0:
  version "5.0.0"
  resolved "https://registry.yarnpkg.com/react-scripts/-/react-scripts-5.0.0.tgz#6547a6d7f8b64364ef95273767466cc577cb4b60"
  integrity sha512-3i0L2CyIlROz7mxETEdfif6Sfhh9Lfpzi10CtcGs1emDQStmZfWjJbAIMtRD0opVUjQuFWqHZyRZ9PPzKCFxWg==
  dependencies:
    "@babel/core" "^7.16.0"
    "@pmmmwh/react-refresh-webpack-plugin" "^0.5.3"
    "@svgr/webpack" "^5.5.0"
    babel-jest "^27.4.2"
    babel-loader "^8.2.3"
    babel-plugin-named-asset-import "^0.3.8"
    babel-preset-react-app "^10.0.1"
    bfj "^7.0.2"
    browserslist "^4.18.1"
    camelcase "^6.2.1"
    case-sensitive-paths-webpack-plugin "^2.4.0"
    css-loader "^6.5.1"
    css-minimizer-webpack-plugin "^3.2.0"
    dotenv "^10.0.0"
    dotenv-expand "^5.1.0"
    eslint "^8.3.0"
    eslint-config-react-app "^7.0.0"
    eslint-webpack-plugin "^3.1.1"
    file-loader "^6.2.0"
    fs-extra "^10.0.0"
    html-webpack-plugin "^5.5.0"
    identity-obj-proxy "^3.0.0"
    jest "^27.4.3"
    jest-resolve "^27.4.2"
    jest-watch-typeahead "^1.0.0"
    mini-css-extract-plugin "^2.4.5"
    postcss "^8.4.4"
    postcss-flexbugs-fixes "^5.0.2"
    postcss-loader "^6.2.1"
    postcss-normalize "^10.0.1"
    postcss-preset-env "^7.0.1"
    prompts "^2.4.2"
    react-app-polyfill "^3.0.0"
    react-dev-utils "^12.0.0"
    react-refresh "^0.11.0"
    resolve "^1.20.0"
    resolve-url-loader "^4.0.0"
    sass-loader "^12.3.0"
    semver "^7.3.5"
    source-map-loader "^3.0.0"
    style-loader "^3.3.1"
    tailwindcss "^3.0.2"
    terser-webpack-plugin "^5.2.5"
    webpack "^5.64.4"
    webpack-dev-server "^4.6.0"
    webpack-manifest-plugin "^4.0.2"
    workbox-webpack-plugin "^6.4.1"
  optionalDependencies:
    fsevents "^2.3.2"

react-transition-group@^4.4.2:
  version "4.4.2"
  resolved "https://registry.yarnpkg.com/react-transition-group/-/react-transition-group-4.4.2.tgz#8b59a56f09ced7b55cbd53c36768b922890d5470"
  integrity sha512-/RNYfRAMlZwDSr6z4zNKV6xu53/e2BuaBbGhbyYIXTrmgu/bGHzmqOs7mJSJBHy9Ud+ApHx3QjrkKSp1pxvlFg==
  dependencies:
    "@babel/runtime" "^7.5.5"
    dom-helpers "^5.0.1"
    loose-envify "^1.4.0"
    prop-types "^15.6.2"

react@^18.0.0:
  version "18.0.0"
  resolved "https://registry.yarnpkg.com/react/-/react-18.0.0.tgz#b468736d1f4a5891f38585ba8e8fb29f91c3cb96"
  integrity sha512-x+VL6wbT4JRVPm7EGxXhZ8w8LTROaxPXOqhlGyVSrv0sB1jkyFGgXxJ8LVoPRLvPR6/CIZGFmfzqUa2NYeMr2A==
  dependencies:
    loose-envify "^1.1.0"

readable-stream@^2.0.1:
  version "2.3.7"
  resolved "https://registry.yarnpkg.com/readable-stream/-/readable-stream-2.3.7.tgz#1eca1cf711aef814c04f62252a36a62f6cb23b57"
  integrity sha512-Ebho8K4jIbHAxnuxi7o42OrZgF/ZTNcsZj6nRKyUmkhLFq8CHItp/fy6hQZuZmP/n3yZ9VBUbp4zz/mX8hmYPw==
  dependencies:
    core-util-is "~1.0.0"
    inherits "~2.0.3"
    isarray "~1.0.0"
    process-nextick-args "~2.0.0"
    safe-buffer "~5.1.1"
    string_decoder "~1.1.1"
    util-deprecate "~1.0.1"

readable-stream@^3.0.6:
  version "3.6.0"
  resolved "https://registry.yarnpkg.com/readable-stream/-/readable-stream-3.6.0.tgz#337bbda3adc0706bd3e024426a286d4b4b2c9198"
  integrity sha512-BViHy7LKeTz4oNnkcLJ+lVSL6vpiFeX6/d3oSH8zCW7UxP2onchk+vTGB143xuFjHS3deTgkKoXXymXqymiIdA==
  dependencies:
    inherits "^2.0.3"
    string_decoder "^1.1.1"
    util-deprecate "^1.0.1"

readdirp@~3.6.0:
  version "3.6.0"
  resolved "https://registry.yarnpkg.com/readdirp/-/readdirp-3.6.0.tgz#74a370bd857116e245b29cc97340cd431a02a6c7"
  integrity sha512-hOS089on8RduqdbhvQ5Z37A0ESjsqz6qnRcffsMU3495FuTdqSm+7bhJ29JvIOsBDEEnan5DPu9t3To9VRlMzA==
  dependencies:
    picomatch "^2.2.1"

recursive-readdir@^2.2.2:
  version "2.2.2"
  resolved "https://registry.yarnpkg.com/recursive-readdir/-/recursive-readdir-2.2.2.tgz#9946fb3274e1628de6e36b2f6714953b4845094f"
  integrity sha512-nRCcW9Sj7NuZwa2XvH9co8NPeXUBhZP7CRKJtU+cS6PW9FpCIFoI5ib0NT1ZrbNuPoRy0ylyCaUL8Gih4LSyFg==
  dependencies:
    minimatch "3.0.4"

redent@^3.0.0:
  version "3.0.0"
  resolved "https://registry.yarnpkg.com/redent/-/redent-3.0.0.tgz#e557b7998316bb53c9f1f56fa626352c6963059f"
  integrity sha512-6tDA8g98We0zd0GvVeMT9arEOnTw9qM03L9cJXaCjrip1OO764RDBLBfrB4cwzNGDj5OA5ioymC9GkizgWJDUg==
  dependencies:
    indent-string "^4.0.0"
    strip-indent "^3.0.0"

regenerate-unicode-properties@^10.0.1:
  version "10.0.1"
  resolved "https://registry.yarnpkg.com/regenerate-unicode-properties/-/regenerate-unicode-properties-10.0.1.tgz#7f442732aa7934a3740c779bb9b3340dccc1fb56"
  integrity sha512-vn5DU6yg6h8hP/2OkQo3K7uVILvY4iu0oI4t3HFa81UPkhGJwkRwM10JEc3upjdhHjs/k8GJY1sRBhk5sr69Bw==
  dependencies:
    regenerate "^1.4.2"

regenerate@^1.4.2:
  version "1.4.2"
  resolved "https://registry.yarnpkg.com/regenerate/-/regenerate-1.4.2.tgz#b9346d8827e8f5a32f7ba29637d398b69014848a"
  integrity sha512-zrceR/XhGYU/d/opr2EKO7aRHUeiBI8qjtfHqADTwZd6Szfy16la6kqD0MIUs5z5hx6AaKa+PixpPrR289+I0A==

regenerator-runtime@^0.13.4, regenerator-runtime@^0.13.9:
  version "0.13.9"
  resolved "https://registry.yarnpkg.com/regenerator-runtime/-/regenerator-runtime-0.13.9.tgz#8925742a98ffd90814988d7566ad30ca3b263b52"
  integrity sha512-p3VT+cOEgxFsRRA9X4lkI1E+k2/CtnKtU4gcxyaCUreilL/vqI6CdZ3wxVUx3UOUg+gnUOQQcRI7BmSI656MYA==

regenerator-transform@^0.14.2:
  version "0.14.5"
  resolved "https://registry.yarnpkg.com/regenerator-transform/-/regenerator-transform-0.14.5.tgz#c98da154683671c9c4dcb16ece736517e1b7feb4"
  integrity sha512-eOf6vka5IO151Jfsw2NO9WpGX58W6wWmefK3I1zEGr0lOD0u8rwPaNqQL1aRxUaxLeKO3ArNh3VYg1KbaD+FFw==
  dependencies:
    "@babel/runtime" "^7.8.4"

regex-parser@^2.2.11:
  version "2.2.11"
  resolved "https://registry.yarnpkg.com/regex-parser/-/regex-parser-2.2.11.tgz#3b37ec9049e19479806e878cabe7c1ca83ccfe58"
  integrity sha512-jbD/FT0+9MBU2XAZluI7w2OBs1RBi6p9M83nkoZayQXXU9e8Robt69FcZc7wU4eJD/YFTjn1JdCk3rbMJajz8Q==

regexp.prototype.flags@^1.2.0, regexp.prototype.flags@^1.4.1:
  version "1.4.1"
  resolved "https://registry.yarnpkg.com/regexp.prototype.flags/-/regexp.prototype.flags-1.4.1.tgz#b3f4c0059af9e47eca9f3f660e51d81307e72307"
  integrity sha512-pMR7hBVUUGI7PMA37m2ofIdQCsomVnas+Jn5UPGAHQ+/LlwKm/aTLJHdasmHRzlfeZwHiAOaRSo2rbBDm3nNUQ==
  dependencies:
    call-bind "^1.0.2"
    define-properties "^1.1.3"

regexpp@^3.2.0:
  version "3.2.0"
  resolved "https://registry.yarnpkg.com/regexpp/-/regexpp-3.2.0.tgz#0425a2768d8f23bad70ca4b90461fa2f1213e1b2"
  integrity sha512-pq2bWo9mVD43nbts2wGv17XLiNLya+GklZ8kaDLV2Z08gDCsGpnKn9BFMepvWuHCbyVvY7J5o5+BVvoQbmlJLg==

regexpu-core@^5.0.1:
  version "5.0.1"
  resolved "https://registry.yarnpkg.com/regexpu-core/-/regexpu-core-5.0.1.tgz#c531122a7840de743dcf9c83e923b5560323ced3"
  integrity sha512-CriEZlrKK9VJw/xQGJpQM5rY88BtuL8DM+AEwvcThHilbxiTAy8vq4iJnd2tqq8wLmjbGZzP7ZcKFjbGkmEFrw==
  dependencies:
    regenerate "^1.4.2"
    regenerate-unicode-properties "^10.0.1"
    regjsgen "^0.6.0"
    regjsparser "^0.8.2"
    unicode-match-property-ecmascript "^2.0.0"
    unicode-match-property-value-ecmascript "^2.0.0"

registry-auth-token@3.3.2:
  version "3.3.2"
  resolved "https://registry.yarnpkg.com/registry-auth-token/-/registry-auth-token-3.3.2.tgz#851fd49038eecb586911115af845260eec983f20"
  integrity sha512-JL39c60XlzCVgNrO+qq68FoNb56w/m7JYvGR2jT5iR1xBrUA3Mfx5Twk5rqTThPmQKMWydGmq8oFtDlxfrmxnQ==
  dependencies:
    rc "^1.1.6"
    safe-buffer "^5.0.1"

registry-url@3.1.0:
  version "3.1.0"
  resolved "https://registry.yarnpkg.com/registry-url/-/registry-url-3.1.0.tgz#3d4ef870f73dde1d77f0cf9a381432444e174942"
  integrity sha512-ZbgR5aZEdf4UKZVBPYIgaglBmSF2Hi94s2PcIHhRGFjKYu+chjJdYfHn4rt3hB6eCKLJ8giVIIfgMa1ehDfZKA==
  dependencies:
    rc "^1.0.1"

regjsgen@^0.6.0:
  version "0.6.0"
  resolved "https://registry.yarnpkg.com/regjsgen/-/regjsgen-0.6.0.tgz#83414c5354afd7d6627b16af5f10f41c4e71808d"
  integrity sha512-ozE883Uigtqj3bx7OhL1KNbCzGyW2NQZPl6Hs09WTvCuZD5sTI4JY58bkbQWa/Y9hxIsvJ3M8Nbf7j54IqeZbA==

regjsparser@^0.8.2:
  version "0.8.4"
  resolved "https://registry.yarnpkg.com/regjsparser/-/regjsparser-0.8.4.tgz#8a14285ffcc5de78c5b95d62bbf413b6bc132d5f"
  integrity sha512-J3LABycON/VNEu3abOviqGHuB/LOtOQj8SKmfP9anY5GfAVw/SPjwzSjxGjbZXIxbGfqTHtJw58C2Li/WkStmA==
  dependencies:
    jsesc "~0.5.0"

relateurl@^0.2.7:
  version "0.2.7"
  resolved "https://registry.yarnpkg.com/relateurl/-/relateurl-0.2.7.tgz#54dbf377e51440aca90a4cd274600d3ff2d888a9"
  integrity sha1-VNvzd+UUQKypCkzSdGANP/LYiKk=

renderkid@^3.0.0:
  version "3.0.0"
  resolved "https://registry.yarnpkg.com/renderkid/-/renderkid-3.0.0.tgz#5fd823e4d6951d37358ecc9a58b1f06836b6268a"
  integrity sha512-q/7VIQA8lmM1hF+jn+sFSPWGlMkSAeNYcPLmDQx2zzuiDfaLrOmumR8iaUKlenFgh0XRPIUeSPlH3A+AW3Z5pg==
  dependencies:
    css-select "^4.1.3"
    dom-converter "^0.2.0"
    htmlparser2 "^6.1.0"
    lodash "^4.17.21"
    strip-ansi "^6.0.1"

require-directory@^2.1.1:
  version "2.1.1"
  resolved "https://registry.yarnpkg.com/require-directory/-/require-directory-2.1.1.tgz#8c64ad5fd30dab1c976e2344ffe7f792a6a6df42"
  integrity sha1-jGStX9MNqxyXbiNE/+f3kqam30I=

require-from-string@^2.0.2:
  version "2.0.2"
  resolved "https://registry.yarnpkg.com/require-from-string/-/require-from-string-2.0.2.tgz#89a7fdd938261267318eafe14f9c32e598c36909"
  integrity sha512-Xf0nWe6RseziFMu+Ap9biiUbmplq6S9/p+7w7YXP/JBHhrUDDUhwa+vANyubuqfZWTveU//DYVGsDG7RKL/vEw==

requires-port@^1.0.0:
  version "1.0.0"
  resolved "https://registry.yarnpkg.com/requires-port/-/requires-port-1.0.0.tgz#925d2601d39ac485e091cf0da5c6e694dc3dcaff"
  integrity sha1-kl0mAdOaxIXgkc8NpcbmlNw9yv8=

resolve-cwd@^3.0.0:
  version "3.0.0"
  resolved "https://registry.yarnpkg.com/resolve-cwd/-/resolve-cwd-3.0.0.tgz#0f0075f1bb2544766cf73ba6a6e2adfebcb13f2d"
  integrity sha512-OrZaX2Mb+rJCpH/6CpSqt9xFVpN++x01XnN2ie9g6P5/3xelLAkXWVADpdz1IHD/KFfEXyE6V0U01OQ3UO2rEg==
  dependencies:
    resolve-from "^5.0.0"

resolve-from@^4.0.0:
  version "4.0.0"
  resolved "https://registry.yarnpkg.com/resolve-from/-/resolve-from-4.0.0.tgz#4abcd852ad32dd7baabfe9b40e00a36db5f392e6"
  integrity sha512-pb/MYmXstAkysRFx8piNI1tGFNQIFA3vkE3Gq4EuA1dF6gHp/+vgZqsCGJapvy8N3Q+4o7FwvquPJcnZ7RYy4g==

resolve-from@^5.0.0:
  version "5.0.0"
  resolved "https://registry.yarnpkg.com/resolve-from/-/resolve-from-5.0.0.tgz#c35225843df8f776df21c57557bc087e9dfdfc69"
  integrity sha512-qYg9KP24dD5qka9J47d0aVky0N+b4fTU89LN9iDnjB5waksiC49rvMB0PrUJQGoTmH50XPiqOvAjDfaijGxYZw==

resolve-url-loader@^4.0.0:
  version "4.0.0"
  resolved "https://registry.yarnpkg.com/resolve-url-loader/-/resolve-url-loader-4.0.0.tgz#d50d4ddc746bb10468443167acf800dcd6c3ad57"
  integrity sha512-05VEMczVREcbtT7Bz+C+96eUO5HDNvdthIiMB34t7FcF8ehcu4wC0sSgPUubs3XW2Q3CNLJk/BJrCU9wVRymiA==
  dependencies:
    adjust-sourcemap-loader "^4.0.0"
    convert-source-map "^1.7.0"
    loader-utils "^2.0.0"
    postcss "^7.0.35"
    source-map "0.6.1"

resolve.exports@^1.1.0:
  version "1.1.0"
  resolved "https://registry.yarnpkg.com/resolve.exports/-/resolve.exports-1.1.0.tgz#5ce842b94b05146c0e03076985d1d0e7e48c90c9"
  integrity sha512-J1l+Zxxp4XK3LUDZ9m60LRJF/mAe4z6a4xyabPHk7pvK5t35dACV32iIjJDFeWZFfZlO29w6SZ67knR0tHzJtQ==

resolve@^1.12.0, resolve@^1.14.2, resolve@^1.19.0, resolve@^1.20.0, resolve@^1.22.0:
  version "1.22.0"
  resolved "https://registry.yarnpkg.com/resolve/-/resolve-1.22.0.tgz#5e0b8c67c15df57a89bdbabe603a002f21731198"
  integrity sha512-Hhtrw0nLeSrFQ7phPp4OOcVjLPIeMnRlr5mcnVuMe7M/7eBn98A3hmFRLoFo3DLZkivSYwhRUJTyPyWAk56WLw==
  dependencies:
    is-core-module "^2.8.1"
    path-parse "^1.0.7"
    supports-preserve-symlinks-flag "^1.0.0"

resolve@^2.0.0-next.3:
  version "2.0.0-next.3"
  resolved "https://registry.yarnpkg.com/resolve/-/resolve-2.0.0-next.3.tgz#d41016293d4a8586a39ca5d9b5f15cbea1f55e46"
  integrity sha512-W8LucSynKUIDu9ylraa7ueVZ7hc0uAgJBxVsQSKOXOyle8a93qXhcz+XAXZ8bIq2d6i4Ehddn6Evt+0/UwKk6Q==
  dependencies:
    is-core-module "^2.2.0"
    path-parse "^1.0.6"

retry@^0.13.1:
  version "0.13.1"
  resolved "https://registry.yarnpkg.com/retry/-/retry-0.13.1.tgz#185b1587acf67919d63b357349e03537b2484658"
  integrity sha512-XQBQ3I8W1Cge0Seh+6gjj03LbmRFWuoszgK9ooCpwYIrhhoO80pfq4cUkU5DkknwfOfFteRwlZ56PYOGYyFWdg==

reusify@^1.0.4:
  version "1.0.4"
  resolved "https://registry.yarnpkg.com/reusify/-/reusify-1.0.4.tgz#90da382b1e126efc02146e90845a88db12925d76"
  integrity sha512-U9nH88a3fc/ekCF1l0/UP1IosiuIjyTh7hBvXVMHYgVcfGvt897Xguj2UOLDeI5BG2m7/uwyaLVT6fbtCwTyzw==

rimraf@^3.0.0, rimraf@^3.0.2:
  version "3.0.2"
  resolved "https://registry.yarnpkg.com/rimraf/-/rimraf-3.0.2.tgz#f1a5402ba6220ad52cc1282bac1ae3aa49fd061a"
  integrity sha512-JZkJMZkAGFFPP2YqXZXPbMlMBgsxzE8ILs4lMIX/2o0L9UBw9O/Y3o6wFw/i9YLapcUJWwqbi3kdxIPdC62TIA==
  dependencies:
    glob "^7.1.3"

rollup-plugin-terser@^7.0.0:
  version "7.0.2"
  resolved "https://registry.yarnpkg.com/rollup-plugin-terser/-/rollup-plugin-terser-7.0.2.tgz#e8fbba4869981b2dc35ae7e8a502d5c6c04d324d"
  integrity sha512-w3iIaU4OxcF52UUXiZNsNeuXIMDvFrr+ZXK6bFZ0Q60qyVfq4uLptoS4bbq3paG3x216eQllFZX7zt6TIImguQ==
  dependencies:
    "@babel/code-frame" "^7.10.4"
    jest-worker "^26.2.1"
    serialize-javascript "^4.0.0"
    terser "^5.0.0"

rollup@^2.43.1:
  version "2.70.1"
  resolved "https://registry.yarnpkg.com/rollup/-/rollup-2.70.1.tgz#824b1f1f879ea396db30b0fc3ae8d2fead93523e"
  integrity sha512-CRYsI5EuzLbXdxC6RnYhOuRdtz4bhejPMSWjsFLfVM/7w/85n2szZv6yExqUXsBdz5KT8eoubeyDUDjhLHEslA==
  optionalDependencies:
    fsevents "~2.3.2"

run-parallel@^1.1.9:
  version "1.2.0"
  resolved "https://registry.yarnpkg.com/run-parallel/-/run-parallel-1.2.0.tgz#66d1368da7bdf921eb9d95bd1a9229e7f21a43ee"
  integrity sha512-5l4VyZR86LZ/lDxZTR6jqL8AFE2S0IFLMP26AbjsLVADxHdhB/c0GUsH+y39UfCi3dzz8OlQuPmnaJOMoDHQBA==
  dependencies:
    queue-microtask "^1.2.2"

rxjs@^7.5.7:
  version "7.5.7"
  resolved "https://registry.yarnpkg.com/rxjs/-/rxjs-7.5.7.tgz#2ec0d57fdc89ece220d2e702730ae8f1e49def39"
  integrity sha512-z9MzKh/UcOqB3i20H6rtrlaE/CgjLOvheWK/9ILrbhROGTweAi1BaFsTT9FbwZi5Trr1qNRs+MXkhmR06awzQA==
  dependencies:
    tslib "^2.1.0"

safe-buffer@5.1.2, safe-buffer@~5.1.0, safe-buffer@~5.1.1:
  version "5.1.2"
  resolved "https://registry.yarnpkg.com/safe-buffer/-/safe-buffer-5.1.2.tgz#991ec69d296e0313747d59bdfd2b745c35f8828d"
  integrity sha512-Gd2UZBJDkXlY7GbJxfsE8/nvKkUEU1G38c1siN6QP6a9PT9MmHB8GnpscSmMJSoF8LOIrt8ud/wPtojys4G6+g==

safe-buffer@5.2.1, safe-buffer@>=5.1.0, safe-buffer@^5.0.1, safe-buffer@^5.1.0, safe-buffer@~5.2.0:
  version "5.2.1"
  resolved "https://registry.yarnpkg.com/safe-buffer/-/safe-buffer-5.2.1.tgz#1eaf9fa9bdb1fdd4ec75f58f9cdb4e6b7827eec6"
  integrity sha512-rp3So07KcdmmKbGvgaNxQSJr7bGVSVk5S9Eq1F+ppbRo70+YeaDxkw5Dd8NPN+GD6bjnYm2VuPuCXmpuYvmCXQ==

"safer-buffer@>= 2.1.2 < 3", "safer-buffer@>= 2.1.2 < 3.0.0":
  version "2.1.2"
  resolved "https://registry.yarnpkg.com/safer-buffer/-/safer-buffer-2.1.2.tgz#44fa161b0187b9549dd84bb91802f9bd8385cd6a"
  integrity sha512-YZo3K82SD7Riyi0E1EQPojLz7kpepnSQI9IyPbHHg1XXXevb5dJI7tpyN2ADxGcQbHG7vcyRHk0cbwqcQriUtg==

sanitize.css@*:
  version "13.0.0"
  resolved "https://registry.yarnpkg.com/sanitize.css/-/sanitize.css-13.0.0.tgz#2675553974b27964c75562ade3bd85d79879f173"
  integrity sha512-ZRwKbh/eQ6w9vmTjkuG0Ioi3HBwPFce0O+v//ve+aOq1oeCy7jMV2qzzAlpsNuqpqCBjjriM1lbtZbF/Q8jVyA==

sass-loader@^12.3.0:
  version "12.6.0"
  resolved "https://registry.yarnpkg.com/sass-loader/-/sass-loader-12.6.0.tgz#5148362c8e2cdd4b950f3c63ac5d16dbfed37bcb"
  integrity sha512-oLTaH0YCtX4cfnJZxKSLAyglED0naiYfNG1iXfU5w1LNZ+ukoA5DtyDIN5zmKVZwYNJP4KRc5Y3hkWga+7tYfA==
  dependencies:
    klona "^2.0.4"
    neo-async "^2.6.2"

sass@^1.49.11:
  version "1.55.0"
  resolved "https://registry.yarnpkg.com/sass/-/sass-1.55.0.tgz#0c4d3c293cfe8f8a2e8d3b666e1cf1bff8065d1c"
  integrity sha512-Pk+PMy7OGLs9WaxZGJMn7S96dvlyVBwwtToX895WmCpAOr5YiJYEUJfiJidMuKb613z2xNWcXCHEuOvjZbqC6A==
  dependencies:
    chokidar ">=3.0.0 <4.0.0"
    immutable "^4.0.0"
    source-map-js ">=0.6.2 <2.0.0"

sax@~1.2.4:
  version "1.2.4"
  resolved "https://registry.yarnpkg.com/sax/-/sax-1.2.4.tgz#2816234e2378bddc4e5354fab5caa895df7100d9"
  integrity sha512-NqVDv9TpANUjFm0N8uM5GxL36UgKi9/atZw+x7YFnQ8ckwFGKrl4xX4yWtrey3UJm5nP1kUbnYgLopqWNSRhWw==

saxes@^5.0.1:
  version "5.0.1"
  resolved "https://registry.yarnpkg.com/saxes/-/saxes-5.0.1.tgz#eebab953fa3b7608dbe94e5dadb15c888fa6696d"
  integrity sha512-5LBh1Tls8c9xgGjw3QrMwETmTMVk0oFgvrFSvWx62llR2hcEInrKNZ2GZCCuuy2lvWrdl5jhbpeqc5hRYKFOcw==
  dependencies:
    xmlchars "^2.2.0"

scheduler@^0.21.0:
  version "0.21.0"
  resolved "https://registry.yarnpkg.com/scheduler/-/scheduler-0.21.0.tgz#6fd2532ff5a6d877b6edb12f00d8ab7e8f308820"
  integrity sha512-1r87x5fz9MXqswA2ERLo0EbOAU74DpIUO090gIasYTqlVoJeMcl+Z1Rg7WHz+qtPujhS/hGIt9kxZOYBV3faRQ==
  dependencies:
    loose-envify "^1.1.0"

schema-utils@2.7.0:
  version "2.7.0"
  resolved "https://registry.yarnpkg.com/schema-utils/-/schema-utils-2.7.0.tgz#17151f76d8eae67fbbf77960c33c676ad9f4efc7"
  integrity sha512-0ilKFI6QQF5nxDZLFn2dMjvc4hjg/Wkg7rHd3jK6/A4a1Hl9VFdQWvgB1UMGoU94pad1P/8N7fMcEnLnSiju8A==
  dependencies:
    "@types/json-schema" "^7.0.4"
    ajv "^6.12.2"
    ajv-keywords "^3.4.1"

schema-utils@^2.6.5:
  version "2.7.1"
  resolved "https://registry.yarnpkg.com/schema-utils/-/schema-utils-2.7.1.tgz#1ca4f32d1b24c590c203b8e7a50bf0ea4cd394d7"
  integrity sha512-SHiNtMOUGWBQJwzISiVYKu82GiV4QYGePp3odlY1tuKO7gPtphAT5R/py0fA6xtbgLL/RvtJZnU9b8s0F1q0Xg==
  dependencies:
    "@types/json-schema" "^7.0.5"
    ajv "^6.12.4"
    ajv-keywords "^3.5.2"

schema-utils@^3.0.0, schema-utils@^3.1.0, schema-utils@^3.1.1:
  version "3.1.1"
  resolved "https://registry.yarnpkg.com/schema-utils/-/schema-utils-3.1.1.tgz#bc74c4b6b6995c1d88f76a8b77bea7219e0c8281"
  integrity sha512-Y5PQxS4ITlC+EahLuXaY86TXfR7Dc5lw294alXOq86JAHCihAIZfqv8nNCWvaEJvaC51uN9hbLGeV0cFBdH+Fw==
  dependencies:
    "@types/json-schema" "^7.0.8"
    ajv "^6.12.5"
    ajv-keywords "^3.5.2"

schema-utils@^4.0.0:
  version "4.0.0"
  resolved "https://registry.yarnpkg.com/schema-utils/-/schema-utils-4.0.0.tgz#60331e9e3ae78ec5d16353c467c34b3a0a1d3df7"
  integrity sha512-1edyXKgh6XnJsJSQ8mKWXnN/BVaIbFMLpouRUrXgVq7WYne5kw3MW7UPhO44uRXQSIpTSXoJbmrR2X0w9kUTyg==
  dependencies:
    "@types/json-schema" "^7.0.9"
    ajv "^8.8.0"
    ajv-formats "^2.1.1"
    ajv-keywords "^5.0.0"

select-hose@^2.0.0:
  version "2.0.0"
  resolved "https://registry.yarnpkg.com/select-hose/-/select-hose-2.0.0.tgz#625d8658f865af43ec962bfc376a37359a4994ca"
  integrity sha1-Yl2GWPhlr0Psliv8N2o3NZpJlMo=

selfsigned@^2.0.0:
  version "2.0.1"
  resolved "https://registry.yarnpkg.com/selfsigned/-/selfsigned-2.0.1.tgz#8b2df7fa56bf014d19b6007655fff209c0ef0a56"
  integrity sha512-LmME957M1zOsUhG+67rAjKfiWFox3SBxE/yymatMZsAx+oMrJ0YQ8AToOnyCm7xbeg2ep37IHLxdu0o2MavQOQ==
  dependencies:
    node-forge "^1"

semver@7.0.0:
  version "7.0.0"
  resolved "https://registry.yarnpkg.com/semver/-/semver-7.0.0.tgz#5f3ca35761e47e05b206c6daff2cf814f0316b8e"
  integrity sha512-+GB6zVA9LWh6zovYQLALHwv5rb2PHGlJi3lfiqIHxR0uuwCgefcOJc59v9fv1w8GbStwxuuqqAjI9NMAOOgq1A==

semver@^6.0.0, semver@^6.1.1, semver@^6.1.2, semver@^6.3.0:
  version "6.3.0"
  resolved "https://registry.yarnpkg.com/semver/-/semver-6.3.0.tgz#ee0a64c8af5e8ceea67687b133761e1becbd1d3d"
  integrity sha512-b39TBaTSfV6yBrapU89p5fKekE2m/NwnDocOVruQFS1/veMgdzuPcnOM34M6CwxW8jH/lxEa5rBoDeUwu5HHTw==

semver@^7.3.2, semver@^7.3.5:
  version "7.3.5"
  resolved "https://registry.yarnpkg.com/semver/-/semver-7.3.5.tgz#0b621c879348d8998e4b0e4be94b3f12e6018ef7"
  integrity sha512-PoeGJYh8HK4BTO/a9Tf6ZG3veo/A7ZVsYrSA6J8ny9nb3B1VrpkuN+z9OE5wfE5p6H4LchYZsegiQgbJD94ZFQ==
  dependencies:
    lru-cache "^6.0.0"

send@0.17.2:
  version "0.17.2"
  resolved "https://registry.yarnpkg.com/send/-/send-0.17.2.tgz#926622f76601c41808012c8bf1688fe3906f7820"
  integrity sha512-UJYB6wFSJE3G00nEivR5rgWp8c2xXvJ3OPWPhmuteU0IKj8nKbG3DrjiOmLwpnHGYWAVwA69zmTm++YG0Hmwww==
  dependencies:
    debug "2.6.9"
    depd "~1.1.2"
    destroy "~1.0.4"
    encodeurl "~1.0.2"
    escape-html "~1.0.3"
    etag "~1.8.1"
    fresh "0.5.2"
    http-errors "1.8.1"
    mime "1.6.0"
    ms "2.1.3"
    on-finished "~2.3.0"
    range-parser "~1.2.1"
    statuses "~1.5.0"

send@0.18.0:
  version "0.18.0"
  resolved "https://registry.yarnpkg.com/send/-/send-0.18.0.tgz#670167cc654b05f5aa4a767f9113bb371bc706be"
  integrity sha512-qqWzuOjSFOuqPjFe4NOsMLafToQQwBSOEpS+FwEt3A2V3vKubTquT3vmLTQpFgMXp8AlFWFuP1qKaJZOtPpVXg==
  dependencies:
    debug "2.6.9"
    depd "2.0.0"
    destroy "1.2.0"
    encodeurl "~1.0.2"
    escape-html "~1.0.3"
    etag "~1.8.1"
    fresh "0.5.2"
    http-errors "2.0.0"
    mime "1.6.0"
    ms "2.1.3"
    on-finished "2.4.1"
    range-parser "~1.2.1"
    statuses "2.0.1"

serialize-javascript@^4.0.0:
  version "4.0.0"
  resolved "https://registry.yarnpkg.com/serialize-javascript/-/serialize-javascript-4.0.0.tgz#b525e1238489a5ecfc42afacc3fe99e666f4b1aa"
  integrity sha512-GaNA54380uFefWghODBWEGisLZFj00nS5ACs6yHa9nLqlLpVLO8ChDGeKRjZnV4Nh4n0Qi7nhYZD/9fCPzEqkw==
  dependencies:
    randombytes "^2.1.0"

serialize-javascript@^6.0.0:
  version "6.0.0"
  resolved "https://registry.yarnpkg.com/serialize-javascript/-/serialize-javascript-6.0.0.tgz#efae5d88f45d7924141da8b5c3a7a7e663fefeb8"
  integrity sha512-Qr3TosvguFt8ePWqsvRfrKyQXIiW+nGbYpy8XK24NQHE83caxWt+mIymTT19DGFbNWNLfEwsrkSmN64lVWB9ag==
  dependencies:
    randombytes "^2.1.0"

serve-handler@6.1.3:
  version "6.1.3"
  resolved "https://registry.yarnpkg.com/serve-handler/-/serve-handler-6.1.3.tgz#1bf8c5ae138712af55c758477533b9117f6435e8"
  integrity sha512-FosMqFBNrLyeiIDvP1zgO6YoTzFYHxLDEIavhlmQ+knB2Z7l1t+kGLHkZIDN7UVWqQAmKI3D20A6F6jo3nDd4w==
  dependencies:
    bytes "3.0.0"
    content-disposition "0.5.2"
    fast-url-parser "1.1.3"
    mime-types "2.1.18"
    minimatch "3.0.4"
    path-is-inside "1.0.2"
    path-to-regexp "2.2.1"
    range-parser "1.2.0"

serve-index@^1.9.1:
  version "1.9.1"
  resolved "https://registry.yarnpkg.com/serve-index/-/serve-index-1.9.1.tgz#d3768d69b1e7d82e5ce050fff5b453bea12a9239"
  integrity sha1-03aNabHn2C5c4FD/9bRTvqEqkjk=
  dependencies:
    accepts "~1.3.4"
    batch "0.6.1"
    debug "2.6.9"
    escape-html "~1.0.3"
    http-errors "~1.6.2"
    mime-types "~2.1.17"
    parseurl "~1.3.2"

serve-static@1.14.2:
  version "1.14.2"
  resolved "https://registry.yarnpkg.com/serve-static/-/serve-static-1.14.2.tgz#722d6294b1d62626d41b43a013ece4598d292bfa"
  integrity sha512-+TMNA9AFxUEGuC0z2mevogSnn9MXKb4fa7ngeRMJaaGv8vTwnIEkKi+QGvPt33HSnf8pRS+WGM0EbMtCJLKMBQ==
  dependencies:
    encodeurl "~1.0.2"
    escape-html "~1.0.3"
    parseurl "~1.3.3"
    send "0.17.2"

serve-static@1.15.0:
  version "1.15.0"
  resolved "https://registry.yarnpkg.com/serve-static/-/serve-static-1.15.0.tgz#faaef08cffe0a1a62f60cad0c4e513cff0ac9540"
  integrity sha512-XGuRDNjXUijsUL0vl6nSD7cwURuzEgglbOaFuZM9g3kwDXOWVTck0jLzjPzGD+TazWbboZYu52/9/XPdUgne9g==
  dependencies:
    encodeurl "~1.0.2"
    escape-html "~1.0.3"
    parseurl "~1.3.3"
    send "0.18.0"

serve@^14.0.1:
  version "14.0.1"
  resolved "https://registry.yarnpkg.com/serve/-/serve-14.0.1.tgz#5b6ffc17e18e1a8e963cc392958d7df13e1ef9fd"
  integrity sha512-tNGwxl27FwA8TbmMQqN0jTaSx8/trL532qZsJHX1VdiEIjjtMJHCs7AFS6OvtC7cTHOvmjXqt5yczejU6CV2Xg==
  dependencies:
    "@zeit/schemas" "2.21.0"
    ajv "8.11.0"
    arg "5.0.2"
    boxen "7.0.0"
    chalk "5.0.1"
    chalk-template "0.4.0"
    clipboardy "3.0.0"
    compression "1.7.4"
    is-port-reachable "4.0.0"
    serve-handler "6.1.3"
    update-check "1.5.4"

setprototypeof@1.1.0:
  version "1.1.0"
  resolved "https://registry.yarnpkg.com/setprototypeof/-/setprototypeof-1.1.0.tgz#d0bd85536887b6fe7c0d818cb962d9d91c54e656"
  integrity sha512-BvE/TwpZX4FXExxOxZyRGQQv651MSwmWKZGqvmPcRIjDqWub67kTKuIMx43cZZrS/cBBzwBcNDWoFxt2XEFIpQ==

setprototypeof@1.2.0:
  version "1.2.0"
  resolved "https://registry.yarnpkg.com/setprototypeof/-/setprototypeof-1.2.0.tgz#66c9a24a73f9fc28cbe66b09fed3d33dcaf1b424"
  integrity sha512-E5LDX7Wrp85Kil5bhZv46j8jOeboKq5JMmYM3gVGdGH8xFpPWXUMsNrlODCrkoxMEeNi/XZIwuRvY4XNwYMJpw==

shebang-command@^2.0.0:
  version "2.0.0"
  resolved "https://registry.yarnpkg.com/shebang-command/-/shebang-command-2.0.0.tgz#ccd0af4f8835fbdc265b82461aaf0c36663f34ea"
  integrity sha512-kHxr2zZpYtdmrN1qDjrrX/Z1rR1kG8Dx+gkpK1G4eXmvXswmcE1hTWBWYUzlraYw1/yZp6YuDY77YtvbN0dmDA==
  dependencies:
    shebang-regex "^3.0.0"

shebang-regex@^3.0.0:
  version "3.0.0"
  resolved "https://registry.yarnpkg.com/shebang-regex/-/shebang-regex-3.0.0.tgz#ae16f1644d873ecad843b0307b143362d4c42172"
  integrity sha512-7++dFhtcx3353uBaq8DDR4NuxBetBzC7ZQOhmTQInHEd6bSrXdiEyzCvG07Z44UYdLShWUyXt5M/yhz8ekcb1A==

shell-quote@^1.7.3:
  version "1.7.3"
  resolved "https://registry.yarnpkg.com/shell-quote/-/shell-quote-1.7.3.tgz#aa40edac170445b9a431e17bb62c0b881b9c4123"
  integrity sha512-Vpfqwm4EnqGdlsBFNmHhxhElJYrdfcxPThu+ryKS5J8L/fhAwLazFZtq+S+TWZ9ANj2piSQLGj6NQg+lKPmxrw==

side-channel@^1.0.4:
  version "1.0.4"
  resolved "https://registry.yarnpkg.com/side-channel/-/side-channel-1.0.4.tgz#efce5c8fdc104ee751b25c58d4290011fa5ea2cf"
  integrity sha512-q5XPytqFEIKHkGdiMIrY10mvLRvnQh42/+GoBlFW3b2LXLE2xxJpZFdm94we0BaoV3RwJyGqg5wS7epxTv0Zvw==
  dependencies:
    call-bind "^1.0.0"
    get-intrinsic "^1.0.2"
    object-inspect "^1.9.0"

signal-exit@^3.0.2, signal-exit@^3.0.3:
  version "3.0.7"
  resolved "https://registry.yarnpkg.com/signal-exit/-/signal-exit-3.0.7.tgz#a9a1767f8af84155114eaabd73f99273c8f59ad9"
  integrity sha512-wnD2ZE+l+SPC/uoS0vXeE9L1+0wuaMqKlfz9AMUo38JsyLSBWSFcHR1Rri62LZc12vLr1gb3jl7iwQhgwpAbGQ==

sisteransi@^1.0.5:
  version "1.0.5"
  resolved "https://registry.yarnpkg.com/sisteransi/-/sisteransi-1.0.5.tgz#134d681297756437cc05ca01370d3a7a571075ed"
  integrity sha512-bLGGlR1QxBcynn2d5YmDX4MGjlZvy2MRBDRNHLJ8VI6l6+9FUiyTFNJ0IveOSP0bcXgVDPRcfGqA0pjaqUpfVg==

slash@^3.0.0:
  version "3.0.0"
  resolved "https://registry.yarnpkg.com/slash/-/slash-3.0.0.tgz#6539be870c165adbd5240220dbe361f1bc4d4634"
  integrity sha512-g9Q1haeby36OSStwb4ntCGGGaKsaVSjQ68fBxoQcutl5fS1vuY18H3wSt3jFyFtrkx+Kz0V1G85A4MyAdDMi2Q==

slash@^4.0.0:
  version "4.0.0"
  resolved "https://registry.yarnpkg.com/slash/-/slash-4.0.0.tgz#2422372176c4c6c5addb5e2ada885af984b396a7"
  integrity sha512-3dOsAHXXUkQTpOYcoAxLIorMTp4gIQr5IW3iVb7A7lFIp0VHhnynm9izx6TssdrIcVIESAlVjtnO2K8bg+Coew==

sockjs@^0.3.21:
  version "0.3.24"
  resolved "https://registry.yarnpkg.com/sockjs/-/sockjs-0.3.24.tgz#c9bc8995f33a111bea0395ec30aa3206bdb5ccce"
  integrity sha512-GJgLTZ7vYb/JtPSSZ10hsOYIvEYsjbNU+zPdIHcUaWVNUEPivzxku31865sSSud0Da0W4lEeOPlmw93zLQchuQ==
  dependencies:
    faye-websocket "^0.11.3"
    uuid "^8.3.2"
    websocket-driver "^0.7.4"

source-list-map@^2.0.0, source-list-map@^2.0.1:
  version "2.0.1"
  resolved "https://registry.yarnpkg.com/source-list-map/-/source-list-map-2.0.1.tgz#3993bd873bfc48479cca9ea3a547835c7c154b34"
  integrity sha512-qnQ7gVMxGNxsiL4lEuJwe/To8UnK7fAnmbGEEH8RpLouuKbeEm0lhbQVFIrNSuB+G7tVrAlVsZgETT5nljf+Iw==

"source-map-js@>=0.6.2 <2.0.0", source-map-js@^1.0.1, source-map-js@^1.0.2:
  version "1.0.2"
  resolved "https://registry.yarnpkg.com/source-map-js/-/source-map-js-1.0.2.tgz#adbc361d9c62df380125e7f161f71c826f1e490c"
  integrity sha512-R0XvVJ9WusLiqTCEiGCmICCMplcCkIwwR11mOSD9CR5u+IXYdiseeEuXCVAjS54zqwkLcPNnmU4OeJ6tUrWhDw==

source-map-loader@^3.0.0:
  version "3.0.1"
  resolved "https://registry.yarnpkg.com/source-map-loader/-/source-map-loader-3.0.1.tgz#9ae5edc7c2d42570934be4c95d1ccc6352eba52d"
  integrity sha512-Vp1UsfyPvgujKQzi4pyDiTOnE3E4H+yHvkVRN3c/9PJmQS4CQJExvcDvaX/D+RV+xQben9HJ56jMJS3CgUeWyA==
  dependencies:
    abab "^2.0.5"
    iconv-lite "^0.6.3"
    source-map-js "^1.0.1"

source-map-resolve@^0.6.0:
  version "0.6.0"
  resolved "https://registry.yarnpkg.com/source-map-resolve/-/source-map-resolve-0.6.0.tgz#3d9df87e236b53f16d01e58150fc7711138e5ed2"
  integrity sha512-KXBr9d/fO/bWo97NXsPIAW1bFSBOuCnjbNTBMO7N59hsv5i9yzRDfcYwwt0l04+VqnKC+EwzvJZIP/qkuMgR/w==
  dependencies:
    atob "^2.1.2"
    decode-uri-component "^0.2.0"

source-map-support@^0.5.6, source-map-support@~0.5.20:
  version "0.5.21"
  resolved "https://registry.yarnpkg.com/source-map-support/-/source-map-support-0.5.21.tgz#04fe7c7f9e1ed2d662233c28cb2b35b9f63f6e4f"
  integrity sha512-uBHU3L3czsIyYXKX88fdrGovxdSCoTGDRZ6SYXtSRxLZUzHg5P/66Ht6uoUlHu9EZod+inXhKo3qQgwXUT/y1w==
  dependencies:
    buffer-from "^1.0.0"
    source-map "^0.6.0"

source-map@0.6.1, source-map@^0.6.0, source-map@^0.6.1, source-map@~0.6.0, source-map@~0.6.1:
  version "0.6.1"
  resolved "https://registry.yarnpkg.com/source-map/-/source-map-0.6.1.tgz#74722af32e9614e9c287a8d0bbde48b5e2f1a263"
  integrity sha512-UjgapumWlbMhkBgzT7Ykc5YXUT46F0iKu8SGXq0bcwP5dz/h0Plj6enJqjz1Zbq2l5WaqYnrVbwWOWMyF3F47g==

source-map@^0.5.0, source-map@^0.5.7:
  version "0.5.7"
  resolved "https://registry.yarnpkg.com/source-map/-/source-map-0.5.7.tgz#8a039d2d1021d22d1ea14c80d8ea468ba2ef3fcc"
  integrity sha1-igOdLRAh0i0eoUyA2OpGi6LvP8w=

source-map@^0.7.3, source-map@~0.7.2:
  version "0.7.3"
  resolved "https://registry.yarnpkg.com/source-map/-/source-map-0.7.3.tgz#5302f8169031735226544092e64981f751750383"
  integrity sha512-CkCj6giN3S+n9qrYiBTX5gystlENnRW5jZeNLHpe6aue+SrHcG5VYwujhW9s4dY31mEGsxBDrHR6oI69fTXsaQ==

source-map@^0.8.0-beta.0:
  version "0.8.0-beta.0"
  resolved "https://registry.yarnpkg.com/source-map/-/source-map-0.8.0-beta.0.tgz#d4c1bb42c3f7ee925f005927ba10709e0d1d1f11"
  integrity sha512-2ymg6oRBpebeZi9UUNsgQ89bhx01TcTkmNTGnNO88imTmbSgy4nfujrgVEFKWpMTEGA11EDkTt7mqObTPdigIA==
  dependencies:
    whatwg-url "^7.0.0"

sourcemap-codec@^1.4.8:
  version "1.4.8"
  resolved "https://registry.yarnpkg.com/sourcemap-codec/-/sourcemap-codec-1.4.8.tgz#ea804bd94857402e6992d05a38ef1ae35a9ab4c4"
  integrity sha512-9NykojV5Uih4lgo5So5dtw+f0JgJX30KCNI8gwhz2J9A15wD0Ml6tjHKwf6fTSa6fAdVBdZeNOs9eJ71qCk8vA==

spdy-transport@^3.0.0:
  version "3.0.0"
  resolved "https://registry.yarnpkg.com/spdy-transport/-/spdy-transport-3.0.0.tgz#00d4863a6400ad75df93361a1608605e5dcdcf31"
  integrity sha512-hsLVFE5SjA6TCisWeJXFKniGGOpBgMLmerfO2aCyCU5s7nJ/rpAepqmFifv/GCbSbueEeAJJnmSQ2rKC/g8Fcw==
  dependencies:
    debug "^4.1.0"
    detect-node "^2.0.4"
    hpack.js "^2.1.6"
    obuf "^1.1.2"
    readable-stream "^3.0.6"
    wbuf "^1.7.3"

spdy@^4.0.2:
  version "4.0.2"
  resolved "https://registry.yarnpkg.com/spdy/-/spdy-4.0.2.tgz#b74f466203a3eda452c02492b91fb9e84a27677b"
  integrity sha512-r46gZQZQV+Kl9oItvl1JZZqJKGr+oEkB08A6BzkiR7593/7IbtuncXHd2YoYeTsG4157ZssMu9KYvUHLcjcDoA==
  dependencies:
    debug "^4.1.0"
    handle-thing "^2.0.0"
    http-deceiver "^1.2.7"
    select-hose "^2.0.0"
    spdy-transport "^3.0.0"

sprintf-js@~1.0.2:
  version "1.0.3"
  resolved "https://registry.yarnpkg.com/sprintf-js/-/sprintf-js-1.0.3.tgz#04e6926f662895354f3dd015203633b857297e2c"
  integrity sha1-BOaSb2YolTVPPdAVIDYzuFcpfiw=

stable@^0.1.8:
  version "0.1.8"
  resolved "https://registry.yarnpkg.com/stable/-/stable-0.1.8.tgz#836eb3c8382fe2936feaf544631017ce7d47a3cf"
  integrity sha512-ji9qxRnOVfcuLDySj9qzhGSEFVobyt1kIOSkj1qZzYLzq7Tos/oUUWvotUPQLlrsidqsK6tBH89Bc9kL5zHA6w==

stack-utils@^2.0.3:
  version "2.0.5"
  resolved "https://registry.yarnpkg.com/stack-utils/-/stack-utils-2.0.5.tgz#d25265fca995154659dbbfba3b49254778d2fdd5"
  integrity sha512-xrQcmYhOsn/1kX+Vraq+7j4oE2j/6BFscZ0etmYg81xuM8Gq0022Pxb8+IqgOFUIaxHs0KaSb7T1+OegiNrNFA==
  dependencies:
    escape-string-regexp "^2.0.0"

stackframe@^1.1.1:
  version "1.2.1"
  resolved "https://registry.yarnpkg.com/stackframe/-/stackframe-1.2.1.tgz#1033a3473ee67f08e2f2fc8eba6aef4f845124e1"
  integrity sha512-h88QkzREN/hy8eRdyNhhsO7RSJ5oyTqxxmmn0dzBIMUclZsjpfmrsg81vp8mjjAs2vAZ72nyWxRUwSwmh0e4xg==

statuses@2.0.1:
  version "2.0.1"
  resolved "https://registry.yarnpkg.com/statuses/-/statuses-2.0.1.tgz#55cb000ccf1d48728bd23c685a063998cf1a1b63"
  integrity sha512-RwNA9Z/7PrK06rYLIzFMlaF+l73iwpzsqRIFgbMLbTcLD6cOao82TaWefPXQvB2fOC4AjuYSEndS7N/mTCbkdQ==

"statuses@>= 1.4.0 < 2", "statuses@>= 1.5.0 < 2", statuses@~1.5.0:
  version "1.5.0"
  resolved "https://registry.yarnpkg.com/statuses/-/statuses-1.5.0.tgz#161c7dac177659fd9811f43771fa99381478628c"
  integrity sha1-Fhx9rBd2Wf2YEfQ3cfqZOBR4Yow=

string-length@^4.0.1:
  version "4.0.2"
  resolved "https://registry.yarnpkg.com/string-length/-/string-length-4.0.2.tgz#a8a8dc7bd5c1a82b9b3c8b87e125f66871b6e57a"
  integrity sha512-+l6rNN5fYHNhZZy41RXsYptCjA2Igmq4EG7kZAYFQI1E1VTXarr6ZPXBg6eq7Y6eK4FEhY6AJlyuFIb/v/S0VQ==
  dependencies:
    char-regex "^1.0.2"
    strip-ansi "^6.0.0"

string-length@^5.0.1:
  version "5.0.1"
  resolved "https://registry.yarnpkg.com/string-length/-/string-length-5.0.1.tgz#3d647f497b6e8e8d41e422f7e0b23bc536c8381e"
  integrity sha512-9Ep08KAMUn0OadnVaBuRdE2l615CQ508kr0XMadjClfYpdCyvrbFp6Taebo8yyxokQ4viUd/xPPUA4FGgUa0ow==
  dependencies:
    char-regex "^2.0.0"
    strip-ansi "^7.0.1"

string-natural-compare@^3.0.1:
  version "3.0.1"
  resolved "https://registry.yarnpkg.com/string-natural-compare/-/string-natural-compare-3.0.1.tgz#7a42d58474454963759e8e8b7ae63d71c1e7fdf4"
  integrity sha512-n3sPwynL1nwKi3WJ6AIsClwBMa0zTi54fn2oLU6ndfTSIO05xaznjSf15PcBZU6FNWbmN5Q6cxT4V5hGvB4taw==

string-width@^4.1.0, string-width@^4.2.0:
  version "4.2.3"
  resolved "https://registry.yarnpkg.com/string-width/-/string-width-4.2.3.tgz#269c7117d27b05ad2e536830a8ec895ef9c6d010"
  integrity sha512-wKyQRQpjJ0sIp62ErSZdGsjMJWsap5oRNihHhu6G7JVO/9jIB6UyevL+tXuOqrng8j/cxKTWyWUwvSTriiZz/g==
  dependencies:
    emoji-regex "^8.0.0"
    is-fullwidth-code-point "^3.0.0"
    strip-ansi "^6.0.1"

string-width@^5.0.1, string-width@^5.1.2:
  version "5.1.2"
  resolved "https://registry.yarnpkg.com/string-width/-/string-width-5.1.2.tgz#14f8daec6d81e7221d2a357e668cab73bdbca794"
  integrity sha512-HnLOCR3vjcY8beoNLtcjZ5/nxn2afmME6lhrDrebokqMap+XbeW8n9TXpPDOqdGK5qcI3oT0GKTW6wC7EMiVqA==
  dependencies:
    eastasianwidth "^0.2.0"
    emoji-regex "^9.2.2"
    strip-ansi "^7.0.1"

string.prototype.matchall@^4.0.6:
  version "4.0.7"
  resolved "https://registry.yarnpkg.com/string.prototype.matchall/-/string.prototype.matchall-4.0.7.tgz#8e6ecb0d8a1fb1fda470d81acecb2dba057a481d"
  integrity sha512-f48okCX7JiwVi1NXCVWcFnZgADDC/n2vePlQ/KUCNqCikLLilQvwjMO8+BHVKvgzH0JB0J9LEPgxOGT02RoETg==
  dependencies:
    call-bind "^1.0.2"
    define-properties "^1.1.3"
    es-abstract "^1.19.1"
    get-intrinsic "^1.1.1"
    has-symbols "^1.0.3"
    internal-slot "^1.0.3"
    regexp.prototype.flags "^1.4.1"
    side-channel "^1.0.4"

string.prototype.trimend@^1.0.4:
  version "1.0.4"
  resolved "https://registry.yarnpkg.com/string.prototype.trimend/-/string.prototype.trimend-1.0.4.tgz#e75ae90c2942c63504686c18b287b4a0b1a45f80"
  integrity sha512-y9xCjw1P23Awk8EvTpcyL2NIr1j7wJ39f+k6lvRnSMz+mz9CGz9NYPelDk42kOz6+ql8xjfK8oYzy3jAP5QU5A==
  dependencies:
    call-bind "^1.0.2"
    define-properties "^1.1.3"

string.prototype.trimstart@^1.0.4:
  version "1.0.4"
  resolved "https://registry.yarnpkg.com/string.prototype.trimstart/-/string.prototype.trimstart-1.0.4.tgz#b36399af4ab2999b4c9c648bd7a3fb2bb26feeed"
  integrity sha512-jh6e984OBfvxS50tdY2nRZnoC5/mLFKOREQfw8t5yytkoUsJRNxvI/E39qu1sD0OtWI3OC0XgKSmcWwziwYuZw==
  dependencies:
    call-bind "^1.0.2"
    define-properties "^1.1.3"

string_decoder@^1.1.1:
  version "1.3.0"
  resolved "https://registry.yarnpkg.com/string_decoder/-/string_decoder-1.3.0.tgz#42f114594a46cf1a8e30b0a84f56c78c3edac21e"
  integrity sha512-hkRX8U1WjJFd8LsDJ2yQ/wWWxaopEsABU1XfkM8A+j0+85JAGppt16cr1Whg6KIbb4okU6Mql6BOj+uup/wKeA==
  dependencies:
    safe-buffer "~5.2.0"

string_decoder@~1.1.1:
  version "1.1.1"
  resolved "https://registry.yarnpkg.com/string_decoder/-/string_decoder-1.1.1.tgz#9cf1611ba62685d7030ae9e4ba34149c3af03fc8"
  integrity sha512-n/ShnvDi6FHbbVfviro+WojiFzv+s8MPMHBczVePfUpDJLwoLT0ht1l4YwBCbi8pJAveEEdnkHyPyTP/mzRfwg==
  dependencies:
    safe-buffer "~5.1.0"

stringify-object@^3.3.0:
  version "3.3.0"
  resolved "https://registry.yarnpkg.com/stringify-object/-/stringify-object-3.3.0.tgz#703065aefca19300d3ce88af4f5b3956d7556629"
  integrity sha512-rHqiFh1elqCQ9WPLIC8I0Q/g/wj5J1eMkyoiD6eoQApWHP0FtlK7rqnhmabL5VUY9JQCcqwwvlOaSuutekgyrw==
  dependencies:
    get-own-enumerable-property-symbols "^3.0.0"
    is-obj "^1.0.1"
    is-regexp "^1.0.0"

strip-ansi@^6.0.0, strip-ansi@^6.0.1:
  version "6.0.1"
  resolved "https://registry.yarnpkg.com/strip-ansi/-/strip-ansi-6.0.1.tgz#9e26c63d30f53443e9489495b2105d37b67a85d9"
  integrity sha512-Y38VPSHcqkFrCpFnQ9vuSXmquuv5oXOKpGeT6aGrr3o3Gc9AlVa6JBfUSOCnbxGGZF+/0ooI7KrPuUSztUdU5A==
  dependencies:
    ansi-regex "^5.0.1"

strip-ansi@^7.0.0, strip-ansi@^7.0.1:
  version "7.0.1"
  resolved "https://registry.yarnpkg.com/strip-ansi/-/strip-ansi-7.0.1.tgz#61740a08ce36b61e50e65653f07060d000975fb2"
  integrity sha512-cXNxvT8dFNRVfhVME3JAe98mkXDYN2O1l7jmcwMnOslDeESg1rF/OZMtK0nRAhiari1unG5cD4jG3rapUAkLbw==
  dependencies:
    ansi-regex "^6.0.1"

strip-bom@^3.0.0:
  version "3.0.0"
  resolved "https://registry.yarnpkg.com/strip-bom/-/strip-bom-3.0.0.tgz#2334c18e9c759f7bdd56fdef7e9ae3d588e68ed3"
  integrity sha1-IzTBjpx1n3vdVv3vfprj1YjmjtM=

strip-bom@^4.0.0:
  version "4.0.0"
  resolved "https://registry.yarnpkg.com/strip-bom/-/strip-bom-4.0.0.tgz#9c3505c1db45bcedca3d9cf7a16f5c5aa3901878"
  integrity sha512-3xurFv5tEgii33Zi8Jtp55wEIILR9eh34FAW00PZf+JnSsTmV/ioewSgQl97JHvgjoRGwPShsWm+IdrxB35d0w==

strip-comments@^2.0.1:
  version "2.0.1"
  resolved "https://registry.yarnpkg.com/strip-comments/-/strip-comments-2.0.1.tgz#4ad11c3fbcac177a67a40ac224ca339ca1c1ba9b"
  integrity sha512-ZprKx+bBLXv067WTCALv8SSz5l2+XhpYCsVtSqlMnkAXMWDq+/ekVbl1ghqP9rUHTzv6sm/DwCOiYutU/yp1fw==

strip-final-newline@^2.0.0:
  version "2.0.0"
  resolved "https://registry.yarnpkg.com/strip-final-newline/-/strip-final-newline-2.0.0.tgz#89b852fb2fcbe936f6f4b3187afb0a12c1ab58ad"
  integrity sha512-BrpvfNAE3dcvq7ll3xVumzjKjZQ5tI1sEUIKr3Uoks0XUl45St3FlatVqef9prk4jRDzhW6WZg+3bk93y6pLjA==

strip-indent@^3.0.0:
  version "3.0.0"
  resolved "https://registry.yarnpkg.com/strip-indent/-/strip-indent-3.0.0.tgz#c32e1cee940b6b3432c771bc2c54bcce73cd3001"
  integrity sha512-laJTa3Jb+VQpaC6DseHhF7dXVqHTfJPCRDaEbid/drOhgitgYku/letMUqOXFoWV0zIIUbjpdH2t+tYj4bQMRQ==
  dependencies:
    min-indent "^1.0.0"

strip-json-comments@^3.1.0, strip-json-comments@^3.1.1:
  version "3.1.1"
  resolved "https://registry.yarnpkg.com/strip-json-comments/-/strip-json-comments-3.1.1.tgz#31f1281b3832630434831c310c01cccda8cbe006"
  integrity sha512-6fPc+R4ihwqP6N/aIv2f1gMH8lOVtWQHoqC4yK6oSDVVocumAsfCqjkXnqiYMhmMwS/mEHLp7Vehlt3ql6lEig==

strip-json-comments@~2.0.1:
  version "2.0.1"
  resolved "https://registry.yarnpkg.com/strip-json-comments/-/strip-json-comments-2.0.1.tgz#3c531942e908c2697c0ec344858c286c7ca0a60a"
  integrity sha512-4gB8na07fecVVkOI6Rs4e7T6NOTki5EmL7TUduTs6bu3EdnSycntVJ4re8kgZA+wx9IueI2Y11bfbgwtzuE0KQ==

style-loader@^3.3.1:
  version "3.3.1"
  resolved "https://registry.yarnpkg.com/style-loader/-/style-loader-3.3.1.tgz#057dfa6b3d4d7c7064462830f9113ed417d38575"
  integrity sha512-GPcQ+LDJbrcxHORTRes6Jy2sfvK2kS6hpSfI/fXhPt+spVzxF6LJ1dHLN9zIGmVaaP044YKaIatFaufENRiDoQ==

stylehacks@^5.1.0:
  version "5.1.0"
  resolved "https://registry.yarnpkg.com/stylehacks/-/stylehacks-5.1.0.tgz#a40066490ca0caca04e96c6b02153ddc39913520"
  integrity sha512-SzLmvHQTrIWfSgljkQCw2++C9+Ne91d/6Sp92I8c5uHTcy/PgeHamwITIbBW9wnFTY/3ZfSXR9HIL6Ikqmcu6Q==
  dependencies:
    browserslist "^4.16.6"
    postcss-selector-parser "^6.0.4"

stylis@4.0.13:
  version "4.0.13"
  resolved "https://registry.yarnpkg.com/stylis/-/stylis-4.0.13.tgz#f5db332e376d13cc84ecfe5dace9a2a51d954c91"
  integrity sha512-xGPXiFVl4YED9Jh7Euv2V220mriG9u4B2TA6Ybjc1catrstKD2PpIdU3U0RKpkVBC2EhmL/F0sPCr9vrFTNRag==

supports-color@^5.3.0:
  version "5.5.0"
  resolved "https://registry.yarnpkg.com/supports-color/-/supports-color-5.5.0.tgz#e2e69a44ac8772f78a1ec0b35b689df6530efc8f"
  integrity sha512-QjVjwdXIt408MIiAqCX4oUKsgU2EqAGzs2Ppkm4aQYbjm+ZEWEcW4SfFNTr4uMNZma0ey4f5lgLrkB0aX0QMow==
  dependencies:
    has-flag "^3.0.0"

supports-color@^7.0.0, supports-color@^7.1.0:
  version "7.2.0"
  resolved "https://registry.yarnpkg.com/supports-color/-/supports-color-7.2.0.tgz#1b7dcdcb32b8138801b3e478ba6a51caa89648da"
  integrity sha512-qpCAvRl9stuOHveKsn7HncJRvv501qIacKzQlO/+Lwxc9+0q2wLyv4Dfvt80/DPn2pqOBsJdDiogXGR9+OvwRw==
  dependencies:
    has-flag "^4.0.0"

supports-color@^8.0.0:
  version "8.1.1"
  resolved "https://registry.yarnpkg.com/supports-color/-/supports-color-8.1.1.tgz#cd6fc17e28500cff56c1b86c0a7fd4a54a73005c"
  integrity sha512-MpUEN2OodtUzxvKQl72cUF7RQ5EiHsGvSsVG0ia9c5RbWGL2CI4C7EpPS8UTBIplnlzZiNuV56w+FuNxy3ty2Q==
  dependencies:
    has-flag "^4.0.0"

supports-hyperlinks@^2.0.0:
  version "2.2.0"
  resolved "https://registry.yarnpkg.com/supports-hyperlinks/-/supports-hyperlinks-2.2.0.tgz#4f77b42488765891774b70c79babd87f9bd594bb"
  integrity sha512-6sXEzV5+I5j8Bmq9/vUphGRM/RJNT9SCURJLjwfOg51heRtguGWDzcaBlgAzKhQa0EVNpPEKzQuBwZ8S8WaCeQ==
  dependencies:
    has-flag "^4.0.0"
    supports-color "^7.0.0"

supports-preserve-symlinks-flag@^1.0.0:
  version "1.0.0"
  resolved "https://registry.yarnpkg.com/supports-preserve-symlinks-flag/-/supports-preserve-symlinks-flag-1.0.0.tgz#6eda4bd344a3c94aea376d4cc31bc77311039e09"
  integrity sha512-ot0WnXS9fgdkgIcePe6RHNk1WA8+muPa6cSjeR3V8K27q9BB1rTE3R1p7Hv0z1ZyAc8s6Vvv8DIyWf681MAt0w==

svg-parser@^2.0.2:
  version "2.0.4"
  resolved "https://registry.yarnpkg.com/svg-parser/-/svg-parser-2.0.4.tgz#fdc2e29e13951736140b76cb122c8ee6630eb6b5"
  integrity sha512-e4hG1hRwoOdRb37cIMSgzNsxyzKfayW6VOflrwvR+/bzrkyxY/31WkbgnQpgtrNp1SdpJvpUAGTa/ZoiPNDuRQ==

svgo@^1.2.2:
  version "1.3.2"
  resolved "https://registry.yarnpkg.com/svgo/-/svgo-1.3.2.tgz#b6dc511c063346c9e415b81e43401145b96d4167"
  integrity sha512-yhy/sQYxR5BkC98CY7o31VGsg014AKLEPxdfhora76l36hD9Rdy5NZA/Ocn6yayNPgSamYdtX2rFJdcv07AYVw==
  dependencies:
    chalk "^2.4.1"
    coa "^2.0.2"
    css-select "^2.0.0"
    css-select-base-adapter "^0.1.1"
    css-tree "1.0.0-alpha.37"
    csso "^4.0.2"
    js-yaml "^3.13.1"
    mkdirp "~0.5.1"
    object.values "^1.1.0"
    sax "~1.2.4"
    stable "^0.1.8"
    unquote "~1.1.1"
    util.promisify "~1.0.0"

svgo@^2.7.0:
  version "2.8.0"
  resolved "https://registry.yarnpkg.com/svgo/-/svgo-2.8.0.tgz#4ff80cce6710dc2795f0c7c74101e6764cfccd24"
  integrity sha512-+N/Q9kV1+F+UeWYoSiULYo4xYSDQlTgb+ayMobAXPwMnLvop7oxKMo9OzIrX5x3eS4L4f2UHhc9axXwY8DpChg==
  dependencies:
    "@trysound/sax" "0.2.0"
    commander "^7.2.0"
    css-select "^4.1.3"
    css-tree "^1.1.3"
    csso "^4.2.0"
    picocolors "^1.0.0"
    stable "^0.1.8"

swagger-ui-dist@^4.14.3:
  version "4.14.3"
  resolved "https://registry.yarnpkg.com/swagger-ui-dist/-/swagger-ui-dist-4.14.3.tgz#02aeaf61ec35aa85a4ed17f4b6b7417c00526c1f"
  integrity sha512-Y7Sta24I9r+G6dX3ZTIq9Psr55cDC3myCB0E00ZnVkB0Wn3cO77NdLXSM0f90WZh9VpgTetKpMPR3n2VqKr+lQ==

symbol-tree@^3.2.4:
  version "3.2.4"
  resolved "https://registry.yarnpkg.com/symbol-tree/-/symbol-tree-3.2.4.tgz#430637d248ba77e078883951fb9aa0eed7c63fa2"
  integrity sha512-9QNk5KwDF+Bvz+PyObkmSYjI5ksVUYtjW7AU22r2NKcfLJcXp96hkDWU3+XndOsUb+AQ9QhfzfCT2O+CNWT5Tw==

tailwindcss@^3.0.2:
  version "3.0.23"
  resolved "https://registry.yarnpkg.com/tailwindcss/-/tailwindcss-3.0.23.tgz#c620521d53a289650872a66adfcb4129d2200d10"
  integrity sha512-+OZOV9ubyQ6oI2BXEhzw4HrqvgcARY38xv3zKcjnWtMIZstEsXdI9xftd1iB7+RbOnj2HOEzkA0OyB5BaSxPQA==
  dependencies:
    arg "^5.0.1"
    chalk "^4.1.2"
    chokidar "^3.5.3"
    color-name "^1.1.4"
    cosmiconfig "^7.0.1"
    detective "^5.2.0"
    didyoumean "^1.2.2"
    dlv "^1.1.3"
    fast-glob "^3.2.11"
    glob-parent "^6.0.2"
    is-glob "^4.0.3"
    normalize-path "^3.0.0"
    object-hash "^2.2.0"
    postcss "^8.4.6"
    postcss-js "^4.0.0"
    postcss-load-config "^3.1.0"
    postcss-nested "5.0.6"
    postcss-selector-parser "^6.0.9"
    postcss-value-parser "^4.2.0"
    quick-lru "^5.1.1"
    resolve "^1.22.0"

tapable@^1.0.0:
  version "1.1.3"
  resolved "https://registry.yarnpkg.com/tapable/-/tapable-1.1.3.tgz#a1fccc06b58db61fd7a45da2da44f5f3a3e67ba2"
  integrity sha512-4WK/bYZmj8xLr+HUCODHGF1ZFzsYffasLUgEiMBY4fgtltdO6B4WJtlSbPaDTLpYTcGVwM2qLnFTICEcNxs3kA==
[truncated: 39,053 more chars]
