# Supplementary material for: Mol* Volumes and Segmentations: visualization and interpretation of cell imaging data alongside macromolecular structure data and biological annotations
Source: Nucleic Acids Res. 2023 May 17;51(W1):W326–30. doi: 10.1093/nar/gkad411 (PMC10320116; doi:10.1093/nar/gkad411)
Supplement: gkad411_Supplemental_Files [file gkad411_supplemental_files.zip › molstar-volseg-master/preprocessor/_old/_deprecated_preprocessor.py]

import h5py
import zarr
import numpy as np
import numcodecs
import base64
import zlib
# better version of downsampling: skimage.measure.block_reduce
# https://scikit-image.org/docs/dev/api/skimage.measure.html#skimage.measure.block_reduce
# careful with func - it should not be np.mean, as it is segmentation
# (e.g. can have 5-6 segments like 104, 85... in segment_list), perhaps np.max (kinda every other value)
from skimage.measure import block_reduce
from typing import Tuple

# TODO: use pathlib or similar to fix paths in code
PATH_TO_SEG_DIR = ('./sample_segmentations/emdb_sff/')
PATH_TO_OUTPUT_DIR = ('./output_internal_zarr/')
DOWNSAMPLING_STEPS = 4


# TODO: blosc can replace zlib for better speed: http://python-blosc.blosc.org/tutorial.html 
def decompress_lattice_data(compressed_b64_encoded_data: str, mode: bytes, shape: Tuple[int, int, int]) -> np.ndarray:
    '''
    decodes base64 encoded zlib-zipped byte sequence (lattice data)
    into numpy array that is equal to .data_array of SFFLattice class in sfftkrw

    Examples
    -------
    lat = zarr_structure.lattice_list[0]
    data = decompress_lattice_data(lat.data[0], lat.mode[0], (lat.size.cols[...], lat.size.rows[...], lat.size.sections[...]))
    '''
    decoded = base64.b64decode(compressed_b64_encoded_data)
    decompressed_bytes = zlib.decompress(decoded)
    raw_arr = np.frombuffer(decompressed_bytes, dtype=mode)
    arr = raw_arr.reshape(shape)
    return arr


hdf5_file = h5py.File(PATH_TO_SEG_DIR + 'emd_1832.hff', mode='r')
# zarr.tree(hdf5_file)


# TODO: potentially may be rewritten using root.create_group/ group.create_array etc. to get rid of paths
def visitor_func(name, node: h5py.Dataset):
    emdb_seg_id = hdf5_file.filename.split('/')[-1].split('.')[0]
    root_path = PATH_TO_OUTPUT_DIR + emdb_seg_id
    if isinstance(node, h5py.Dataset):
        # for text-based fields, including lattice data (as it is b64 encoded zlib-zipped sequence)
        if node.dtype == 'object':
            data = [node[()]]
            arr = zarr.array(data, dtype=node.dtype, object_codec=numcodecs.MsgPack())
            zarr.save_array(root_path + node.name, arr, object_codec=numcodecs.MsgPack())
        else:
            arr = zarr.open_array(root_path + node.name, mode='w', shape=node.shape, dtype=node.dtype)
            arr[...] = node[()]
    else:
        # node is a group
        # TODO: fix paths
        zarr.open_group(root_path + node.name, mode='w')


# HDF5 => Zarr structure conversion
hdf5_file.visititems(visitor_func)
hdf5_file.close()

# Downsampling step
zarr_structure = zarr.open_group(PATH_TO_OUTPUT_DIR + 'emd_1832')
for gr_name, gr in zarr_structure.lattice_list.groups():
    data = decompress_lattice_data(
        gr.data[0],
        gr.mode[0],
        (gr.size.cols[...], gr.size.rows[...], gr.size.sections[...]))

    downsampled_data_group = gr.create_group('downsampled_data')
    # iteratively downsample data, create arr for each dwns. level and store data 
    ratios = 2 ** np.arange(1, DOWNSAMPLING_STEPS + 1)
    for rate in ratios:
        data = block_reduce(data, block_size=(2, 2, 2), func=np.max)
        downsampled_data_arr = downsampled_data_group.create_dataset(
            str(rate),
            shape=data.shape,
            dtype=data.dtype)
        downsampled_data_arr[...] = data
    # TODO: figure out compression/filters: b64 encoded zlib-zipped .data is just 8 bytes
    # downsamplings sizes in raw uncompressed state are much bigger 
    # TODO: figure out what to do with chunks - currently they are not used

# Storing as a file (ZIP, bzip2 compression)
# Compression constants for compression arg of ZipStore()
# ZIP_STORED = 0
# ZIP_DEFLATED = 8 (zlib)
# ZIP_BZIP2 = 12
# ZIP_LZMA = 14
# close store after writing, or use 'with' https://zarr.readthedocs.io/en/stable/api/storage.html#zarr.storage.ZipStore
store = zarr.ZipStore(PATH_TO_OUTPUT_DIR + 'emd_1832.zip', mode='w', compression=12)
zarr.copy_store(zarr_structure.store, store)
store.close()
