# Supplementary material for: Mol* Volumes and Segmentations: visualization and interpretation of cell imaging data alongside macromolecular structure data and biological annotations
Source: Nucleic Acids Res. 2023 May 17;51(W1):W326–30. doi: 10.1093/nar/gkad411 (PMC10320116; doi:10.1093/nar/gkad411)
Supplement: gkad411_Supplemental_Files [file gkad411_supplemental_files.zip › molstar-volseg-master/preprocessor/_old/check_internal_zarr.py]

from pathlib import Path
import matplotlib.pyplot as plt
import numpy as np
from itertools import product
from typing import Dict
import zarr
from preprocessor.src.preprocessors.implementations.sff.preprocessor.sff_preprocessor import open_zarr_structure_from_path
from preprocessor.src.tools.open_zarr_zip.open_zarr_zip import open_zarr_zip


def plot_3d_array_grayscale(arr: np.ndarray, arr_name: str):
    # source: https://stackoverflow.com/questions/45969974/what-is-the-most-efficient-way-to-plot-3d-array-in-python
    # TODO: fix grayscale - should be 0 to 1
    volume = arr

    # Create the x, y, and z coordinate arrays.  We use 
    # numpy's broadcasting to do all the hard work for us.
    # We could shorten this even more by using np.meshgrid.
    x = np.arange(volume.shape[0])[:, None, None]
    y = np.arange(volume.shape[1])[None, :, None]
    z = np.arange(volume.shape[2])[None, None, :]
    x, y, z = np.broadcast_arrays(x, y, z)

    # Turn the volumetric data into an RGB array that's
    # just grayscale.  There might be better ways to make
    # ax.scatter happy.
    c = np.tile(volume.ravel()[:, None], [1, 3])

    # Do the plotting in a single call.
    fig = plt.figure()
    ax = fig.gca(projection='3d')
    ax.scatter(x.ravel(),
            y.ravel(),
            z.ravel(),
            c=c)

    plt.show()
    plt.savefig(f'{arr_name}.png')
    plt.close()

def plot_3d_array_color(arr: np.ndarray, arr_name: str, save=True):
    # source: https://stackoverflow.com/questions/45969974/what-is-the-most-efficient-way-to-plot-3d-array-in-python
    shape = arr.shape
    fig = plt.figure(figsize=(10,10))
    ax = fig.add_subplot(projection="3d")
    space = np.array([*product(range(shape[0]), range(shape[1]), range(shape[2]))]) # all possible triplets of numbers from 0 to N-1
    volume = arr
    ax.scatter(space[:,0], space[:,1], space[:,2], c=space/max(shape), s=volume*3)
    # plt.show()
    if save == True:
        plt.savefig(Path(__file__).resolve().parents[0] / f'sample_arr_plots/{arr_name}.png')
    else:
        plt.show()
    plt.close()

def normalize_absolute_value(original_value, mean_v, std_v):
    '''
    Value = (value - mean)/std
    '''
    value = (original_value - mean_v) / std_v
    return value

def plot_volume_data_from_np_arr(arr, arr_name):
    # calc mean & std and adjust on it first, then set negative values to zero
    mean_val = np.mean(arr)
    std_val =  np.std(arr)
    normalized_arr = np.array([normalize_absolute_value(x, mean_val, std_val) for x in arr])
    no_negative = normalized_arr.clip(min=0)
    plot_3d_array_color(no_negative, f'{arr_name}_adjust_then_negative_to_zero')

def _plot_volume_data(arr_name, arr: zarr.core.Array, custom_image_name_tag=''):
    # calc mean & std and adjust on it first, then set negative values to zero
    mean_val = np.mean(arr[...])
    std_val =  np.std(arr[...])
    normalized_arr = np.array([normalize_absolute_value(x, mean_val, std_val) for x in arr[...]])
    no_negative = normalized_arr.clip(min=0)
    plot_3d_array_color(no_negative, f'{custom_image_name_tag}-{arr_name}_adjust_then_negative_to_zero')

def plot_specific_downsampling_level_volume_data(root: zarr.hierarchy.group, level: str, img_tag=''):
    if img_tag == '':
        img_tag = root.details[...][0]
    arr = root._volume_data[level]
    arr_name = str(level)
    _plot_volume_data(arr_name, arr, custom_image_name_tag=img_tag)

def plot_all_volume_data(volume_data, custom_image_name_tag=''):
    # calc mean & std and adjust on it first, then set negative values to zero
    for arr_name, arr in volume_data.arrays():
        _plot_volume_data(arr_name, arr, custom_image_name_tag)

def plot_specific_downsampling_level_segmentation_data(root: zarr.hierarchy.group, level: str):
    segmentation_data = root._segmentation_data
    zarr_structure = root
    img_tag = root.details[...][0]
    d = _convert_specific_downsampling_segmentation_data_to_per_segment_masked_arrs(
        segmentation_data,
        zarr_structure,
        level)
    for lattice_id in d:
        for segment_id in d[lattice_id][level]:
            masked_arr = d[lattice_id][level][segment_id]
            plot_3d_array_color(
                masked_arr,
                f'{img_tag}-{lattice_id}_x{level}_segment_{segment_id}.png'
                )

def plot_all_segmentation_data(segmentation_data, zarr_structure, custom_image_name_tag=''):
    # dict of lattices -> downsampling lvls -> segment ids -> masked arrs for that segment ids
    d = _convert_all_segmentation_data_to_per_segment_masked_arrs(segmentation_data, zarr_structure)
    for lattice_id in d:
        for dwns_lvl in d[lattice_id]:
            for segment_id in d[lattice_id][dwns_lvl]:
                masked_arr = d[lattice_id][dwns_lvl][segment_id]
                plot_3d_array_color(
                    masked_arr,
                    f'{custom_image_name_tag}-{lattice_id}_x{dwns_lvl}_segment_{segment_id}.png'
                    )

def get_arr_values_as_freq_table(arr: np.ndarray):
    # non_zero_ind = arr.nonzero()
    # non_zero_values = arr[non_zero_ind]
    unique, counts = np.unique(arr, return_counts=True)
    return np.asarray((unique, counts)).T

def _convert_specific_downsampling_segmentation_data_to_per_segment_masked_arrs(
        segm_data,
        zarr_structure,
        level: str):
    root = zarr_structure
    segment_ids = _get_list_of_seg_ids(zarr_structure)
    # new grid dict
    d = {}

    for gr_name, gr in segm_data.groups():
        # print(f'Lattice #{gr_name}')
        d[gr_name] = {}
        dwns_lvl_gr = gr[str(level)]
        dwns_lvl_name = str(level)
        # print(f'Downsampling level x{dwns_lvl_name}')
        grid = dwns_lvl_gr.grid[...]
        set_table = dwns_lvl_gr.set_table[...][0]
        d[gr_name][dwns_lvl_name] = {}
        # print(dwns_lvl_gr.grid[...])
        # print_arr_values_as_freq_table(dwns_lvl_gr.grid[...])

        for seg_id in segment_ids:
            # print(f'Mask applied for segment id = {seg_id}')
            new_set_table = _transform_sets(set_table, seg_id)
            new_masked_grid = _transform_array(grid, new_set_table)
            # print(new_grid)
            d[gr_name][dwns_lvl_name][seg_id] = new_masked_grid

    return d

def _convert_all_segmentation_data_to_per_segment_masked_arrs(segm_data, zarr_structure):
    root = zarr_structure
    segment_ids = _get_list_of_seg_ids(zarr_structure)
    # new grid dict
    d = {}

    for gr_name, gr in segm_data.groups():
        # print(f'Lattice #{gr_name}')
        d[gr_name] = {}
        for dwns_lvl_name, dwns_lvl_gr in gr.groups():
            # print(f'Downsampling level x{dwns_lvl_name}')
            grid = dwns_lvl_gr.grid[...]
            set_table = dwns_lvl_gr.set_table[...][0]
            d[gr_name][dwns_lvl_name] = {}
            # print(dwns_lvl_gr.grid[...])
            # print_arr_values_as_freq_table(dwns_lvl_gr.grid[...])

            for seg_id in segment_ids:
                # print(f'Mask applied for segment id = {seg_id}')
                new_set_table = _transform_sets(set_table, seg_id)
                new_masked_grid = _transform_array(grid, new_set_table)
                # print(new_grid)
                d[gr_name][dwns_lvl_name][seg_id] = new_masked_grid

    return d


def _transform_sets(sets, seg_id):
    return {id: [seg_id] if seg_id in s else [] for id, s in sets.items()}

def _transform_array(arr, sets):
    new_arr = arr.copy()
    with np.nditer(new_arr, op_flags=['readwrite']) as it:
        for x in it:
            if len(sets[str(x)]) == 0:
                x[...] = 0
            else:
                x[...] = sets[str(x)][0]

    return new_arr

def _get_list_of_seg_ids(zarr_structure):
    l = []
    for segment_name, segment in zarr_structure.segment_list.groups():
        segment_id = int(segment.id[...])
        l.append(segment_id)

    return l

def check_which_segments_are_not_on_grid(segm_data: np.ndarray):
    set_table: Dict = segm_data[0][1].set_table[...][0]
    possible_values = np.array(list(set_table.values())).flatten()
    orig_resolution_grid = segm_data[0][1].grid[...]
    unique_values = np.unique(orig_resolution_grid)
    print(f'Segment ids on the grid:')
    print(f'possible values (from set table): {possible_values}')
    print(f'existing values (actually on the grid): {unique_values}')

    # TODO: compare two arrs above and find which is missing

if __name__ == '__main__':
    import argparse
    parser = argparse.ArgumentParser()
    parser.add_argument("-p", "--path", help="path to segmentation")
    parser.add_argument("-l", "--level", help="downsampling level", type=str)
    args = parser.parse_args()
    
    PATH_TO_DB_ENTRY = Path(args.path)
    print(f'Plotting data from {PATH_TO_DB_ENTRY.resolve()}')

    root = open_zarr_zip(PATH_TO_DB_ENTRY)
    volume_data = root._volume_data
    if '_segmentation_data' in root:
        segm_data = root._segmentation_data
        check_which_segments_are_not_on_grid(segm_data)

    if args.level:
        print(f'Downsampling level: {args.level}')
        if '_segmentation_data' in root:
            plot_specific_downsampling_level_segmentation_data(root, args.level)
            plot_specific_downsampling_level_volume_data(root, args.level)
        else:
            no_segm_entry_img_tag = PATH_TO_DB_ENTRY.name
            plot_specific_downsampling_level_volume_data(root, args.level, img_tag=no_segm_entry_img_tag)
    else:
        if '_segmentation_data' in root:
            plot_all_segmentation_data(segm_data, root, custom_image_name_tag=root.details[...][0])
            plot_all_volume_data(volume_data, custom_image_name_tag=root.details[...][0])
        else:
            no_segm_entry_img_tag = PATH_TO_DB_ENTRY.name
            plot_all_volume_data(volume_data, custom_image_name_tag=no_segm_entry_img_tag)

    
