# Supplementary material for: Mol* Volumes and Segmentations: visualization and interpretation of cell imaging data alongside macromolecular structure data and biological annotations
Source: Nucleic Acids Res. 2023 May 17;51(W1):W326–30. doi: 10.1093/nar/gkad411 (PMC10320116; doi:10.1093/nar/gkad411)
Supplement: gkad411_Supplemental_Files [file gkad411_supplemental_files.zip › molstar-volseg-master/preprocessor/src/preprocessors/i_data_preprocessor.py]

import abc
from pathlib import Path
from typing import Union
import numpy as np


class IDataPreprocessor(abc.ABC):
    @abc.abstractmethod
    def preprocess(self, segm_file_path: Path, volume_file_path: Path, params_for_storing: dict, volume_force_dtype: Union[np.dtype, None], entry_id: str,
        source_db_id: str,
        source_db_name: str):
        raise NotImplementedError
