# Supplementary material for: Mol* Volumes and Segmentations: visualization and interpretation of cell imaging data alongside macromolecular structure data and biological annotations
Source: Nucleic Acids Res. 2023 May 17;51(W1):W326–30. doi: 10.1093/nar/gkad411 (PMC10320116; doi:10.1093/nar/gkad411)
Supplement: gkad411_Supplemental_Files [file gkad411_supplemental_files.zip › molstar-volseg-master/preprocessor/src/preprocessors/implementations/sff/preprocessor/_sfftk_methods.py]

from pathlib import Path

from sfftkrw.schema.adapter_v0_8_0_dev1 import SFFSegmentation


# TODO: check if the correct adapter is used (0.8.0 or 0.7.0)
def open_hdf5_as_segmentation_object(file_path: Path) -> SFFSegmentation:
    return SFFSegmentation.from_file(str(file_path.resolve()))
