# Supplementary material for: Mol* Volumes and Segmentations: visualization and interpretation of cell imaging data alongside macromolecular structure data and biological annotations
Source: Nucleic Acids Res. 2023 May 17;51(W1):W326–30. doi: 10.1093/nar/gkad411 (PMC10320116; doi:10.1093/nar/gkad411)
Supplement: gkad411_Supplemental_Files [file gkad411_supplemental_files.zip › molstar-volseg-master/preprocessor/src/preprocessors/implementations/sff/preprocessor/_zarr_methods.py]

import numpy as np
import zarr

from db.file_system.constants import SEGMENTATION_DATA_GROUPNAME, VOLUME_DATA_GROUPNAME

def compute_chunk_size_based_on_data(arr: np.ndarray) -> tuple[int, int, int]:
    shape: tuple = arr.shape
    chunks = tuple([int(i/4) if i > 4 else i for i in shape])
    return chunks

def get_volume_downsampling_from_zarr(
    downsampling_ratio: int,
    zarr_structure: zarr.hierarchy.Group) -> zarr.core.Array:
    root = zarr_structure
    arr: zarr.core.Array = root[VOLUME_DATA_GROUPNAME][downsampling_ratio]
    return arr
    
def get_segmentation_downsampling_from_zarr(
    downsampling_ratio: int,
    zarr_structure: zarr.hierarchy.group,
    lattice_id: int) -> zarr.core.Array:
    root = zarr_structure
    arr: zarr.core.Array = root[SEGMENTATION_DATA_GROUPNAME][lattice_id][downsampling_ratio].grid
    return arr

def create_dataset_wrapper(
        zarr_group: zarr.hierarchy.group,
        data,
        name,
        shape,
        dtype,
        params_for_storing: dict,
        is_empty=False
    ) -> zarr.core.Array:

    compressor = params_for_storing['compressor']
    chunking_mode = params_for_storing['chunking_mode']

    if chunking_mode == 'auto':
        chunks = True
    elif chunking_mode == 'custom_function':
        chunks = compute_chunk_size_based_on_data(data)
    elif chunking_mode == 'false':
        chunks = False
    else:
        raise ValueError(f'Chunking approach arg value is invalid: {chunking_mode}')
    if not is_empty:
        zarr_arr = zarr_group.create_dataset(
            data=data,
            name=name,
            shape=shape,
            dtype=dtype,
            compressor=compressor,
            chunks=chunks
        )
    else:
        zarr_arr = zarr_group.create_dataset(
            name=name,
            shape=shape,
            dtype=dtype,
            compressor=compressor,
            chunks=chunks
        )

    return zarr_arr
