# Supplementary material for: Mol* Volumes and Segmentations: visualization and interpretation of cell imaging data alongside macromolecular structure data and biological annotations
Source: Nucleic Acids Res. 2023 May 17;51(W1):W326–30. doi: 10.1093/nar/gkad411 (PMC10320116; doi:10.1093/nar/gkad411)
Supplement: gkad411_Supplemental_Files [file gkad411_supplemental_files.zip › molstar-volseg-master/preprocessor/src/preprocessors/implementations/sff/preprocessor/numpy_methods.py]

import numpy as np


def chunk_numpy_arr(arr, chunk_size):
    lst = np.split(arr, np.arange(chunk_size, len(arr), chunk_size))
    return np.stack(lst, axis=0)

def decide_np_dtype(mode: str, endianness: str):
    '''decides np dtype based on mode (e.g. float32) and endianness (e.g. little) provided in SFF
    '''
    dt = np.dtype(mode)
    dt = dt.newbyteorder(endianness)
    return dt
