# Supplementary material for: Mol* Volumes and Segmentations: visualization and interpretation of cell imaging data alongside macromolecular structure data and biological annotations
Source: Nucleic Acids Res. 2023 May 17;51(W1):W326–30. doi: 10.1093/nar/gkad411 (PMC10320116; doi:10.1093/nar/gkad411)
Supplement: gkad411_Supplemental_Files [file gkad411_supplemental_files.zip › molstar-volseg-master/preprocessor/src/preprocessors/implementations/sff/preprocessor/sff_preprocessor.py]

from argparse import ArgumentError
import logging
from pathlib import Path
from typing import Union
import zarr
import numpy as np
from db.file_system.models import FileSystemVolumeMedatada
from db.file_system.constants import ANNOTATION_METADATA_FILENAME, GRID_METADATA_FILENAME
from preprocessor.src.preprocessors.i_data_preprocessor import IDataPreprocessor
from preprocessor.src.preprocessors.implementations.sff.preprocessor._zarr_methods import get_volume_downsampling_from_zarr, get_segmentation_downsampling_from_zarr
from preprocessor.src.preprocessors.implementations.sff.preprocessor.constants import MESH_SIMPLIFICATION_CURVE_LINEAR, MESH_SIMPLIFICATION_N_LEVELS, MESH_SIMPLIFICATION_LEVELS_PER_ORDER, TEMP_ZARR_HIERARCHY_STORAGE_PATH
from preprocessor.src.tools.magic_kernel_downsampling_3d.magic_kernel_downsampling_3d import MagicKernel3dDownsampler
import mrcfile
import dask.array as da
import math

def open_zarr_structure_from_path(path: Path) -> zarr.hierarchy.Group:
    store: zarr.storage.DirectoryStore = zarr.DirectoryStore(str(path))
    # Re-create zarr hierarchy from opened store
    root: zarr.hierarchy.group = zarr.group(store=store)
    return root


class SFFPreprocessor(IDataPreprocessor):
    from ._hdf5_to_zarr import hdf5_to_zarr
    from ._volume_map_methods import normalize_axis_order_mrcfile
    from ._process_X_data_methods import process_volume_data, process_segmentation_data
    from ._metadata_methods import temp_save_metadata, extract_annotations, extract_metadata

    def __init__(self, temp_zarr_hierarchy_storage_path: Path):
        if not temp_zarr_hierarchy_storage_path:
            raise ArgumentError('No temp_zarr_hierarchy_storage_path is provided')
        # path to root of temporary storage for zarr hierarchy
        self.temp_root_path = temp_zarr_hierarchy_storage_path
        self.magic_kernel = MagicKernel3dDownsampler()
        self.temp_zarr_structure_path = None

    def preprocess(self, segm_file_path: Path, volume_file_path: Path, params_for_storing: dict, volume_force_dtype: Union[np.dtype, None], entry_id: str,
        source_db_id: str,
        source_db_name: str
        ):
        '''
        Returns path to temporary zarr structure that will be stored permanently using db.store
        '''
        try:
            if segm_file_path is not None:
                self.temp_zarr_structure_path = SFFPreprocessor.hdf5_to_zarr(self.temp_root_path, segm_file_path, entry_id)
            else:
                self.__init_empty_zarr_structure(volume_file_path)
            # Re-create zarr hierarchy
            zarr_structure: zarr.hierarchy.group = open_zarr_structure_from_path(
                self.temp_zarr_structure_path)

            # read map
            with mrcfile.mmap(str(volume_file_path.resolve())) as mrc_original:
                data: np.memmap = mrc_original.data
                if volume_force_dtype is not None:
                    data = data.astype(volume_force_dtype)
                else:
                    volume_force_dtype = data.dtype

                header = mrc_original.header

            if ('quantize_dtype_str' in params_for_storing) and \
                (
                    (volume_force_dtype in (np.uint8, np.int8)) or \
                    ((volume_force_dtype in (np.uint16, np.int16)) and (params_for_storing['quantize_dtype_str'] in ['u2', '|u2', '>u2', '<u2'] ))
                ):
                print(f'Quantization is skipped because input volume dtype is {volume_force_dtype} and requested quantization dtype is {params_for_storing["quantize_dtype_str"]}')
                del params_for_storing['quantize_dtype_str']

            print(f"Processing volume file {volume_file_path}")
            dask_arr = da.from_array(data)
            # print('shape', dask_arr.shape)
            # print('crs', int(header.mapc) - 1, int(header.mapr) - 1, int(header.maps) - 1)
            # print('n', int(header.nx), int(header.ny), int(header.nz))
            
            dask_arr = SFFPreprocessor.normalize_axis_order_mrcfile(dask_arr=dask_arr, mrc_header=header)
            # print('after', dask_arr.shape)
            
            

            print(f"Processing segmentation file {segm_file_path}")
            # mesh_simplification_curve = MESH_SIMPLIFICATION_CURVE_LINEAR
            mesh_simplification_curve = make_simplification_curve(MESH_SIMPLIFICATION_N_LEVELS, MESH_SIMPLIFICATION_LEVELS_PER_ORDER)
            if segm_file_path is not None:
                SFFPreprocessor.process_segmentation_data(self.magic_kernel, zarr_structure, mesh_simplification_curve, params_for_storing=params_for_storing)

            SFFPreprocessor.process_volume_data(zarr_structure=zarr_structure, dask_arr=dask_arr, params_for_storing=params_for_storing, force_dtype=volume_force_dtype)

            grid_metadata = SFFPreprocessor.extract_metadata(
                zarr_structure,
                mrc_header=header,
                mesh_simplification_curve=mesh_simplification_curve,
                volume_force_dtype=volume_force_dtype,
                source_db_id=source_db_id,
                source_db_name=source_db_name
            )
            
            # grid_dimensions: list = list(FileSystemVolumeMedatada(grid_metadata).grid_dimensions())
            # zarr_volume_arr_shape: list = list(get_volume_downsampling_from_zarr(1, zarr_structure).shape)            
            # if segm_file_path is not None and zarr_structure.primary_descriptor[0] == b'three_d_volume':
            #     zarr_segm_arr_shape: list = list(get_segmentation_downsampling_from_zarr(1, zarr_structure, 0).shape)
            #     assert grid_dimensions == zarr_segm_arr_shape, \
            #     f'grid dimensions from metadata {grid_dimensions} are not equal to segmentation arr shape {zarr_segm_arr_shape}'
            # assert grid_dimensions == zarr_volume_arr_shape, \
            #         f'grid dimensions from metadata {grid_dimensions} are not equal to volume arr shape {zarr_volume_arr_shape}'

            SFFPreprocessor.temp_save_metadata(grid_metadata, GRID_METADATA_FILENAME, self.temp_zarr_structure_path)

            if segm_file_path is not None:
                annotation_metadata = SFFPreprocessor.extract_annotations(segm_file_path)
                SFFPreprocessor.temp_save_metadata(annotation_metadata, ANNOTATION_METADATA_FILENAME, self.temp_zarr_structure_path)
        except Exception as e:
            logging.error(e, stack_info=True, exc_info=True)
            raise e

        return self.temp_zarr_structure_path

    def __init_empty_zarr_structure(self, volume_file_path: Path):
        '''
        Creates EMPTY temp zarr structure for the case when just volume file is provided
        '''
        self.temp_zarr_structure_path = self.temp_root_path / volume_file_path.stem
        try:
            assert self.temp_zarr_structure_path.exists() == False, \
                f'temp_zarr_structure_path: {self.temp_zarr_structure_path} already exists'
            store: zarr.storage.DirectoryStore = zarr.DirectoryStore(str(self.temp_zarr_structure_path))
        except Exception as e:
            logging.error(e, stack_info=True, exc_info=True)
            raise e


def make_simplification_curve(n_levels: int, levels_per_order: int) -> dict[int, float]:
    result = {}
    for i in range(n_levels):
        ratio = 10 ** (-i / levels_per_order)
        result[i + 1] = _round_to_significant_digits(ratio, 2)
    return result

def _round_to_significant_digits(number: float, digits: int) -> float:
    first_digit = -math.floor(math.log10(number))
    return round(number, first_digit + digits - 1)
