# Supplementary material for: Mol* Volumes and Segmentations: visualization and interpretation of cell imaging data alongside macromolecular structure data and biological annotations
Source: Nucleic Acids Res. 2023 May 17;51(W1):W326–30. doi: 10.1093/nar/gkad411 (PMC10320116; doi:10.1093/nar/gkad411)
Supplement: gkad411_Supplemental_Files [file gkad411_supplemental_files.zip › molstar-volseg-master/preprocessor/src/service/i_preprocessor_service.py]

import abc
from pathlib import Path
from typing import List

from preprocessor.src.preprocessors.i_data_preprocessor import IDataPreprocessor


class IPreprocessorService(abc.ABC):
    @abc.abstractmethod
    def __init__(self, preprocessors: List[IDataPreprocessor]):
        raise NotImplementedError

    @abc.abstractmethod
    def get_raw_file_type(self, file_path: Path) -> str:
        raise NotImplementedError
    
    @abc.abstractmethod
    def get_preprocessor(self, file_type: str) -> IDataPreprocessor:
        raise NotImplementedError
