# Supplementary material for: Mol* Volumes and Segmentations: visualization and interpretation of cell imaging data alongside macromolecular structure data and biological annotations
Source: Nucleic Acids Res. 2023 May 17;51(W1):W326–30. doi: 10.1093/nar/gkad411 (PMC10320116; doi:10.1093/nar/gkad411)
Supplement: gkad411_Supplemental_Files [file gkad411_supplemental_files.zip › molstar-volseg-master/preprocessor/src/service/implementations/preprocessor_service.py]

from pathlib import Path
from typing import List
from preprocessor.src.preprocessors.implementations.sff.preprocessor.sff_preprocessor import SFFPreprocessor

from preprocessor.src.preprocessors.i_data_preprocessor import IDataPreprocessor
from preprocessor.src.service.i_preprocessor_service import IPreprocessorService


class PreprocessorService(IPreprocessorService):
    def __init__(self, preprocessors: List[IDataPreprocessor]):
        # temp implementation, TODO: dict with keys 'SFF', 'OME-Zarr' etc., enum etc. or something else
        self.preprocessors = preprocessors

    def get_raw_file_type(self, file_path: Path) -> str:
        # temp implementation
        # if file_path.suffix == '.hff':
        return 'SFF'

    def get_preprocessor(self, file_type: str) -> IDataPreprocessor:
        # temp implementation
        # return SFFPreprocessor(temp_zarr_hierarchy_storage_path=temp_zarr_hierarchy_storage_path)
        return self.preprocessors[0]
