# Supplementary material for: Mol* Volumes and Segmentations: visualization and interpretation of cell imaging data alongside macromolecular structure data and biological annotations
Source: Nucleic Acids Res. 2023 May 17;51(W1):W326–30. doi: 10.1093/nar/gkad411 (PMC10320116; doi:10.1093/nar/gkad411)
Supplement: gkad411_Supplemental_Files [file gkad411_supplemental_files.zip › molstar-volseg-master/preprocessor/src/tools/convert_app_specific_segm_to_sff/convert_app_specific_segm_to_sff.py]

from pathlib import Path
from sfftk.formats.am import AmiraMeshSegmentation
from sfftk.formats.mod import IMODSegmentation
from sfftk.formats.seg import SeggerSegmentation
from sfftk.formats.stl import STLSegmentation
from sfftk.formats.surf import AmiraHyperSurfaceSegmentation
from argparse import Namespace


def convert_app_specific_segm_to_sff(input_file: Path) -> Path:
    '''Converts application specific segmentation to SFF (.hff)'''
    extension = input_file.suffix
    filepath_str = str(input_file.resolve())
    sff_filepath_str = str((input_file.with_suffix('.hff')).resolve())
    if extension == '.am':
        app_spec_seg = AmiraMeshSegmentation(filepath_str)
    elif extension == '.mod': 
        app_spec_seg = IMODSegmentation(filepath_str)
    elif extension == '.seg':   
        app_spec_seg = SeggerSegmentation(filepath_str)
    elif extension == '.stl':
        # temp fix from Paul Korir
        app_spec_seg = STLSegmentation([filepath_str])
    elif extension == '.surf':
        # won't work because of sfftk bug https://github.com/emdb-empiar/sfftk/issues/25  
        app_spec_seg = AmiraHyperSurfaceSegmentation(filepath_str)
    else:
        raise Exception('application specific segmentation file extension is not supported')

    # temp fix from Paul Korir
    args = Namespace()
    args.details = None
    args.verbose = None
    
    sff_seg = app_spec_seg.convert(args=args)
    try:
        sff_seg.export(fn=sff_filepath_str)
    except AttributeError:
        pass

    return Path(sff_filepath_str)
