# Supplementary material for: Mol* Volumes and Segmentations: visualization and interpretation of cell imaging data alongside macromolecular structure data and biological annotations
Source: Nucleic Acids Res. 2023 May 17;51(W1):W326–30. doi: 10.1093/nar/gkad411 (PMC10320116; doi:10.1093/nar/gkad411)
Supplement: gkad411_Supplemental_Files [file gkad411_supplemental_files.zip › molstar-volseg-master/preprocessor/src/tools/create_fake_ccp4_map/create_fake_ccp4_map.py]

from pathlib import Path
import gemmi
import numpy as np

from preprocessor.src.preprocessors.implementations.sff.preprocessor._volume_map_methods import read_and_normalize_map


def create_fake_ccp4_map(grid_size: tuple[int, int, int], filepath: Path, dtype):
    ccp4 = gemmi.Ccp4Map()
    ccp4.grid = gemmi.FloatGrid(np.random.rand(*grid_size).astype(dtype=dtype))

    # TODO: these two is relevant?
    ccp4.grid.unit_cell.set(20, 20, 20, 90, 90, 90)
    ccp4.grid.spacegroup = gemmi.SpaceGroup('P1')
    
    ccp4.update_ccp4_header()
    filepath.parent.mkdir(parents=True, exist_ok=True)
    ccp4.write_ccp4_map(str(filepath.resolve()))


if __name__ == '__main__':
    grid_size = (1000, 1000, 1000)
    large_map_filepath = Path(f'test-data/preprocessor/raw_input_files/emdb/emd-88888/fake_large_map.ccp4')
    create_fake_ccp4_map(grid_size=grid_size, filepath=large_map_filepath, dtype=np.float32)

    arr = read_and_normalize_map(large_map_filepath)

    print(arr.shape)
