# Supplementary material for: Mol* Volumes and Segmentations: visualization and interpretation of cell imaging data alongside macromolecular structure data and biological annotations
Source: Nucleic Acids Res. 2023 May 17;51(W1):W326–30. doi: 10.1093/nar/gkad411 (PMC10320116; doi:10.1093/nar/gkad411)
Supplement: gkad411_Supplemental_Files [file gkad411_supplemental_files.zip › molstar-volseg-master/preprocessor/src/tools/deploy_db/deploy_process_helper.py]

import os
import shutil
from typing import Optional
from preprocessor.main import remove_temp_zarr_hierarchy_storage_folder
import psutil
from pathlib import Path

def clean_up_processes(process_ids: list):
    print('CLEAN UP - killing all processes')
    print(f'PIDs to be killed {process_ids}')
    processes_list: list[psutil.Process] = []
    for process_id in process_ids:
        if psutil.pid_exists(process_id):
            processes_list.append(psutil.Process(process_id))

    # print([p.cmdline() for p in processes_list])
    
    
    for process in processes_list:
        for child in process.children(recursive=True):
            child.kill()
            print(f'Process killed by atexit: {child.cmdline()}')
        
        process.kill()
        print(f'Parent process killed by atexit: {process.cmdline()}')

def clean_up_temp_zarr_hierarchy_storage(temp_zarr_hierarchy_storage_path: Path):
    print(f'CLEANING TEMP ZARR HIERARCHY STRUCTURE DIR {temp_zarr_hierarchy_storage_path}')
    if temp_zarr_hierarchy_storage_path is not None and temp_zarr_hierarchy_storage_path.exists():
        print(f'Removing db working dir:{temp_zarr_hierarchy_storage_path}')
        remove_temp_zarr_hierarchy_storage_folder(temp_zarr_hierarchy_storage_path)

def clean_up_raw_input_files_dir(raw_input_files_dir_path: Path):
    print(f'CLEANING RAW INPUT FILES DIR {raw_input_files_dir_path}')
    for path in raw_input_files_dir_path.glob("**/*"):
        try:
            if path.is_file():
                path.unlink()
            elif path.is_dir():
                # NOTE: ignore errors?
                shutil.rmtree(path)
        except Exception as e:
            print(f'Problem with cleaning raw input files dir')
            print(e)
