# Supplementary material for: Mol* Volumes and Segmentations: visualization and interpretation of cell imaging data alongside macromolecular structure data and biological annotations
Source: Nucleic Acids Res. 2023 May 17;51(W1):W326–30. doi: 10.1093/nar/gkad411 (PMC10320116; doi:10.1093/nar/gkad411)
Supplement: gkad411_Supplemental_Files [file gkad411_supplemental_files.zip › molstar-volseg-master/preprocessor/src/tools/get_dir_size/get_dir_size.py]

from pathlib import Path


def get_dir_size(folder: Path):
    '''Directory size in bytes'''
    # stat().st_size - size of file in bytes
    # .rglob - recursive glob
    size = sum(file.stat().st_size for file in folder.rglob('*'))
    return size
