# Supplementary material for: Mol* Volumes and Segmentations: visualization and interpretation of cell imaging data alongside macromolecular structure data and biological annotations
Source: Nucleic Acids Res. 2023 May 17;51(W1):W326–30. doi: 10.1093/nar/gkad411 (PMC10320116; doi:10.1093/nar/gkad411)
Supplement: gkad411_Supplemental_Files [file gkad411_supplemental_files.zip › molstar-volseg-master/preprocessor/src/tools/magic_kernel_downsampling_3d/_helper_methods.py]

from typing import Tuple
import numpy as np


def compute_offset_indices_from_radius(radius: int):
    '''
    Computes offset indices array based on radius, so that only the voxels of specific depth layer
    (e.g. nearest (1st layer), or next to nearest (2nd layer)) voxels can be selected downstream in the code
    '''
    return list(range(-radius, radius + 1))


def setdiff2d_set(bigger_arr, smaller_arr):
    '''
    Difference between two 2D arrays
    https://stackoverflow.com/a/66674679
    '''
    set1 = set(map(tuple, bigger_arr))
    set2 = set(map(tuple, smaller_arr))
    return np.array(list(set1 - set2))


def generate_dummy_arr(shape: Tuple[int, int, int]) -> np.ndarray:
    np_arr = np.arange(shape[0] * shape[1] * shape[2]).reshape((shape[0], shape[1], shape[2]))
    return np_arr
