# Supplementary material for: Mol* Volumes and Segmentations: visualization and interpretation of cell imaging data alongside macromolecular structure data and biological annotations
Source: Nucleic Acids Res. 2023 May 17;51(W1):W326–30. doi: 10.1093/nar/gkad411 (PMC10320116; doi:10.1093/nar/gkad411)
Supplement: gkad411_Supplemental_Files [file gkad411_supplemental_files.zip › molstar-volseg-master/preprocessor/src/tools/open_zarr_zip/open_zarr_zip.py]

from pathlib import Path
import zarr

def open_zarr_zip(path: Path) -> zarr.hierarchy.Group:
    store = zarr.ZipStore(
        path=path,
        compression=0,
        allowZip64=True,
        mode='r'
    )
    # Re-create zarr hierarchy from opened store
    root: zarr.hierarchy.group = zarr.group(store=store)
    return root
