# Supplementary material for: Mol* Volumes and Segmentations: visualization and interpretation of cell imaging data alongside macromolecular structure data and biological annotations
Source: Nucleic Acids Res. 2023 May 17;51(W1):W326–30. doi: 10.1093/nar/gkad411 (PMC10320116; doi:10.1093/nar/gkad411)
Supplement: gkad411_Supplemental_Files [file gkad411_supplemental_files.zip › molstar-volseg-master/preprocessor/src/tools/plot_db_size_vs_db_name/plot_db_size_vs_db_name.py]

from matplotlib import pyplot as plt
import pandas as pd

from preprocessor.src.tools.measure_compression_effect_on_storage.measure_compression_effect_on_storage import measure_compression_effect_on_storage


def plot_db_size_vs_db_name():
    db_dict = measure_compression_effect_on_storage()
    df = pd.DataFrame(db_dict, index=['DB'])
    df.plot(kind='bar')
    plt.ylabel('size in bytes')
    plt.show()

if __name__ == '__main__':
    plot_db_size_vs_db_name()
