# Supplementary material for: Mol* Volumes and Segmentations: visualization and interpretation of cell imaging data alongside macromolecular structure data and biological annotations
Source: Nucleic Acids Res. 2023 May 17;51(W1):W326–30. doi: 10.1093/nar/gkad411 (PMC10320116; doi:10.1093/nar/gkad411)
Supplement: gkad411_Supplemental_Files [file gkad411_supplemental_files.zip › molstar-volseg-master/preprocessor/src/tools/quantize_data/quantize_data.py]

from pathlib import Path
from typing import Union
import mrcfile
import numpy as np
import dask.array as da

def read_ccp4_map_mrcfile(map_path: Path) -> np.ndarray:
    with mrcfile.mmap(str(map_path.resolve())) as mrc_original:
        data: np.memmap = mrc_original.data
    return data

def _convert_data_dict_to_python_dtypes(data_dict: dict) -> dict:
    for key in data_dict:
        if key != 'data' and (isinstance(data_dict[key], da.Array) or isinstance(data_dict[key], np.ndarray)):
            if isinstance(data_dict[key], da.Array):
                data_dict[key] = data_dict[key].compute()
            # TODO: check if there is a way to find corresponding dtype for any np float/np (u)int
            if data_dict[key].dtype in (np.float16, np.float32, np.float64):
                data_dict[key] = float(str(data_dict[key]))
            elif data_dict[key].dtype in (np.uint8, np.uint16, np.int8, np.int16, np.int32):
                data_dict[key] = int(str(data_dict[key]))
            else:
                raise Exception(f'dtype of quantized data_dict members is {data_dict[key].dtype} and is not supported')

    return data_dict
            

def quantize_data(data: Union[da.Array, np.ndarray], output_dtype: Union[str, type]) -> dict:
    if isinstance(output_dtype, str):
        output_dtype = np.dtype(output_dtype)
        bits_in_dtype = output_dtype.itemsize * 8
    else:
        bits_in_dtype = output_dtype().itemsize * 8

    num_steps = 2**bits_in_dtype - 1
    src_data_type = data.dtype.str
    original_min = data.min()
    to_remove_negatives = original_min

    # remove negatives
    # here it is subtracting from original downsampled_data if out=downsampled data
    data = da.subtract(data, to_remove_negatives)
    one = np.array([1], dtype=data.dtype)[0]
    data = da.add(data, one)
    # log transform
    data = da.log(data)

    max_value = data.max()
    min_value = data.min()

    delta = (max_value - min_value) / (num_steps - 1)

    quantized = da.subtract(data, min_value)
    da.divide(quantized, delta, out=quantized)
    if isinstance(quantized, da.Array):
        quantized = da.round(quantized, 0)
    elif isinstance(quantized, np.ndarray):
        np.round(quantized, 0, out=quantized)
    else:
        raise Exception('array dtype is neither dask arr nor np ndarray')
    quantized = quantized.astype(dtype=output_dtype)

    # if isinstance(data, da.Array):
    #     quantized = quantized.compute()
    
    # convert min_value, max_value, to_remove_negatives to python dtypes
    # if those three are dask arrs, compute() each prior to conversion
    # convert can be done as:
    # 1. x' = str(x)
    # 2. if x.dtype was float32: float(x')
        # if x.dtype was uint8: int(x')

    d = {
        "min": min_value,
        "max": max_value,
        "num_steps": num_steps,
        "src_type": src_data_type,
        "data": quantized,
        "to_remove_negatives": to_remove_negatives,
    }

    d = _convert_data_dict_to_python_dtypes(d)

    return d

def decode_quantized_data(data_dict: dict) -> Union[da.Array, np.ndarray]:
    # this will decode back to log data
    delta = (data_dict["max"] - data_dict["min"]) / (data_dict["num_steps"] - 1)
    log_data = data_dict["data"].astype(dtype=data_dict["src_type"])
    da.multiply(log_data, delta, out=log_data)
    da.add(log_data, data_dict["min"], out=log_data)

    original_data = da.exp(log_data)
    one = np.array([1], dtype=original_data.dtype)[0]
    original_data = da.subtract(original_data, one)
    da.add(original_data, data_dict["to_remove_negatives"], out=original_data)

    return original_data

if __name__ == '__main__':
    INPUT_MAP_PATH = Path('preprocessor\data\sample_volumes\emdb_sff\EMD-1832.map')
    # INPUT_MAP_PATH = Path('preprocessor\data\sample_volumes\emdb_sff\emd_9199.map')
    data = read_ccp4_map_mrcfile(INPUT_MAP_PATH)
    data = da.from_array(data)
    quantized_data = quantize_data(data=data, output_dtype=np.uint8)
    print(quantized_data)
