# Supplementary material for: Mol* Volumes and Segmentations: visualization and interpretation of cell imaging data alongside macromolecular structure data and biological annotations
Source: Nucleic Acids Res. 2023 May 17;51(W1):W326–30. doi: 10.1093/nar/gkad411 (PMC10320116; doi:10.1093/nar/gkad411)
Supplement: gkad411_Supplemental_Files [file gkad411_supplemental_files.zip › molstar-volseg-master/preprocessor/src/tools/remove_files_or_folders_by_pattern/remove_files_or_folders_by_pattern.py]

from glob import glob
from pathlib import Path
import shutil


def remove_files_or_folders_by_pattern(pattern: str):
    '''Add / at the end if dir'''
    str_paths = glob(pattern)
    paths = [Path(str_path) for str_path in str_paths]
    [shutil.rmtree(path) for path in paths]
