# Supplementary material for: Mol* Volumes and Segmentations: visualization and interpretation of cell imaging data alongside macromolecular structure data and biological annotations
Source: Nucleic Acids Res. 2023 May 17;51(W1):W326–30. doi: 10.1093/nar/gkad411 (PMC10320116; doi:10.1093/nar/gkad411)
Supplement: gkad411_Supplemental_Files [file gkad411_supplemental_files.zip › molstar-volseg-master/preprocessor/src/tools/write_dict_to_file/write_dict_to_json.py]

import json
from pathlib import Path
from typing import Dict


def write_dict_to_json(d: Dict, filename: Path):
    with filename.open('w') as fp:
        json.dump(d, fp, indent=4)
