# Supplementary material for: Mol* Volumes and Segmentations: visualization and interpretation of cell imaging data alongside macromolecular structure data and biological annotations
Source: Nucleic Acids Res. 2023 May 17;51(W1):W326–30. doi: 10.1093/nar/gkad411 (PMC10320116; doi:10.1093/nar/gkad411)
Supplement: gkad411_Supplemental_Files [file gkad411_supplemental_files.zip › molstar-volseg-master/preprocessor/src/tools/write_dict_to_file/write_dict_to_txt.py]

from pathlib import Path


def write_dict_to_txt(d: dict, filename: Path):
    with filename.open('w') as fp:
        lst = [f'{k}: {str(v)}\n' for k, v in d.items()]
        fp.writelines(lst)
