# Supplementary material for: Mol* Volumes and Segmentations: visualization and interpretation of cell imaging data alongside macromolecular structure data and biological annotations
Source: Nucleic Acids Res. 2023 May 17;51(W1):W326–30. doi: 10.1093/nar/gkad411 (PMC10320116; doi:10.1093/nar/gkad411)
Supplement: gkad411_Supplemental_Files [file gkad411_supplemental_files.zip › molstar-volseg-master/preprocessor/tests/performance_measurements/gold_standard.json]

{"emd-1832": {"(0, 0, 0), (6, 6, 6)": {"zarr_colon": {"measurement": 0.0026838956400752068}, "zarr_gbs": {"measurement": 0.0018815328367054462}, "dask": {"measurement": 0.006015476770699024}, "dask_from_zarr": {"measurement": 0.004572722129523754}, "tensorstore": {"measurement": 0.006256160791963339}}, "(0, 0, 0), (32, 32, 32)": {"zarr_colon": {"measurement": 0.0026471377350389957}, "zarr_gbs": {"measurement": 0.0025763451121747494}, "dask": {"measurement": 0.007981302216649055}, "dask_from_zarr": {"measurement": 0.008308281190693378}, "tensorstore": {"measurement": 0.005374524276703596}}, "(0, 0, 0), (63, 63, 63)": {"zarr_colon": {"measurement": 0.004787178244441748}, "zarr_gbs": {"measurement": 0.004663310945034027}, "dask": {"measurement": 0.016678730957210064}, "dask_from_zarr": {"measurement": 0.013697992078959942}, "tensorstore": {"measurement": 0.0047319610603153706}}}, "emd-99999": {"(0, 0, 0), (148, 175, 24)": {"zarr_colon": {"measurement": 0.0023446357809007168}, "zarr_gbs": {"measurement": 0.002627488225698471}, "dask": {"measurement": 0.00968130910769105}, "dask_from_zarr": {"measurement": 0.01314163813367486}, "tensorstore": {"measurement": 0.002031975891441107}}, "(0, 0, 0), (742, 875, 121)": {"zarr_colon": {"measurement": 0.12081971392035484}, "zarr_gbs": {"measurement": 0.11996034672483802}, "dask": {"measurement": 0.35864253295585513}, "dask_from_zarr": {"measurement": 0.2989068483002484}, "tensorstore": {"measurement": 0.11144059104844928}}, "(0, 0, 0), (1484, 1749, 242)": {"zarr_colon": {"measurement": 0.8224545950070024}, "zarr_gbs": {"measurement": 0.8248972739093006}, "dask": {"measurement": 1.581036705058068}, "dask_from_zarr": {"measurement": 1.6737124873325229}, "tensorstore": {"measurement": 0.48266311874613166}}}}
