# Supplementary material for: Mol* Volumes and Segmentations: visualization and interpretation of cell imaging data alongside macromolecular structure data and biological annotations
Source: Nucleic Acids Res. 2023 May 17;51(W1):W326–30. doi: 10.1093/nar/gkad411 (PMC10320116; doi:10.1093/nar/gkad411)
Supplement: gkad411_Supplemental_Files [file gkad411_supplemental_files.zip › molstar-volseg-master/preprocessor/tests/test_compute_number_of_downsampling_steps.py]

import unittest

import numpy as np

from preprocessor.src.preprocessors.implementations.sff.preprocessor.constants import MIN_GRID_SIZE
from preprocessor.src.preprocessors.implementations.sff.preprocessor.downsampling.downsampling import \
    compute_number_of_downsampling_steps


class TestComputeNumberOfDownsamplingSteps(unittest.TestCase):
    def test(self):
        # input grid size, dtype, expected nsteps
        downsampling_factor = 2 ** 3
        test_suite = [
            (120 ** 3, np.uint8, 1),
            (120 ** 3, np.float32, 1),
            (1000 ** 3, np.uint8, 2),
            (1000 ** 3, np.float32, 3),
            (1 ** 3, np.float32, 1),
            (1 ** 3, np.uint8, 1),
            (5000 ** 3, np.float32, 5),
            (5000 ** 3, np.uint8, 4)          
        ]

        for input_grid_size, grid_dtype, expected_nsteps in test_suite:
            number_of_downsampling_steps = compute_number_of_downsampling_steps(
                MIN_GRID_SIZE,
                input_grid_size,
                force_dtype=grid_dtype,
                factor=downsampling_factor,
                min_downsampled_file_size_bytes=5 * 10 ** 6
            )

            self.assertEqual(number_of_downsampling_steps, expected_nsteps,
                             f'Test suite: {input_grid_size}, {grid_dtype}, {expected_nsteps}')
            filesize_of_original_file = input_grid_size * grid_dtype().itemsize / 1000000
            filesize_of_last_downsampling = filesize_of_original_file / (
                        downsampling_factor ** number_of_downsampling_steps)
            print(
                f'Original filesize: {filesize_of_original_file} MB, last downsampling filesize: {filesize_of_last_downsampling} MB')
