# Supplementary material for: Mol* Volumes and Segmentations: visualization and interpretation of cell imaging data alongside macromolecular structure data and biological annotations
Source: Nucleic Acids Res. 2023 May 17;51(W1):W326–30. doi: 10.1093/nar/gkad411 (PMC10320116; doi:10.1093/nar/gkad411)
Supplement: gkad411_Supplemental_Files [file gkad411_supplemental_files.zip › molstar-volseg-master/scripts/deploy_api.sh]

#!/bin/bash

echo "Running deploy process"
screen -S "cellstar-api" -dm /sw/run_api_pipeline.sh "$@"
echo "Deploy command executed in the background..."
