# Supplementary material for: Mol* Volumes and Segmentations: visualization and interpretation of cell imaging data alongside macromolecular structure data and biological annotations
Source: Nucleic Acids Res. 2023 May 17;51(W1):W326–30. doi: 10.1093/nar/gkad411 (PMC10320116; doi:10.1093/nar/gkad411)
Supplement: gkad411_Supplemental_Files [file gkad411_supplemental_files.zip › molstar-volseg-master/scripts/run_frontend_pipeline.sh]

#!/bin/bash
TIMESTAMP=`date '+%Y-%m-%d-%H-%M-%S'`
echo $TIMESTAMP

cd /sw/cellstar-volume-server
git reset --hard origin/master
git pull

source /sw/mambaforge/bin/activate cellstar-volume-server
mamba env update --file environment.yaml --prune

pip install -e .

python preprocessor/src/tools/deploy_db/deploy_frontend.py "$@" &> /sw/log_frontend_$TIMESTAMP.txt 
