# Supplementary material for: Mol* Volumes and Segmentations: visualization and interpretation of cell imaging data alongside macromolecular structure data and biological annotations
Source: Nucleic Acids Res. 2023 May 17;51(W1):W326–30. doi: 10.1093/nar/gkad411 (PMC10320116; doi:10.1093/nar/gkad411)
Supplement: gkad411_Supplemental_Files [file gkad411_supplemental_files.zip › molstar-volseg-master/server/README.md]

## tasks

### Lint

```
autoflake --remove-all-unused-imports --remove-unused-variables --ignore-init-module-imports -ir . && isort . && black .
```

TODO: add a makefile or something with this
