# Supplementary material for: Mol* Volumes and Segmentations: visualization and interpretation of cell imaging data alongside macromolecular structure data and biological annotations
Source: Nucleic Acids Res. 2023 May 17;51(W1):W326–30. doi: 10.1093/nar/gkad411 (PMC10320116; doi:10.1093/nar/gkad411)
Supplement: gkad411_Supplemental_Files [file gkad411_supplemental_files.zip › molstar-volseg-master/server/app/api/requests.py]

from enum import Enum
from typing import Optional, Tuple

from pydantic import BaseModel, root_validator, validator


class VolumeRequestDataKind(str, Enum):
    volume = "volume"
    segmentation = "segmentation"
    all = "all"


class VolumeRequestInfo(BaseModel):
    source: str
    structure_id: str
    segmentation_id: Optional[int] = None
    max_points: int
    data_kind: VolumeRequestDataKind = VolumeRequestDataKind.all

    @validator("segmentation_id")
    def _validate_segmentation_ui(cls, id: Optional[int], values):
        if id is None and values["data_kind"] != "volume":
            raise ValueError("segmentation_id must be defined for segmentation/all queries")


class VolumeRequestBox(BaseModel):
    bottom_left: Tuple[float, float, float]
    top_right: Tuple[float, float, float]

    @root_validator(skip_on_failure=True)
    def _validate_box(cls, values):
        bl, tr = values["bottom_left"], values["top_right"]
        if any(bl[i] >= tr[i] for i in range(3)):
            raise ValueError(f"{bl}, {tr} is not a valid request box")
        return values


class EntriesRequest(BaseModel):
    limit: int
    keyword: str


class MeshRequest(BaseModel):
    source: str
    structure_id: str
    segment_id: int
    detail_lvl: int


class MetadataRequest(BaseModel):
    source: str
    structure_id: str
