# Supplementary material for: Mol* Volumes and Segmentations: visualization and interpretation of cell imaging data alongside macromolecular structure data and biological annotations
Source: Nucleic Acids Res. 2023 May 17;51(W1):W326–30. doi: 10.1093/nar/gkad411 (PMC10320116; doi:10.1093/nar/gkad411)
Supplement: gkad411_Supplemental_Files [file gkad411_supplemental_files.zip › molstar-volseg-master/server/app/api/v1.py]

from typing import Optional

from fastapi import FastAPI, Response
from starlette.responses import JSONResponse

from app.api.requests import EntriesRequest, MeshRequest, MetadataRequest, VolumeRequestBox, VolumeRequestInfo
from app.core.service import VolumeServerService
from app.serialization.json_numpy_response import JSONNumpyResponse
from app.settings import settings
HTTP_CODE_UNPROCESSABLE_ENTITY = 422


def configure_endpoints(app: FastAPI, volume_server: VolumeServerService):
    @app.get("/v1/version")
    async def get_version():
        # settings = app.settings
        git_tag = settings.GIT_TAG
        git_sha = settings.GIT_SHA

        return {
            'git_tag': git_tag,
            'git_sha': git_sha
        }
    
    @app.get("/v1/list_entries/{limit}")
    async def get_entries(limit: int = 100):
        request = EntriesRequest(limit=limit, keyword="")
        response = await volume_server.get_entries(request)

        return response

    @app.get("/v1/list_entries/{limit}/{keyword}")
    async def get_entries_keyword(keyword: str, limit: int = 100):
        request = EntriesRequest(limit=limit, keyword=keyword)
        response = await volume_server.get_entries(request)

        return response

    @app.get("/v1/{source}/{id}/box/{segmentation}/{a1}/{a2}/{a3}/{b1}/{b2}/{b3}/{max_points}")
    async def get_volume(
        source: str,
        id: str,
        segmentation: int,
        a1: float,
        a2: float,
        a3: float,
        b1: float,
        b2: float,
        b3: float,
        max_points: Optional[int] = 0,
    ):
        response = await volume_server.get_volume_data(
            req=VolumeRequestInfo(
                source=source, structure_id=id, segmentation_id=segmentation, max_points=max_points, data_kind="all"
            ),
            req_box=VolumeRequestBox(bottom_left=(a1, a2, a3), top_right=(b1, b2, b3)),
        )

        return Response(response, headers={"Content-Disposition": f'attachment;filename="{id}.bcif"'})

    @app.get("/v1/{source}/{id}/cell/{segmentation}/{max_points}")
    async def get_cell(source: str, id: str, segmentation: int, max_points: Optional[int] = 0):
        response = await volume_server.get_volume_data(
            req=VolumeRequestInfo(
                source=source, structure_id=id, segmentation_id=segmentation, max_points=max_points, data_kind="all"
            )
        )

        return Response(response, headers={"Content-Disposition": f'attachment;filename="{id}.bcif"'})

    @app.get("/v1/{source}/{id}/metadata")
    async def get_metadata(
        source: str,
        id: str,
    ):
        request = MetadataRequest(source=source, structure_id=id)
        metadata = await volume_server.get_metadata(request)

        return metadata

    @app.get("/v1/{source}/{id}/mesh/{segment_id}/{detail_lvl}")
    async def get_meshes(source: str, id: str, segment_id: int, detail_lvl: int):
        request = MeshRequest(source=source, structure_id=id, segment_id=segment_id, detail_lvl=detail_lvl)
        try:
            meshes = await volume_server.get_meshes(request)
            # return JSONResponse(str(meshes))  # JSONResponse(meshes) throws error
            return JSONNumpyResponse(meshes)  # JSONResponse(meshes) throws error
        except Exception as e:
            return JSONResponse({"error": str(e)}, status_code=HTTP_CODE_UNPROCESSABLE_ENTITY)
