# Supplementary material for: Mol* Volumes and Segmentations: visualization and interpretation of cell imaging data alongside macromolecular structure data and biological annotations
Source: Nucleic Acids Res. 2023 May 17;51(W1):W326–30. doi: 10.1093/nar/gkad411 (PMC10320116; doi:10.1093/nar/gkad411)
Supplement: gkad411_Supplemental_Files [file gkad411_supplemental_files.zip › molstar-volseg-master/server/app/core/models.py]

from dataclasses import dataclass


@dataclass
class GridSliceBox(object):
    downsampling_rate: int
    """Datapoint spacing relative to the original"""
    bottom_left: tuple[int, int, int]
    """x,y,z indices of the bottom-left datapoint (INCLUSIVE)"""
    top_right: tuple[int, int, int]
    """x,y,z indices of the top-right datapoint (INCLUSIVE)"""

    @property
    def dimensions(self) -> tuple[int, int, int]:
        """Number of datapoints in each dimensions"""
        return tuple(self.top_right[i] - self.bottom_left[i] + 1 for i in range(3))  # type: ignore  # length is 3

    @property
    def volume(self) -> int:
        """Total volume of the box (number of datapoints)"""
        nx, ny, nz = self.dimensions
        return nx * ny * nz
