# Supplementary material for: Mol* Volumes and Segmentations: visualization and interpretation of cell imaging data alongside macromolecular structure data and biological annotations
Source: Nucleic Acids Res. 2023 May 17;51(W1):W326–30. doi: 10.1093/nar/gkad411 (PMC10320116; doi:10.1093/nar/gkad411)
Supplement: gkad411_Supplemental_Files [file gkad411_supplemental_files.zip › molstar-volseg-master/server/app/core/timing.py]

import sys
from datetime import datetime
from typing import Literal, TextIO, Union


class Timing:
    """Context manager which measures time of the block execution.
    @param  `name`  Name used when printing measured time
    @param  `file`  Output stream for printing measure time or 'stdout' (default) or 'stderr'
    @param  `mute`  Supress all printing (measured time can still be accessed by .time)
    """

    def __init__(self, name: str = "", file: Union[TextIO, Literal["stdout", "stderr"]] = "stdout", mute=False):
        self.name = name
        self.file = sys.stdout if file == "stdout" else sys.stderr if file == "stderr" else file
        self.mute = mute
        self.time = None

    def __enter__(self):
        self.t0 = datetime.now()
        return self

    def __exit__(self, exc_type, exc_value, exc_traceback):
        self.time = datetime.now() - self.t0
        if not self.mute:
            err_flag = "[Failed] " if exc_type is not None else ""
            message = f"Timing:\t{self.time}\t{err_flag}{self.name}"
            print(message, file=self.file)
