# Supplementary material for: Mol* Volumes and Segmentations: visualization and interpretation of cell imaging data alongside macromolecular structure data and biological annotations
Source: Nucleic Acids Res. 2023 May 17;51(W1):W326–30. doi: 10.1093/nar/gkad411 (PMC10320116; doi:10.1093/nar/gkad411)
Supplement: gkad411_Supplemental_Files [file gkad411_supplemental_files.zip › molstar-volseg-master/server/app/serialization/data/segment_set_table.py]

from dataclasses import dataclass
from typing import Union


@dataclass
class SegmentSetTable(object):
    set_id: list[int]
    segment_id: list[int]
    size: int

    @staticmethod
    def from_dict(set_dict: dict[Union[int, str], list[int]]):
        """Create `SegmentSetTable` from dict where keys are set ids, values are lists of segments ids."""
        set_ids = []
        segment_ids = []
        for k in set_dict.keys():
            for v in set_dict[k]:
                set_ids.append(int(k))
                segment_ids.append(v)
        return SegmentSetTable(set_ids, segment_ids, len(set_ids))
