# Supplementary material for: Mol* Volumes and Segmentations: visualization and interpretation of cell imaging data alongside macromolecular structure data and biological annotations
Source: Nucleic Acids Res. 2023 May 17;51(W1):W326–30. doi: 10.1093/nar/gkad411 (PMC10320116; doi:10.1093/nar/gkad411)
Supplement: gkad411_Supplemental_Files [file gkad411_supplemental_files.zip › molstar-volseg-master/server/app/serialization/json_numpy_response.py]

import json
from typing import Any

import fastapi
import numpy


class JSONNumpyResponse(fastapi.responses.JSONResponse):
    """Behaves like FastAPI JSONResponse but allows content that contains numpy arrays (will be converted to lists)"""

    def render(self, content: Any) -> bytes:
        return json.dumps(
            content, ensure_ascii=False, allow_nan=False, indent=None, separators=(",", ":"), cls=_NumpyJsonEncoder
        ).encode("utf-8")


class _NumpyJsonEncoder(json.JSONEncoder):
    """Auxiliary class for JSON encoding of numpy arrays."""

    def default(self, obj):
        if isinstance(obj, numpy.ndarray):
            return obj.tolist()
        return json.JSONEncoder.default(self, obj)
