# Supplementary material for: Mol* Volumes and Segmentations: visualization and interpretation of cell imaging data alongside macromolecular structure data and biological annotations
Source: Nucleic Acids Res. 2023 May 17;51(W1):W326–30. doi: 10.1093/nar/gkad411 (PMC10320116; doi:10.1093/nar/gkad411)
Supplement: gkad411_Supplemental_Files [file gkad411_supplemental_files.zip › molstar-volseg-master/server/app/serialization/volume_cif_categories/segmentation_table.py]

from ciftools.binary.data_types import DataType, DataTypeEnum
from ciftools.models.writer import CIFCategoryDesc
from ciftools.models.writer import CIFFieldDesc as Field

from app.serialization.data.segment_set_table import SegmentSetTable
from app.serialization.volume_cif_categories import encoders


class SegmentationDataTableCategory(CIFCategoryDesc):
    name = "segmentation_data_table"

    @staticmethod
    def get_row_count(ctx: SegmentSetTable) -> int:
        return ctx.size

    @staticmethod
    def get_field_descriptors(ctx: SegmentSetTable):
        # TODO: determine proper encoding (and dtype?)
        dtype = DataType.to_dtype(DataTypeEnum.Int32)
        return [
            Field[SegmentSetTable].number_array(
                name="set_id", array=lambda d: d.set_id, dtype=dtype, encoder=encoders.delta_rl_encoder
            ),
            Field[SegmentSetTable].number_array(
                name="segment_id", array=lambda d: d.segment_id, dtype=dtype, encoder=encoders.bytearray_encoder
            ),
        ]
