# Supplementary material for: Mol* Volumes and Segmentations: visualization and interpretation of cell imaging data alongside macromolecular structure data and biological annotations
Source: Nucleic Acids Res. 2023 May 17;51(W1):W326–30. doi: 10.1093/nar/gkad411 (PMC10320116; doi:10.1093/nar/gkad411)
Supplement: gkad411_Supplemental_Files [file gkad411_supplemental_files.zip › molstar-volseg-master/server/app/serialization/volume_cif_categories/volume_data_3d_info.py]

from ciftools.models.writer import CIFCategoryDesc
from ciftools.models.writer import CIFFieldDesc as Field

from app.serialization.data.volume_info import VolumeInfo
from app.serialization.volume_cif_categories import encoders


class VolumeData3dInfoCategory(CIFCategoryDesc):
    name = "volume_data_3d_info"

    @staticmethod
    def get_row_count(_) -> int:
        return 1

    @staticmethod
    def get_field_descriptors(ctx: VolumeInfo):
        byte_array = encoders.bytearray_encoder
        return [
            Field.strings(name="name", value=lambda d, i: ctx.name),
            # TODO: would be nice to use i as index of axis order instead of index in the
            # axis order
            Field.numbers(name="axis_order[0]", value=lambda d, i: ctx.axis_order[0], encoder=byte_array, dtype="i4"),
            Field.numbers(name="axis_order[1]", value=lambda d, i: ctx.axis_order[1], encoder=byte_array, dtype="i4"),
            Field.numbers(name="axis_order[2]", value=lambda d, i: ctx.axis_order[2], encoder=byte_array, dtype="i4"),
            # origin
            Field.numbers(name="origin[0]", value=lambda d, i: ctx.origin[0], encoder=byte_array, dtype="f4"),
            Field.numbers(name="origin[1]", value=lambda d, i: ctx.origin[1], encoder=byte_array, dtype="f4"),
            Field.numbers(name="origin[2]", value=lambda d, i: ctx.origin[2], encoder=byte_array, dtype="f4"),
            # dimensions
            Field.numbers(name="dimensions[0]", value=lambda d, i: ctx.dimensions[0], encoder=byte_array, dtype="f4"),
            Field.numbers(name="dimensions[1]", value=lambda d, i: ctx.dimensions[1], encoder=byte_array, dtype="f4"),
            Field.numbers(name="dimensions[2]", value=lambda d, i: ctx.dimensions[2], encoder=byte_array, dtype="f4"),
            # sampling
            Field.numbers(
                name="sample_rate", value=lambda d, i: ctx.box.downsampling_rate, encoder=byte_array, dtype="i4"
            ),
            Field.numbers(name="sample_count[0]", value=lambda d, i: ctx.grid_size[0], encoder=byte_array, dtype="i4"),
            Field.numbers(name="sample_count[1]", value=lambda d, i: ctx.grid_size[1], encoder=byte_array, dtype="i4"),
            Field.numbers(name="sample_count[2]", value=lambda d, i: ctx.grid_size[2], encoder=byte_array, dtype="i4"),
            # spacegroup
            Field.numbers(name="spacegroup_number", value=lambda d, i: 1, encoder=byte_array, dtype="i4"),
            Field.numbers(
                name="spacegroup_cell_size[0]", value=lambda d, i: ctx.cell_size[0], encoder=byte_array, dtype="f8"
            ),
            Field.numbers(
                name="spacegroup_cell_size[1]", value=lambda d, i: ctx.cell_size[1], encoder=byte_array, dtype="f8"
            ),
            Field.numbers(
                name="spacegroup_cell_size[2]", value=lambda d, i: ctx.cell_size[2], encoder=byte_array, dtype="f8"
            ),
            Field.numbers(name="spacegroup_cell_angles[0]", value=lambda d, i: 90, encoder=byte_array, dtype="f8"),
            Field.numbers(name="spacegroup_cell_angles[1]", value=lambda d, i: 90, encoder=byte_array, dtype="f8"),
            Field.numbers(name="spacegroup_cell_angles[2]", value=lambda d, i: 90, encoder=byte_array, dtype="f8"),
            # misc
            Field.numbers(name="mean_source", value=lambda d, i: ctx.metadata.mean(1), encoder=byte_array, dtype="f8"),
            Field.numbers(
                name="mean_sampled",
                value=lambda d, i: ctx.metadata.mean(ctx.box.downsampling_rate),
                encoder=byte_array,
                dtype="f8",
            ),
            Field.numbers(name="sigma_source", value=lambda d, i: ctx.metadata.std(1), encoder=byte_array, dtype="f8"),
            Field.numbers(
                name="sigma_sampled",
                value=lambda d, i: ctx.metadata.std(ctx.box.downsampling_rate),
                encoder=byte_array,
                dtype="f8",
            ),
            Field.numbers(name="min_source", value=lambda d, i: ctx.metadata.min(1), encoder=byte_array, dtype="f8"),
            Field.numbers(
                name="min_sampled",
                value=lambda d, i: ctx.metadata.min(ctx.box.downsampling_rate),
                encoder=byte_array,
                dtype="f8",
            ),
            Field.numbers(name="max_source", value=lambda d, i: ctx.metadata.max(1), encoder=byte_array, dtype="f8"),
            Field.numbers(
                name="max_sampled",
                value=lambda d, i: ctx.metadata.max(ctx.box.downsampling_rate),
                encoder=byte_array,
                dtype="f8",
            ),
        ]
