# Supplementary material for: Mol* Volumes and Segmentations: visualization and interpretation of cell imaging data alongside macromolecular structure data and biological annotations
Source: Nucleic Acids Res. 2023 May 17;51(W1):W326–30. doi: 10.1093/nar/gkad411 (PMC10320116; doi:10.1093/nar/gkad411)
Supplement: gkad411_Supplemental_Files [file gkad411_supplemental_files.zip › molstar-volseg-master/server/app/tests/_run_all_tests.py]

import unittest

testmodules = ["start_server", "get_cell", "get_metadata", "get_volume", "get_meshes", "get_entries"]

suite = unittest.TestSuite()

for t in testmodules:
    try:
        # If the module defines a suite() function, call it to get the suite.
        mod = __import__(t, globals(), locals(), ["suite"])
        suitefn = getattr(mod, "suite")
        suite.addTest(suitefn())
    except (ImportError, AttributeError):
        # else, just load all the test cases from the module.
        suite.addTest(unittest.defaultTestLoader.loadTestsFromName(t))

if __name__ == "__main__":
    unittest.TextTestRunner().run(suite)
