# Supplementary material for: Mol* Volumes and Segmentations: visualization and interpretation of cell imaging data alongside macromolecular structure data and biological annotations
Source: Nucleic Acids Res. 2023 May 17;51(W1):W326–30. doi: 10.1093/nar/gkad411 (PMC10320116; doi:10.1093/nar/gkad411)
Supplement: gkad411_Supplemental_Files [file gkad411_supplemental_files.zip › molstar-volseg-master/server/app/tests/get_cell.py]

import unittest

import requests

from app.tests._test_server_runner import ServerTestBase

test_configs = {
    "emdb": {
        "emd-1832": {
            "cell": {"segmentation": 0, "max_points": 100000000},
            "down_sampled": {"segmentation": 0, "max_points": 10},
        }
    }
}


class FetchVolumeTest(ServerTestBase):
    def __fetch_for_test(self, db: str, entry: str, params: dict) -> str:
        r = requests.get(
            f'{self.serverUrl()}/v1/{db}/{entry}/cell/{params.get("segmentation")}' f'/{params.get("max_points")}'
        )
        self.assertEqual(r.status_code, 200)
        body = r.text
        self.assertIsNotNone(body)
        return body

    def test(self):
        try:
            with self.server.run_in_thread():
                for db in test_configs.keys():
                    entries = test_configs.get(db)
                    for entry_id in entries.keys():
                        entry = entries.get(entry_id)

                        out_of_boundaries = self.__fetch_for_test(db, entry_id, entry.get("cell"))
                        print("[VolumeTests] Case *cell* -> received body of len : " + str(len(out_of_boundaries)))

                        down_sampled = self.__fetch_for_test(db, entry_id, entry.get("down_sampled"))
                        print("[VolumeTests] Case *down_sampled* -> received body of len : " + str(len(down_sampled)))

                        self.assertAlmostEqual(len(out_of_boundaries) / (8 * len(down_sampled)), 1, delta=0.4)
        finally:
            pass


if __name__ == "__main__":
    unittest.main()
