# Supplementary material for: Mol* Volumes and Segmentations: visualization and interpretation of cell imaging data alongside macromolecular structure data and biological annotations
Source: Nucleic Acids Res. 2023 May 17;51(W1):W326–30. doi: 10.1093/nar/gkad411 (PMC10320116; doi:10.1093/nar/gkad411)
Supplement: gkad411_Supplemental_Files [file gkad411_supplemental_files.zip › molstar-volseg-master/server/app/tests/get_meshes.py]

import unittest

import requests

from app.tests._test_server_runner import ServerTestBase

test_configs = {
    "empiar": {"empiar-10070": {"2": {"segmentation": 1, "detail_lvl": 2}, "1": {"segmentation": 1, "detail_lvl": 1}}}
}


class FetchMeshesTest(ServerTestBase):
    def __fetch_for_test(self, db: str, entry: str, params: dict) -> str:
        r = requests.get(
            f'{self.serverUrl()}/v1/{db}/{entry}/mesh/{params.get("segmentation")}/{params.get("detail_lvl")}'
        )
        self.assertEqual(r.status_code, 200)
        body = r.text
        self.assertIsNotNone(body)
        return body

    def test(self):
        try:
            with self.server.run_in_thread():
                for db in test_configs.keys():
                    entries = test_configs.get(db)
                    for entry_id in entries.keys():
                        entry = entries.get(entry_id)

                        case_results = []
                        for case in entry.keys():
                            case_response = self.__fetch_for_test(db, entry_id, entry.get(case))
                            case = int(case)
                            print("case " + str(case) + " has len: " + str(len(case_response)))
                            case_results.append(len(case_response))

                        previous = None
                        for case_result in case_results:
                            if previous is not None:
                                self.assertGreater(previous, case_result)

                            previous = case_result

        finally:
            pass


if __name__ == "__main__":
    unittest.main()
