# Supplementary material for: Mol* Volumes and Segmentations: visualization and interpretation of cell imaging data alongside macromolecular structure data and biological annotations
Source: Nucleic Acids Res. 2023 May 17;51(W1):W326–30. doi: 10.1093/nar/gkad411 (PMC10320116; doi:10.1093/nar/gkad411)
Supplement: gkad411_Supplemental_Files [file gkad411_supplemental_files.zip › molstar-volseg-master/server/app/tests/start_server.py]

import unittest

from app.tests._test_server_runner import ServerTestBase


class StartServer(ServerTestBase):
    started: bool
    shutdown: bool

    def test(self):
        self.started = False
        self.shutdown = False

        @self.app.on_event("startup")
        async def startup_event():
            self.started = True

        @self.app.on_event("shutdown")
        async def startup_event():
            self.shutdown = True

        try:
            with self.server.run_in_thread():
                self.assertTrue(self.started, "Server failed to start.")
        finally:
            self.assertTrue(self.shutdown, "Server failed to shutdown.")


if __name__ == "__main__":
    unittest.main()
